# Supplementary material for: Effects of high-intensity interval training on selected indicators of physical fitness among male team-sport athletes: A systematic review and meta-analysis
Source: PLoS One. 2024 Nov 13;19(11):e0310955. doi: 10.1371/journal.pone.0310955 (PMC11559996; doi:10.1371/journal.pone.0310955)
Supplement: S1 File — (ZIP) [file pone.0310955.s005.zip]

Archive with 4 entries (3 files):
- S1 File. Literature search process/
- S1 File. Literature search process/S1 File. Literature search process_Identification.xlsx
- S1 File. Literature search process/S1 File. Literature search process_screening 1.xlsx
- S1 File. Literature search process/S1 File. Literature search process_screening 2.xlsx
