# Supplementary material for: Effects of high-intensity interval training on selected indicators of physical fitness among male team-sport athletes: A systematic review and meta-analysis
Source: PLoS One. 2024 Nov 13;19(11):e0310955. doi: 10.1371/journal.pone.0310955 (PMC11559996; doi:10.1371/journal.pone.0310955)
Supplement: S1 File — (ZIP) [file pone.0310955.s005.zip › S1 File. Literature search process/S1 File. Literature search process_Identification.xlsx]

## Sheet: Sheet1
Number	Authors	Title	Relevance	Publication	Year	Datebase	duplicated Title
1		MPR - Medicine and Pharmacy Reports	irrelevant	Medicine and Pharmacy Reports	2022		6771
2	Finkel A.; Röhrich M.A.; Maassen N.; Lützow M.; Blau L.S.; Hanff E.; Tsikas D.; Maassen M.	Long-term effects of NO3 – on the relationship between oxygen uptake and power after three weeks of supplemented HIHVT	irrelevant	Journal of Applied Physiology	2018		Long-term effects of NO 3 – on the relationship between oxygen uptake and power after three weeks of supplemented HIHVT
3	Ferreira G.A.; Felippe L.C.; Silva-Cavalcante M.D.; De-Mello A.P.A.; Coelho D.B.; Maranhão R.; Bertuzzi R.; Dolinsky M.; De-Oliveira F.R.; Lima-Silva A.E.; Da-Silva K.J.	Maytenus ilicifolia Extract Increases Oxygen Uptake without Changes in Neuromuscular Fatigue Development during a High-Intensity Interval Exercise	irrelevant	Journal of the American College of Nutrition	2021		Maytenus ilicifolia Extract Increases Oxygen Uptake without Changes in Neuromuscular Fatigue Development during a High-Intensity Interval Exercise
4	Arabzadeh E.; Mirdar S.; Moradiani H.	Nigella sativa supplementation attenuates exercise-induced bronchoconstriction in the maturing rat: a histometric and histologic study	irrelevant	Comparative Clinical Pathology	2016		Nigella sativa supplementation attenuates exercise-induced bronchoconstriction in the maturing rat: a histometric and histologic study
5	Tong T.K.; McConnell A.K.; Lin H.; Nie J.; Zhang H.; Wang J.	"Functional" inspiratory and core muscle training enhances running performance and economy	irrelevant	Journal of Strength and Conditioning Research	2016		"Functional" inspiratory and core muscle training enhances running performance and economy
6	Meyer P.; Gayda M.; Normandin É.; Guiraud T.; Juneau M.; Nigam A.	"High-intensity interval training may reduce in-stent restenosis following percutaneous coronary intervention with stent implantation: A randomized controlled trial evaluating the relationship to endothelial function and inflammation." Am Heart J 2009;158:734-41	irrelevant	American Heart Journal	2010		"High-intensity interval training may reduce in-stent restenosis following percutaneous coronary intervention with stent implantation: A randomized controlled trial evaluating the relationship to endothelial function and inflammation." Am Heart J 2009;158:734-41
7	Reljic D, Dieterich W, Herrmann HJ, Neurath MF, Zopf Y.	"HIIT the Inflammation": Comparative Effects of Low-Volume Interval Training and Resistance Exercises on Inflammatory Indices in Obese Metabolic Syndrome Patients Undergoing Caloric Restriction	irrelevant	J Physiother	2022		"HIIT the Inflammation": Comparative Effects of Low-Volume Interval Training and Resistance Exercises on Inflammatory Indices in Obese Metabolic Syndrome Patients Undergoing Caloric Restriction
8	Gropper H, John JM, Sudeck G, Thiel A.	"I just had the feeling that the interval training is more beneficial": young adults' subjective experiences of physical fitness and the role of training modes	irrelevant	Heart Fail Rev	2023		"I just had the feeling that the interval training is more beneficial": young adults' subjective experiences of physical fitness and the role of training modes
9	Flehr A.; Barton C.; Coles J.; Gibson S.J.; Lambert G.W.; Lambert E.A.; Dhar A.K.; Dixon J.B.	#MindinBody - Feasibility of vigorous exercise (Bikram yoga versus high intensity interval training) to improve persistent pain in women with a history of trauma: A pilot randomized control trial	irrelevant	BMC Complementary and Alternative Medicine	2019		#MindinBody - Feasibility of vigorous exercise (Bikram yoga versus high intensity interval training) to improve persistent pain in women with a history of trauma: A pilot randomized control trial
9105	Flehr A, Barton C, Coles J, Gibson SJ, Lambert GW, Lambert EA, Dhar AK, Dixon JB.	#MindinBody - feasibility of vigorous exercise (Bikram yoga versus high intensity interval training) to improve persistent pain in women with a history of trauma: a pilot randomized control trial	irrelevant	J Vis Exp	2019		(18)F-FDG PET/CT Uptake Classification in Lymphoma and Lung Cancer by Using Deep Convolutional Neural Networks
11	Sibille L, Seifert R, Avramovic N, Vehren T, Spottiswoode B, Zuehlsdorff S, Schäfers M.	(18)F-FDG PET/CT Uptake Classification in Lymphoma and Lung Cancer by Using Deep Convolutional Neural Networks	irrelevant	Eur J Appl Physiol	2020		(HIIT-The Track) High-Intensity Interval Training for People with Parkinson’s Disease: Individual Response Patterns of (Non-)Motor Symptoms and Blood-Based Biomarkers—A Crossover Single-Case Experimental Design
12	Gomes E.S.A.; Van den Heuvel O.A.; Rietberg M.B.; De Groot V.; Hirsch M.A.; Van de Berg W.D.J.; Jaspers R.T.; Vriend C.; Vanbellingen T.; Van Wegen E.E.H.	(HIIT-The Track) High-Intensity Interval Training for People with Parkinson’s Disease: Individual Response Patterns of (Non-)Motor Symptoms and Blood-Based Biomarkers—A Crossover Single-Case Experimental Design	irrelevant	Brain Sciences	2023		(HIIT-The Track) High-Intensity Interval Training for People with Parkinson's Disease: Individual Response Patterns of (Non-)Motor Symptoms and Blood-Based Biomarkers-A Crossover Single-Case Experimental Design
13	Gomes ESA, Van den Heuvel OA, Rietberg MB, De Groot V, Hirsch MA, Van de Berg WDJ, Jaspers RT, Vriend C, Vanbellingen T, Van Wegen EEH.	(HIIT-The Track) High-Intensity Interval Training for People with Parkinson's Disease: Individual Response Patterns of (Non-)Motor Symptoms and Blood-Based Biomarkers-A Crossover Single-Case Experimental Design	irrelevant	J Strength Cond Res	2023		[Currents patterns of prescription of high-intensity aerobic training by intervals]
14	Mancera Alzate JM, Yara Muñoz S, Tovar Sanchez MA.	[Currents patterns of prescription of high-intensity aerobic training by intervals]	Yes	BMC Sports Sci Med Rehabil	2022		[Effect of high-intensity intermittent exercise on high-fat diet-induced hepatic fat deposition in C57BL/6 mice]
127	Mancera Alzate JM, Yara Muñoz S, Tovar Sanchez MA.	[Currents patterns of prescription of high-intensity aerobic training by intervals]	Yes	Nutr Hosp	2022	PubMed	[Effect of high-intensity interval exercise on depression-related behavior in mice]
16	Zhang J, Yu HY, Di FS.	[Effect of high-intensity intermittent exercise on high-fat diet-induced hepatic fat deposition in C57BL/6 mice]	irrelevant	Front Physiol	2019		[Effect of high-intensity interval training on the reduction of glycosylated hemoglobin in type-2 diabetic adult patients]
17	Liu JH, Yang C, Gu QX, Liang HY, Liu D, Liu J, Liu T, Cai CY.	[Effect of high-intensity interval exercise on depression-related behavior in mice]	irrelevant	Front Nutr	2022		[Effectiveness of high intensity interval training in the cardiorespiratory capacity of people older than 65 years old: A systematic review]
18	Núñez Vergara C, Smith Plaza R, Pérez Ramírez N.	[Effectiveness of high intensity interval training in the cardiorespiratory capacity of people older than 65 years old: A systematic review]		Cochrane Database Syst Rev	2021		[Effects of a 12-week high intensity interval training on blood lipid of dyslipidemia patients with different apolipoprotein E genotypes]
128	Núñez Vergara C, Smith Plaza R, Pérez Ramírez N.	[Effectiveness of high intensity interval training in the cardiorespiratory capacity of people older than 65 years old: A systematic review]		Rev Esp Geriatr Gerontol	2021	PubMed	[Effects of a high intensity interval training on the aerobic capacity of adolescents]
125	Aguilera Eguía RA, Russell Guzmán JA, Soto Muñoz ME, Villegas González BE, Poblete Aro CE, Ibacache Palma A.	[Effect of high-intensity interval training on the reduction of glycosylated hemoglobin in type-2 diabetic adult patients]	Yes	Medwave	2015	PubMed	[Effects high intensity isometric handgrip training on blood pressure of hypertensive older people]
21	Zulantay SB, Cancino-López J.	[Effects high intensity isometric handgrip training on blood pressure of hypertensive older people]	irrelevant	Med Sci Sports Exerc	2021		[Effects of an interdisciplinary program combining aerobic interval training and dynamic strength in acute coronary syndrome]
22	He YY, Wang WR.	[Effects of a 12-week high intensity interval training on blood lipid of dyslipidemia patients with different apolipoprotein E genotypes]	Yes	Circulation	2019		[Effects of different exercise on liver lipid accumulation and FGF21 secretion in obese rats]
131	He YY, Wang WR.	[Effects of a 12-week high intensity interval training on blood lipid of dyslipidemia patients with different apolipoprotein E genotypes]	Yes	Zhongguo Ying Yong Sheng Li Xue Za Zhi	2019	PubMed	[Effects of different intensity interval exercise of 6 weeks on body composition of obese rats]
134	Huerta Ojeda Á, Galdames Maliqueo S, Cataldo Guerra M, Barahona Fuentes G, Rozas Villanueva T, Cáceres Serrano P.	[Effects of a high intensity interval training on the aerobic capacity of adolescents]	Yes	Rev Med Chil	2017	Scopus	[Effects of high intensity interval training on blood pressure in hypertensive subjects]
25	Arias Labrador E, Vilaró Casamitjana J, Blanco Díaz S, Ariza Turiel G, Paz Bermejo MA, Pujol Iglesias E, Berenguel Anter M, Fluvià Brugués P, Iglesies Grau J, Brugué Pascual E, Gonzalez Ramírez R, Buxó Pujolràs M, Ramos Blanes R, Brugada Terradellas R.	[Effects of an interdisciplinary program combining aerobic interval training and dynamic strength in acute coronary syndrome]	irrelevant	Front Physiol	2021		[Effects of interval exercise in the improvement of glycemic control of obese adults with insulin resistance]
26	Zhang Y, Sheng L, Liu XW, Wei J, Liu XJ, Zhang NY, Wang ZY.	[Effects of different exercise on liver lipid accumulation and FGF21 secretion in obese rats]	irrelevant	Front Sports Act Living	2022		[Effects of MICT/HIIT on the ultrastructure of myocardium and soleus in rats with high-fat diet and its mechanisms]
27	Zhao SQ, Shi HJ, Zheng NN.	[Effects of different intensity interval exercise of 6 weeks on body composition of obese rats]	irrelevant	Scand J Med Sci Sports	2020		[Effects of moderate to vigorous intensity interval exercise program on fitness and fatness in 11-and 12-years-old schoolchildren]
135	Olea MA, Mancilla R, Martínez S, Díaz E.	[Effects of high intensity interval training on blood pressure in hypertensive subjects]	Yes	Rev Med Chil	2017	Scopus	[Epidemiologic characteristics and influencing factors of influenza outbreaks in Guangdong Province, 2015-2022]
29	Dalmazzo V, Ponce Á, Delgado Floody PA, Carrasco Alarcón VC, Martínez Salazar C.	[Effects of interval exercise in the improvement of glycemic control of obese adults with insulin resistance]	irrelevant	Scand J Med Sci Sports	2019		[High intensity aerobic interval training improves peak oxygen consumption in patients with metabolic syndrome: CAT]
30	Wu WD, Wang Y, Wei JX.	[Effects of MICT/HIIT on the ultrastructure of myocardium and soleus in rats with high-fat diet and its mechanisms]	irrelevant	J Biomech	2023		[High intensity interval training improves glycemic control and aerobic capacity in glucose intolerant patients]
31	Gelabert Carulla J, Muntaner-Mas A, Palou Sampol P.	[Effects of moderate to vigorous intensity interval exercise program on fitness and fatness in 11-and 12-years-old schoolchildren]	irrelevant	J Clin Endocrinol Metab	2020		[High intensity interval training in teenagers]
32	Zhuang YL, Lu J, Wu SK, Zhang ZH, Wei ZM, Li YH, Hu T, Kang M, Deng AP.	[Epidemiologic characteristics and influencing factors of influenza outbreaks in Guangdong Province, 2015-2022]	irrelevant	Biol Sport	2023		[High intensity interval training increases the utilization of fatty acids in subjects with overweight or obesity. A randomized study]
132	Espinoza Salinas A, Aguilera Eguía R, Cofre Bolados C, Zafra Santos E, Pavéz Von Martens G.	[High intensity aerobic interval training improves peak oxygen consumption in patients with metabolic syndrome: CAT]	Yes	Medwave	2014	Web of Science	[High intensity training (HIT) for the improvement of endurance capacity of recreationally active people and in prevention & rehabilitation]
137	Mancilla R, Torres P, Álvarez C, Schifferli I, Sapunar J, Díaz E.	[High intensity interval training improves glycemic control and aerobic capacity in glucose intolerant patients]	Yes	Rev Med Chil	2014	Web of Science	[Non-randomized trial to evaluate a continuous physiotherapy program versus interval in overweight patients suffering from acute coronary syndrome]
35	Abarzúa V J, Viloff C W, Bahamondes V J, Olivera P Y, Poblete-Aro C, Herrera-Valenzuela T, Oliva C, García-Díaz DF.	[High intensity interval training in teenagers]	irrelevant	Scand J Med Sci Sports	2019		[Optical coherence tomography angiography as a future diagnostic tool in sports medicine?]
36	Moris R, Delgado Floody PA, Martínez Salazar C.	[High intensity interval training increases the utilization of fatty acids in subjects with overweight or obesity. A randomized study]	Yes	Biol Sport	2020		[Oxidative stress in Masters swimmers following high-intensity (interval) training (HI(I)T)]
136	Moris R, Delgado Floody PA, Martínez Salazar C.	[High intensity interval training increases the utilization of fatty acids in subjects with overweight or obesity. A randomized study]	Yes	Nutr Hosp	2020	Scopus	[Physical training for overweight teenagers]
133	Wahl P, Hägele M, Zinner C, Bloch W, Mester J.	[High intensity training (HIT) for the improvement of endurance capacity of recreationally active people and in prevention & rehabilitation]	Yes	Wien Med Wochenschr	2010	Scopus	[Research advances on high-intensity interval training and cognitive function]
39	Olivares Jara M, Vázquez Arce MI, Peña Pachés L, Roser Mas C, Pérez-Alenda S, Marques-Sule E.	[Non-randomized trial to evaluate a continuous physiotherapy program versus interval in overweight patients suffering from acute coronary syndrome]	irrelevant	J Sports Med Phys Fitness	2019		[Research Progress of High-intensity Interval Training in Cardiac Rehabilitation of Patients with Acute Coronary Syndrome]
40	Alten F, Nelis P, Schmitz B, Brand SM, Eter N.	[Optical coherence tomography angiography as a future diagnostic tool in sports medicine?]	irrelevant	BMC Cardiovasc Disord	2019		[Secondary Full Title: Effects of high intensity interval training in plain and uphill regarding physical performance]
138	Braun J, Masoud M, Brixius K, Brinkmann C.	[Oxidative stress in Masters swimmers following high-intensity (interval) training (HI(I)T)]	Yes	Wien Med Wochenschr	2016	Web of Science	[The Effect of Exercise Training on Heart Rate Variability in Patients With Hemodialysis: A Systematic Review]
42	Périer A.	[Physical training for overweight teenagers]	irrelevant	Acta Physiol (Oxf)	2019		[The role of interval training in the physical rehabilitation of strength sports athletes with hypertension: a randomized controlled study]
43	Hu JY, Cai M, Shang QH, Li ZR, Lou SJ.	[Research advances on high-intensity interval training and cognitive function]	irrelevant	Physiol Rep	2021		“HIIT the Inflammation”: Comparative Effects of Low-Volume Interval Training and Resistance Exercises on Inflammatory Indices in Obese Metabolic Syndrome Patients Undergoing Caloric Restriction
44	Chi LJ, Liu HJ, Yang CJ, Min XJ.	[Research Progress of High-intensity Interval Training in Cardiac Rehabilitation of Patients with Acute Coronary Syndrome]	Yes	medRxiv	2023		“HIIT” the ExerCube: Comparing the Effectiveness of Functional High-Intensity Interval Training in Conventional vs. Exergame-Based Training
123	Chi LJ, Liu HJ, Yang CJ, Min XJ.	[Research Progress of High-intensity Interval Training in Cardiac Rehabilitation of Patients with Acute Coronary Syndrome]	Yes	Zhongguo Yi Xue Ke Xue Yuan Xue Bao	2023	PubMed	“I just had the feeling that the interval training is more beneficial”: young adults' subjective experiences of physical fitness and the role of training modes
129	Marterer N, Menz V, Burtscher M.	[Secondary Full Title: Effects of high intensity interval training in plain and uphill regarding physical performance]	Yes	Sportverletz Sportschaden	2018	PubMed	1 Year HIIT and Omega-3 Fatty Acids to Improve Cardiometabolic Risk in Stage-A Heart Failure
47	Shie JR, Chen TY, Kao CW.	[The Effect of Exercise Training on Heart Rate Variability in Patients With Hemodialysis: A Systematic Review]	Yes	Calcif Tissue Int	2019		1 Year HIIT and Omega-3 Fatty Acids to Improve Cardiometabolic Risk in Stage-A Heart Failure
48	Miroshnikov AB, Sergeeva KV, Formenov AD, Smolensky AV.	[The role of interval training in the physical rehabilitation of strength sports athletes with hypertension: a randomized controlled study]	irrelevant	Adv Ther	2021		10-20-30 training increases performance and lowers blood pressure and VEGF in runners
49	Reljic D.; Dieterich W.; Herrmann H.J.; Neurath M.F.; Zopf Y.	“HIIT the Inflammation”: Comparative Effects of Low-Volume Interval Training and Resistance Exercises on Inflammatory Indices in Obese Metabolic Syndrome Patients Undergoing Caloric Restriction	irrelevant	Nutrients	2022		10­Weeks TABATA workout in repetition and its effect on Body Mass Index and waist circumference of undergraduate students; [10­tygodniowy trening TABATA w powtórzeniach i jego wpływ na wskaźnik masy ciała oraz obwód talii studentów studiów licencjackich]
50	Martin-Niedecken A.L.; Mahrer A.; Rogers K.; de Bruin E.D.; Schättin A.	“HIIT” the ExerCube: Comparing the Effectiveness of Functional High-Intensity Interval Training in Conventional vs. Exergame-Based Training	irrelevant	Frontiers in Computer Science	2020		12 weeks high intensity interval training versus moderate intensity continuous training in chronic low back pain subjects: a randomised single-blinded feasibility study
51	Gropper H.; John J.M.; Sudeck G.; Thiel A.	“I just had the feeling that the interval training is more beneficial”: young adults' subjective experiences of physical fitness and the role of training modes	irrelevant	Frontiers in Sports and Active Living	2023		12min/week of high-intensity interval training reduces aortic reservoir pressure in individuals withmetabolic syndrome: A randomized trial
52	Hearon C.M., Jr.; Dias K.A.; MacNamara J.P.; Hieda M.; Mantha Y.; Harada R.; Samels M.; Morris M.; Szczepaniak L.S.; Levine B.D.; Sarma S.	1 Year HIIT and Omega-3 Fatty Acids to Improve Cardiometabolic Risk in Stage-A Heart Failure	irrelevant	JACC: Heart Failure	2022		12-week exercise training, independent of the type exercise, attenuates endothelial ischaemia-reperfusion injury in heart failure patients
53	Hearon CM Jr, Dias KA, MacNamara JP, Hieda M, Mantha Y, Harada R, Samels M, Morris M, Szczepaniak LS, Levine BD, Sarma S.	1 Year HIIT and Omega-3 Fatty Acids to Improve Cardiometabolic Risk in Stage-A Heart Failure	irrelevant	Obstet Gynecol Sci	2022		12-Week Exercise Training, Independent of the Type of Exercise, Attenuates Endothelial Ischaemia-Reperfusion Injury in Heart Failure Patients
54	Gliemann L.; Gunnarsson T.P.; Hellsten Y.; Bangsbo J.	10-20-30 training increases performance and lowers blood pressure and VEGF in runners	irrelevant	Scandinavian Journal of Medicine and Science in Sports	2015		2022 International Seminar on Intelligent Technology and Its Applications: Advanced Innovations of Electrical Systems for Humanity, ISITIA 2022 - Proceeding
55	Kuswahyudi; Lobo J.; Setiawan E.; Tanucan J.C.; Miller J.; Celso R.; Gani R.A.; Aljahni M.; Alfonso A.; Valdez A.I.; Gazali N.	10­Weeks TABATA workout in repetition and its effect on Body Mass Index and waist circumference of undergraduate students; [10­tygodniowy trening TABATA w powtórzeniach i jego wpływ na wskaźnik masy ciała oraz obwód talii studentów studiów licencjackich]	irrelevant	Fizjoterapia Polska	2023		20th International Conference on Man-Machine-Environment System Engineering, MMESE 2020
56	Cerini T.; Hilfiker R.; Riegler T.F.; Felsch Q.T.M.	12 weeks high intensity interval training versus moderate intensity continuous training in chronic low back pain subjects: a randomised single-blinded feasibility study	yes	Archives of Physiotherapy	2022		24 sessions of monitored cooperative high-intensity interval training improves attention-concentration and mathematical calculation in secondary school
7555	Cerini T, Hilfiker R, Riegler TF, Felsch QTM.	12 weeks high intensity interval training versus moderate intensity continuous training in chronic low back pain subjects: a randomised single-blinded feasibility study	yes	Obesity (Silver Spring)	2022		24-Hour Kinetics of Cardiac Troponin-T Using a “High-Sensitivity” Assay in Thoroughbred Chuckwagon Racing Geldings after Race and Associated Clinical Sampling Guidelines
58	Ramos J.S.; Dalleck L.C.; Ramos M.V.; Borrani F.; Roberts L.; Gomersall S.; Beetham K.S.; Diasa K.A.; Keating S.E.; Fassett R.G.; Sharman J.E.; Coombes J.S.	12min/week of high-intensity interval training reduces aortic reservoir pressure in individuals withmetabolic syndrome: A randomized trial	irrelevant	Journal of Hypertension	2016		34Continuous Aerobic Training and High Intensity Interval Training Increase Exercise Tolerance in Heart Failure Patients: A Retrospective Study
59	Thijssen D.H.J.; Benda N.M.M.; Kerstens T.P.; Seeger J.P.H.; Van Dijk A.P.J.; Hopman M.T.E.	12-week exercise training, independent of the type exercise, attenuates endothelial ischaemia-reperfusion injury in heart failure patients	Yes	Frontiers in Physiology	2019		3-Weeks of Exercise Training Increases Ischemic-Tolerance in Hearts From High-Fat Diet Fed Mice
60	Thijssen D.H.J.; Benda N.M.M.; Kerstens T.P.; Seeger J.P.H.; Van Dijk A.P.J.; Hopman M.T.E.	12-week exercise training, independent of the type exercise, attenuates endothelial ischaemia-reperfusion injury in heart failure patients	Yes	Frontiers in Physiology	2019		4 weeks of high-intensity interval training does not alter the exercise-induced growth hormone response in sedentary men
61	Thijssen DHJ, Benda NMM, Kerstens TP, Seeger JPH, van Dijk APJ, Hopman MTE.	12-Week Exercise Training, Independent of the Type of Exercise, Attenuates Endothelial Ischaemia-Reperfusion Injury in Heart Failure Patients	irrelevant	Front Physiol	2019		48-Hour Effects of Monitored Cooperative High-Intensity Interval Training on Adolescent Cognitive Functioning
62		2022 International Seminar on Intelligent Technology and Its Applications: Advanced Innovations of Electrical Systems for Humanity, ISITIA 2022 - Proceeding	irrelevant	2022 International Seminar on Intelligent Technology and Its Applications: Advanced Innovations of Electrical Systems for Humanity, ISITIA 2022 - Proceeding	2022		48-hour recovery of biochemical parameters and physical performance after two modalities of CrossFit workouts
63		20th International Conference on Man-Machine-Environment System Engineering, MMESE 2020	irrelevant	Lecture Notes in Electrical Engineering	2020		4th International Conference on Human Performance Development through Strength and Conditioning, NSCA 2014
64	Alberto A.	24 sessions of monitored cooperative high-intensity interval training improves attention-concentration and mathematical calculation in secondary school	irrelevant	Journal of Physical Education and Sport	2018		5 Years of Exercise Intervention Did Not Benefit Cognition Compared to the Physical Activity Guidelines in Older Adults, but Higher Cardiorespiratory Fitness Did. A Generation 100 Substudy
65	Shields E.; Seiden-Long I.; Massie S.; Leguillette R.	24-Hour Kinetics of Cardiac Troponin-T Using a “High-Sensitivity” Assay in Thoroughbred Chuckwagon Racing Geldings after Race and Associated Clinical Sampling Guidelines	irrelevant	Journal of Veterinary Internal Medicine	2018		5-Hydroxymethylfurfural and Alpha-Ketoglutaric Acid as an Ergogenic Aid During Intensified Soccer Training: A Placebo Controlled Randomized Study
66	Busin D.; Lehnen A.M.; Tairova O.S.; Comparsi E.P.; Carneiro D.; Potter M.; Deresz L.F.; Lago P.D.; Nunes R.B.	34Continuous Aerobic Training and High Intensity Interval Training Increase Exercise Tolerance in Heart Failure Patients: A Retrospective Study	irrelevant	International Journal of Cardiovascular Sciences	2021		6-week High-intensity Interval Training (HIIT) of the Lower Extremities Improves VO 2maxof the Upper Extremities
67	Boardman N.T.; Rossvoll L.; Lund J.; Hafstad A.D.; Aasum E.	3-Weeks of Exercise Training Increases Ischemic-Tolerance in Hearts From High-Fat Diet Fed Mice	Yes	Frontiers in Physiology	2019		6-week High-intensity Interval Training (HIIT) of the Lower Extremities Improves VO2max of the Upper Extremities
9031	Boardman NT, Rossvoll L, Lund J, Hafstad AD, Aasum E.	3-Weeks of Exercise Training Increases Ischemic-Tolerance in Hearts From High-Fat Diet Fed Mice	Yes	Eur J Sport Sci	2020		A 10-Week Block of Combined High-Intensity Endurance and Strength Training Produced Similar Changes in Dynamic Strength, Body Composition, and Serum Hormones in Women and Men
69	Sasaki H.; Morishima T.; Hasegawa Y.; Mori A.; Ijichi T.; Kurihara T.; Goto K.	4 weeks of high-intensity interval training does not alter the exercise-induced growth hormone response in sedentary men	irrelevant	SpringerPlus	2014		A 11-day compressed overload and taper induces larger physiological improvements than a normal taper in elite cyclists
70	Mezcua-Hidalgo A.; Ruiz-Ariza A.; Suárez-Manzano S.; Martínez-López E.J.	48-Hour Effects of Monitored Cooperative High-Intensity Interval Training on Adolescent Cognitive Functioning	Yes	Perceptual and Motor Skills	2019		A 12-Week Pilot Exercise Program for Inactive Adults With Celiac Disease: Study Protocol
9439	Mezcua-Hidalgo A, Ruiz-Ariza A, Suárez-Manzano S, Martínez-López EJ.	48-Hour Effects of Monitored Cooperative High-Intensity Interval Training on Adolescent Cognitive Functioning	Yes	Int J Cardiol	2019		A 2-week combined high-intensity interval training regulates inflammatory status in young females with obesity; [Un intervalle training combiné à haute intensité de 2 semaines régule l’état inflammatoire de jeunes femmes obèses]
72	Timón R.; Olcina G.; Camacho-Cardeñosa M.; Camacho-Cardenosa A.; Martinez-Guardado I.; Marcos-Serrano M.	48-hour recovery of biochemical parameters and physical performance after two modalities of CrossFit workouts	Yes	Biology of Sport	2019		A 2-week high-intensity interval training intervention improves ejaculation control among men with premature ejaculation
9038	Timón R, Olcina G, Camacho-Cardeñosa M, Camacho-Cardenosa A, Martinez-Guardado I, Marcos-Serrano M.	48-hour recovery of biochemical parameters and physical performance after two modalities of CrossFit workouts	Yes	Herz	2020		A 31-day time to surgery compliant exercise training programme improves aerobic health in the elderly
74		4th International Conference on Human Performance Development through Strength and Conditioning, NSCA 2014	irrelevant	Cultura, Ciencia y Deporte	2014		A 3-min all-out cycling test is sensitive to a change in critical power
75	Sokołowski D.R.; Hansen T.I.; Rise H.H.; Reitlo L.S.; Wisløff U.; Stensvold D.; Håberg A.K.	5 Years of Exercise Intervention Did Not Benefit Cognition Compared to the Physical Activity Guidelines in Older Adults, but Higher Cardiorespiratory Fitness Did. A Generation 100 Substudy	Yes	Frontiers in Aging Neuroscience	2021		A 3-week multimodal intervention involving high-intensity interval training in female cancer survivors: A randomized controlled trial
7788	Sokołowski DR, Hansen TI, Rise HH, Reitlo LS, Wisløff U, Stensvold D, Håberg AK.	5 Years of Exercise Intervention Did Not Benefit Cognition Compared to the Physical Activity Guidelines in Older Adults, but Higher Cardiorespiratory Fitness Did. A Generation 100 Substudy	Yes	J Clin Endocrinol Metab	2022		A 48-Year-Old Athletic Man With Bradycardia During Sleep
77	Gatterer H.; Böcksteiner T.; Müller A.; Simi H.; Krasser C.; Djukic R.; Schroth R.; Wallner D.	5-Hydroxymethylfurfural and Alpha-Ketoglutaric Acid as an Ergogenic Aid During Intensified Soccer Training: A Placebo Controlled Randomized Study	Yes	Journal of Dietary Supplements	2020		A 4-Year Analysis of the Incidence of Injuries Among CrossFit-Trained Participants
78	Gatterer H.; Böcksteiner T.; Müller A.; Simi H.; Krasser C.; Djukic R.; Schroth R.; Wallner D.	5-Hydroxymethylfurfural and Alpha-Ketoglutaric Acid as an Ergogenic Aid During Intensified Soccer Training: A Placebo Controlled Randomized Study	Yes	Journal of Dietary Supplements	2020		A 6-day high-intensity interval microcycle improves indicators of endurance performance in elite cross-country skiers
79	Marterer N.; Menz V.; Amin S.; Faulhaber M.	6-week High-intensity Interval Training (HIIT) of the Lower Extremities Improves VO 2maxof the Upper Extremities	irrelevant	International Journal of Sports Medicine	2020		A 6-week Sprint Interval Training Program Changes Anaerobic Power, Quadriceps Moment, and Subcutaneous Tissue Thickness
80	Marterer N, Menz V, Amin S, Faulhaber M.	6-week High-intensity Interval Training (HIIT) of the Lower Extremities Improves VO2max of the Upper Extremities	Yes	Pilot Feasibility Stud	2020		A Bibliometric Analysis of High-Intensity Interval Training in Cardiac Rehabilitation
81	Taipale RS, Forssell J, Ihalainen JK, Kyröläinen H, Häkkinen K.	A 10-Week Block of Combined High-Intensity Endurance and Strength Training Produced Similar Changes in Dynamic Strength, Body Composition, and Serum Hormones in Women and Men	irrelevant	Am J Med	2021		A Big HIIT: A Fracture Dislocation of the Hip in a Young Man Participating in Extreme Conditioning Exercise: A Case Report
82	Rønnestad B.R.; Vikmoen O.	A 11-day compressed overload and taper induces larger physiological improvements than a normal taper in elite cyclists	Yes	Scandinavian Journal of Medicine and Science in Sports	2019		A bout of high intensity interval training lengthened nerve conduction latency to the non-exercised affected limb in chronic stroke
9121	Rønnestad BR, Vikmoen O.	A 11-day compressed overload and taper induces larger physiological improvements than a normal taper in elite cyclists	Yes	J Res Med Sci	2019		A Bout of High-Intensity Interval Training (HIIT) in Children and Adolescents during Acute Cancer Treatment-A Pilot Feasibility Study
84	Dowd A.J.; Kronlund L.; Parmar C.; Daun J.T.; Wytsma-Fisher K.; Reimer R.A.; Millet G.Y.; Culos-Reed S.N.	A 12-Week Pilot Exercise Program for Inactive Adults With Celiac Disease: Study Protocol	Yes	Global Advances In Health and Medicine	2019		A Bout of High-Intensity Interval Training (HIIT) in Children and Adolescents during Acute Cancer Treatment—A Pilot Feasibility Study
9202	Dowd AJ, Kronlund L, Parmar C, Daun JT, Wytsma-Fisher K, Reimer RA, Millet GY, Culos-Reed SN.	A 12-Week Pilot Exercise Program for Inactive Adults With Celiac Disease: Study Protocol	Yes	Am J Physiol Heart Circ Physiol	2019		A brain without brakes: Reduced inhibition is associated with enhanced but dysregulated plasticity in the aged rat auditory cortex
86	Soltani N.; Esmaeil N.; Marandi S.M.; Hovsepian V.; Momen T.; Shahsanai A.	A 2-week combined high-intensity interval training regulates inflammatory status in young females with obesity; [Un intervalle training combiné à haute intensité de 2 semaines régule l’état inflammatoire de jeunes femmes obèses]	irrelevant	Science and Sports	2023		A breath of fresh air for mitochondria in exercise physiology
87	Niu C, Wen G, Ventus D, Zhang Y, Jern P, Santtila P.	A 2-week high-intensity interval training intervention improves ejaculation control among men with premature ejaculation	irrelevant	Eur J Sport Sci	2023		A brief review on concurrent training: From laboratory to the field
88	Boereboom C.L.; Phillips B.E.; Williams J.P.; Lund J.N.	A 31-day time to surgery compliant exercise training programme improves aerobic health in the elderly	Yes	Techniques in Coloproctology	2016		A call for universal criteria of high-intensity interval training in cardiac rehabilitation
89	Boereboom C.L.; Phillips B.E.; Williams J.P.; Lund J.N.	A 31-day time to surgery compliant exercise training programme improves aerobic health in the elderly	Yes	Techniques in Coloproctology	2016		A Cardiac Rehabilitation Program Increases the Acute Response of Endothelial Progenitor Cells to Maximal Exercise in Heart Failure Patients
90	Vanhatalo A.; Doust J.H.; Burnley M.	A 3-min all-out cycling test is sensitive to a change in critical power	Yes	Medicine and Science in Sports and Exercise	2008		A Cardiopulmonary Exercise Testing for Prescribing High-Intensity Interval Training Sessions with Elastic Resistance
91	Vanhatalo A.; Doust J.H.; Burnley M.	A 3-min all-out cycling test is sensitive to a change in critical power	Yes	Medicine and Science in Sports and Exercise	2008		A Case Report Using High Intensity Interval Training (HIIT) Resistive Exercise and Subsequent Changes in Body Fat and Metabolic Health Markers in an Unconditioned Female
92	Schmitt J.; Lindner N.; Reuss-Borst M.; Holmberg H.-C.; Sperlich B.	A 3-week multimodal intervention involving high-intensity interval training in female cancer survivors: A randomized controlled trial	irrelevant	Physiological Reports	2016		A case series of acute responses to high-intensity interval training in four males with permanent atrial fibrillation
93	Kaur S.; Alsheikhtaha Z.; Mehra R.	A 48-Year-Old Athletic Man With Bradycardia During Sleep	irrelevant	Chest	2018		A Chronic High-Intensity Interval Training and Diet-Induced Obesity Model to Maximize Exercise Effort and Induce Physiologic Changes in Rats
9543	Kaur S, Alsheikhtaha Z, Mehra R.	A 48-Year-Old Athletic Man With Bradycardia During Sleep	irrelevant	Appl Physiol Nutr Metab	2019		A Clinical Guide for Assessment and Prescription of Exercise and Physical Activity in Cardiac Rehabilitation. A CSANZ Position Statement
95	Feito Y.; Burrows E.K.; Tabb L.P.	A 4-Year Analysis of the Incidence of Injuries Among CrossFit-Trained Participants	irrelevant	Orthopaedic Journal of Sports Medicine	2018		A Cluster Mediation Analysis Confirms the Validity of the “Fat but Fit” Paradigm in Children's Cognitive Function and Academic Achievement
96	Rønnestad B.R.; Bjerkrheim K.A.; Hansen J.; Mølmen K.S.	A 6-day high-intensity interval microcycle improves indicators of endurance performance in elite cross-country skiers	Yes	Frontiers in Sports and Active Living	2022		A combined γ-H2AX and 53BP1 approach to determine the DNA damage-repair response to exercise in hypoxia
7229	Rønnestad BR, Bjerkrheim KA, Hansen J, Mølmen KS.	A 6-day high-intensity interval microcycle improves indicators of endurance performance in elite cross-country skiers	Yes	Eur J Sport Sci	2023		A Comparative Study of Health Efficacy Indicators in Subjects with T2DM Applying Power Cycling to 12 Weeks of Low-Volume High-Intensity Interval Training and Moderate-Intensity Continuous Training
98	Han S.; Lee H.; Kim H.; Kim D.; Choi C.; Park J.	A 6-week Sprint Interval Training Program Changes Anaerobic Power, Quadriceps Moment, and Subcutaneous Tissue Thickness	irrelevant	International Journal of Sports Medicine	2017		A Comparative Study of Inhibition Function between High-Intensity Interval Training and Moderate-Intensity Continuous Training in Healthy People: A Systematic Review with Meta-Analysis
99	Liu H.; Liu F.; Ji H.; Dai Z.; Han W.	A Bibliometric Analysis of High-Intensity Interval Training in Cardiac Rehabilitation	yes	International Journal of Environmental Research and Public Health	2022		A comparison of different exercise intensities for improving bone mineral density in postmenopausal women with osteoporosis: A systematic review and meta-analysis
7255	Liu H, Liu F, Ji H, Dai Z, Han W.	A Bibliometric Analysis of High-Intensity Interval Training in Cardiac Rehabilitation	yes	J Clin Med	2022		A comparison of heart rate training load and perceptual effort between masters and young cyclists
101	Vukanic D.; Murphy D.; Juhdi A.; Leonard M.	A Big HIIT: A Fracture Dislocation of the Hip in a Young Man Participating in Extreme Conditioning Exercise: A Case Report	irrelevant	JBJS Case Connector	2020		A comparison of high versus low dose of exercise training in exercise-based cardiac rehabilitation: a randomized controlled trial with 12-months follow-up
102	Abraha B.; Chaves A.R.; Kelly L.P.; Wallack E.M.; Wadden K.P.; McCarthy J.; Ploughman M.	A bout of high intensity interval training lengthened nerve conduction latency to the non-exercised affected limb in chronic stroke	irrelevant	Frontiers in Physiology	2018		A Comparison of High-Intensity Interval Training (HIIT) Volumes on Cognitive Performance
103	Kesting S, Weeber P, Schönfelder M, Pfluger A, Wackerhage H, von Luettichau I.	A Bout of High-Intensity Interval Training (HIIT) in Children and Adolescents during Acute Cancer Treatment-A Pilot Feasibility Study	irrelevant	Front Psychol	2022		A comparison of the effects of remote coaching HIIT training and combined exercise training on the physical and mental health of university students
104	Kesting S.; Weeber P.; Schönfelder M.; Pfluger A.; Wackerhage H.; von Luettichau I.	A Bout of High-Intensity Interval Training (HIIT) in Children and Adolescents during Acute Cancer Treatment—A Pilot Feasibility Study	irrelevant	Cancers	2022		A comparison of the gluco-regulatory responses to high-intensity interval exercise and resistance exercise
105	Cisneros-Franco J.M.; Ouellet L.; Kamal B.; de Villers-Sidani E.	A brain without brakes: Reduced inhibition is associated with enhanced but dysregulated plasticity in the aged rat auditory cortex	irrelevant	eNeuro	2018		A comparison of the health benefits of reduced-exertion high-intensity interval training (REHIT) and moderate-intensity walking in type 2 diabetes patients
106	Burtscher M.	A breath of fresh air for mitochondria in exercise physiology	irrelevant	Acta Physiologica	2020		A comparison of the motivational factors between CrossFit participants and other resistance exercise modalities: A pilot study
8734	Burtscher M.	A breath of fresh air for mitochondria in exercise physiology	irrelevant	Eur J Cancer Care (Engl)	2020		A Comprehensive Exploration into Utilizing High-Intensity Interval Training (HIIT) in Physical Education Classes
108	Methenitis S.	A brief review on concurrent training: From laboratory to the field	irrelevant	Sports	2018		A critique of "effect of 10 weeks of high-intensity interval training on protein levels of NF-kB and expression of atrogin-1 and MuRF-1 in cardiomyocytes of female mice with breast cancer"
109	Li W.-G.; Huang Z.; Chen T.; Zhang X.-A.	A call for universal criteria of high-intensity interval training in cardiac rehabilitation	Yes	European Journal of Preventive Cardiology	2021		A detailed quantification of differential ratings of perceived exertion during team-sport training
8691	Li WG, Huang Z, Chen T, Zhang XA.	A call for universal criteria of high-intensity interval training in cardiac rehabilitation	Yes	Front Physiol	2020		A flow resistive inspiratory muscle training mask worn during high-intensity interval training does not improve 5 km running time-trial performance
111	Kourek C.; Dimopoulos S.; Alshamari M.; Zouganeli V.; Psarra K.; Mitsiou G.; Ntalianis A.; Pittaras T.; Nanas S.; Karatzanos E.	A Cardiac Rehabilitation Program Increases the Acute Response of Endothelial Progenitor Cells to Maximal Exercise in Heart Failure Patients	irrelevant	Acta Cardiologica Sinica	2022		A Group-Based 8-Week Functional Interval-Type Outdoor Training Program Improves Physical Performance in Recreationally Active Adults
112	Duarte L.F.; Gasparini-Neto V.H.; Neves L.N.S.; Nunes L.B.; Leite R.D.; de Sousa N.M.F.; Carletti L.	A Cardiopulmonary Exercise Testing for Prescribing High-Intensity Interval Training Sessions with Elastic Resistance	irrelevant	International Journal of Environmental Research and Public Health	2023		A group-enhanced sprint interval training program for amateur athletes
113	Durak E.P.; Halstead J.; Mitchell N.; Mauger S.; Hank N.C.	A Case Report Using High Intensity Interval Training (HIIT) Resistive Exercise and Subsequent Changes in Body Fat and Metabolic Health Markers in an Unconditioned Female	irrelevant	Journal of Exercise Physiology Online	2023		A gut reaction: the combined influence of exercise and diet on gastrointestinal microbiota in rats
114	Vidal-Almela S.; Terada T.; Cole C.A.; O'Neill C.D.; Comeau K.; Marçal I.R.; Pipe A.L.; Reed J.L.	A case series of acute responses to high-intensity interval training in four males with permanent atrial fibrillation	Yes	European Heart Journal - Case Reports	2022		A health systems intervention to strengthen the integration of tuberculosis and COVID-19 detection: Outcomes of a quasi-experimental study in a high burden tuberculosis district in KwaZulu Natal, South Africa
7386	Vidal-Almela S, Terada T, Cole CA, O'Neill CD, Comeau K, Marçal IR, Pipe AL, Reed JL.	A case series of acute responses to high-intensity interval training in four males with permanent atrial fibrillation	Yes	Physiol Rep	2022		A HIF-1 signature dominates the attenuation in the human skeletal muscle transcriptional response to high-intensity interval training
116	Arbus S.B.; Pirtle J.M.; Pankey C.L.	A Chronic High-Intensity Interval Training and Diet-Induced Obesity Model to Maximize Exercise Effort and Induce Physiologic Changes in Rats	Yes	Journal of Visualized Experiments	2023		A high intensity interval training (HIIT)- Based running plan improves athletic performance by improving muscle power
6937	Arbus SB, Pirtle JM, Pankey CL.	A Chronic High-Intensity Interval Training and Diet-Induced Obesity Model to Maximize Exercise Effort and Induce Physiologic Changes in Rats	Yes	Eur Rev Med Pharmacol Sci	2023		A High intensity Interval training (running and swimming) and resistance training intervention on heart rate variability and the selected biochemical factors in boys with type 1 diabetes
118	Verdicchio C.; Freene N.; Hollings M.; Maiorana A.; Briffa T.; Gallagher R.; Hendriks J.M.; Abell B.; Brown A.; Colquhoun D.; Howden E.; Hansen D.; Reading S.; Redfern J.	A Clinical Guide for Assessment and Prescription of Exercise and Physical Activity in Cardiac Rehabilitation. A CSANZ Position Statement	irrelevant	Heart Lung and Circulation	2023		A high-intensity intermittent-based running programme allows triathletes to reduce weekly running distances without impairing muscular performance and body composition
119	Martinez-Vizcaino V.; Álvarez-Bueno C.; Sanchez-Lopez M.; Jimenez-Lopez E.; Soriano-Cano A.; Ortega F.B.; Cavero-Redondo I.; Garrido-Miguel M.	A Cluster Mediation Analysis Confirms the Validity of the “Fat but Fit” Paradigm in Children's Cognitive Function and Academic Achievement	irrelevant	Journal of Pediatrics	2021		A high-intensity interval training program in aquatic environment (HIITAQ) for obese adolescents; [PROGRAMA DE TREINAMENTO INTERVALADO DE ALTA INTENSIDADE NO AMBIENTE AQUÁTICO (HIITAQ) EM ADOLESCENTES OBESOS]
120	Williamson J.; Hughes C.M.; Burke G.; Davison G.W.	A combined γ-H2AX and 53BP1 approach to determine the DNA damage-repair response to exercise in hypoxia	irrelevant	Free Radical Biology and Medicine	2020		A high-intensity jump-based aquatic exercise program improves bone mineral density and functional fitness in postmenopausal women
121	Li J.; Cheng W.; Ma H.	A Comparative Study of Health Efficacy Indicators in Subjects with T2DM Applying Power Cycling to 12 Weeks of Low-Volume High-Intensity Interval Training and Moderate-Intensity Continuous Training	Yes	Journal of Diabetes Research	2022		A home-based lower limb-specific resistance training programme for patients with copd: An explorative feasibility study
7704	Li J, Cheng W, Ma H.	A Comparative Study of Health Efficacy Indicators in Subjects with T2DM Applying Power Cycling to 12 Weeks of Low-Volume High-Intensity Interval Training and Moderate-Intensity Continuous Training	Yes	J Exerc Sci Fit	2022		A Hunter-Gatherer Exercise Prescription to Optimize Health and Well-Being in the Modern World
123	Wu Q.; Niu X.; Zhang Y.; Song J.; Chi A.	A Comparative Study of Inhibition Function between High-Intensity Interval Training and Moderate-Intensity Continuous Training in Healthy People: A Systematic Review with Meta-Analysis	Yes	International Journal of Environmental Research and Public Health	2023		A hydraulic model outperforms work-balance models for predicting recovery kinetics from intermittent exercise
7066	Wu Q, Niu X, Zhang Y, Song J, Chi A.	A Comparative Study of Inhibition Function between High-Intensity Interval Training and Moderate-Intensity Continuous Training in Healthy People: A Systematic Review with Meta-Analysis	Yes	Int J Environ Res Public Health	2023		A hydrothermally processed maize starch and its effects on blood glucose levels during high-intensity interval exercise
125	Kitagawa T, Hiraya K, Denda T, Yamamoto S.	A comparison of different exercise intensities for improving bone mineral density in postmenopausal women with osteoporosis: A systematic review and meta-analysis	irrelevant	Int J Exerc Sci	2022		A letter to the editor: the effects of high intensity interval training on appetite management in individuals with type 2 diabetes: influenced by participant’s weight
126	Borges N.R.; Scanlan A.T.; Reaburn P.R.; Doering T.M.	A comparison of heart rate training load and perceptual effort between masters and young cyclists	irrelevant	International Journal of Sports Physiology and Performance	2020		A letter to the editor: the effects of high intensity interval training on appetite management in individuals with type 2 diabetes: influenced by participant's weight
8877	Borges NR, Scanlan AT, Reaburn PR, Doering TM.	A Comparison of Heart Rate Training Load and Perceptual Effort Between Masters and Young Cyclists	irrelevant	Int J Sports Med	2020		A low-calorie diet with or without interval exercise training improves adiposopathy in obese women
128	Petersen AK, Oestergaard LG, van Tulder M, Laustsen S.	A comparison of high versus low dose of exercise training in exercise-based cardiac rehabilitation: a randomized controlled trial with 12-months follow-up	irrelevant	J Hum Nutr Diet	2020		A machine-learning algorithm integrating baseline serum proteomic signatures predicts exercise responsiveness in overweight males with prediabetes
129	Miller M.G.; Hanson N.; Tennyck J.; Plantz K.	A Comparison of High-Intensity Interval Training (HIIT) Volumes on Cognitive Performance	irrelevant	Journal of Cognitive Enhancement	2019		A Mechanism Underlying Preventive Effect of High-Intensity Training on Colon Cancer
6913	Wang Y, Jia N, Zhou Y, Fu L, Fan L, Li B.	A comparison of the effects of remote coaching HIIT training and combined exercise training on the physical and mental health of university students	Yes	Front Psychiatry	2023		A Meta-Analysis of High-Intensity Interval Training on Glycolipid Metabolism in Children With Metabolic Disorders
131	Wang Y.; Jia N.; Zhou Y.; Fu L.; Fan L.; Li B.	A comparison of the effects of remote coaching HIIT training and combined exercise training on the physical and mental health of university students	Yes	Frontiers in Psychology	2023		A Meta-Analysis of the Effects of Different Exercise Modes on Inflammatory Response in the Elderly
132	Gordon B.A.; Taylor C.J.; Church J.E.; Cousins S.D.	A comparison of the gluco-regulatory responses to high-intensity interval exercise and resistance exercise	Yes	International Journal of Environmental Research and Public Health	2021		A Meta-Analysis of the Effects of Different Training Modalities on the Inflammatory Response in Adolescents with Obesity
8319	Gordon BA, Taylor CJ, Church JE, Cousins SD.	A Comparison of the Gluco-Regulatory Responses to High-Intensity Interval Exercise and Resistance Exercise	Yes	Neurol Sci	2021		A Meta-analysis of the Effects of High-Intensity Interval Training and Small-Sided Games on Sprint Performance in Adolescents
134	Ruffino J.S.; Songsorn P.; Haggett M.; Edmonds D.; Robinson A.M.; Thompson D.; Vollaard N.B.J.	A comparison of the health benefits of reduced-exertion high-intensity interval training (REHIT) and moderate-intensity walking in type 2 diabetes patients	irrelevant	Applied Physiology, Nutrition and Metabolism	2017		A Meta-Analysis of the Influence on Inflammatory Factors in Type 2 Diabetes among Middle-Aged and Elderly Patients by Various Exercise Modalities
135	Fisher J.; Sales A.; Carlson L.; Steele J.	A comparison of the motivational factors between CrossFit participants and other resistance exercise modalities: A pilot study	irrelevant	Journal of Sports Medicine and Physical Fitness	2017		A Meta-Analytical Comparison of the Effects of Small-Sided Games vs. Running-Based High-Intensity Interval Training on Soccer Players' Repeated-Sprint Ability
136	Chandler R.M.; Stringer A.J.	A Comprehensive Exploration into Utilizing High-Intensity Interval Training (HIIT) in Physical Education Classes	irrelevant	Journal of Physical Education, Recreation and Dance	2020		A meta-analytical comparison of the effects of small-sided games vs. running-based high-intensity interval training on soccer players’ repeated-sprint ability
137	Sepandi M.	A critique of "effect of 10 weeks of high-intensity interval training on protein levels of NF-kB and expression of atrogin-1 and MuRF-1 in cardiomyocytes of female mice with breast cancer"	irrelevant	Iranian Journal of Breast Diseases	2021		A Meta-Comparison of the Effects of High-Intensity Interval Training to Those of Small-Sided Games and Other Training Protocols on Parameters Related to the Physiology and Performance of Youth Soccer Players
138	McLaren S.J.; Smith A.; Spears I.R.; Weston M.	A detailed quantification of differential ratings of perceived exertion during team-sport training	irrelevant	Journal of Science and Medicine in Sport	2017		A Methodological Checklist for Studies of Pleasure and Enjoyment Responses to High-Intensity Interval Training: Part I. Participants and Measures
139	Faghy M.A.; Brown P.I.; Davis N.M.; Mayes J.P.; Maden-Wilkinson T.M.	A flow resistive inspiratory muscle training mask worn during high-intensity interval training does not improve 5 km running time-trial performance	Yes	European Journal of Applied Physiology	2021		A Methodological Checklist for Studies of Pleasure and Enjoyment Responses to High-Intensity Interval Training: Part II. Intensity, Timing of Assessments, Data Modeling, and Interpretation
8481	Faghy MA, Brown PI, Davis NM, Mayes JP, Maden-Wilkinson TM.	A flow resistive inspiratory muscle training mask worn during high-intensity interval training does not improve 5 km running time-trial performance	Yes	Horm Mol Biol Clin Investig	2020		A Methodological Comparison of Protocols and Analytical Techniques to Assess the Outcome Measures of Submaximal Fitness Tests
141	Hendker A, Eils E.	A Group-Based 8-Week Functional Interval-Type Outdoor Training Program Improves Physical Performance in Recreationally Active Adults	irrelevant	PLoS One	2021		A Mixed Comparisons of Aerobic Training With Different Volumes and Intensities of Physical Exercise in Patients With Hypertension: A Systematic Review and Network Meta-Analysis
142	Martin L.J.; Anderson S.H.; Schmale M.S.; Hallworth J.R.; Hazell T.J.	A group-enhanced sprint interval training program for amateur athletes	irrelevant	Applied Physiology, Nutrition and Metabolism	2016		A modular mathematical model of exercise-induced changes in metabolism, signaling, and gene expression in human skeletal muscle
143	Batacan R.B.; Fenning A.S.; Dalbo V.J.; Scanlan A.T.; Duncan M.J.; Moore R.J.; Stanley D.	A gut reaction: the combined influence of exercise and diet on gastrointestinal microbiota in rats	irrelevant	Journal of Applied Microbiology	2017		A Multi-Center Comparison of O(2peak) Trainability Between Interval Training and Moderate Intensity Continuous Training
144	Curran R, Murdoch J, van Rensburg AJ, Bachmann M, Awotiwon A, Ras CJ, Petersen I, Prince M, Moultrie H, Nzuza M, Fairall L.	A health systems intervention to strengthen the integration of tuberculosis and COVID-19 detection: Outcomes of a quasi-experimental study in a high burden tuberculosis district in KwaZulu Natal, South Africa	irrelevant	Rev Cardiovasc Med	2023		A multi-center comparison of VO2peak trainability between interval training and moderate intensity continuous training
145	Norrbom J.M.; Ydfors M.; Lovric A.; Perry C.G.R.; Rundqvist H.; Rullman E.	A HIF-1 signature dominates the attenuation in the human skeletal muscle transcriptional response to high-intensity interval training	Yes	Journal of Applied Physiology	2022		A multidisciplinary evaluation of a virtually supervised home-based high-intensity interval training intervention in people with type 1 diabetes
7558	Norrbom JM, Ydfors M, Lovric A, Perry CGR, Rundqvist H, Rullman E.	A HIF-1 signature dominates the attenuation in the human skeletal muscle transcriptional response to high-intensity interval training	Yes	Nutrients	2022		A multi-ingredient nutritional supplement enhances exercise training-related reductions in markers of systemic inflammation in healthy older men
147	Garciá-Pinillos F.; Cámara-Pérez J.C.; Soto-Hermoso V.M.; Latorre-Román P.A.	A high intensity interval training (HIIT)- Based running plan improves athletic performance by improving muscle power	irrelevant	Journal of Strength and Conditioning Research	2017		A multi-ingredient nutritional supplement in combination with resistance exercise and high-intensity interval training improves cognitive function and increases n-3 index in healthy older men: A randomized controlled trial
148	Saki H.; Nazem F.; Fariba F.; Sheikhsharbafan R.	A High intensity Interval training (running and swimming) and resistance training intervention on heart rate variability and the selected biochemical factors in boys with type 1 diabetes	yes	Diabetes Research and Clinical Practice	2023		A Multi-Method Pilot Evaluation of An Online Diabetes Exercise System
6724	Saki H, Nazem F, Fariba F, Sheikhsharbafan R.	A High intensity Interval training (running and swimming) and resistance training intervention on heart rate variability and the selected biochemical factors in boys with type 1 diabetes	yes	Int J Behav Med	2023		A multimodal prehabilitation program for the reduction of post-operative complications after surgery in advanced ovarian cancer under an ERAS pathway: a randomized multicenter trial (SOPHIE)
150	García-Pinillos F.; González-Fernández F.T.; Soto-Hermoso V.M.; Latorre-Román P.A.	A high-intensity intermittent-based running programme allows triathletes to reduce weekly running distances without impairing muscular performance and body composition	irrelevant	Isokinetics and Exercise Science	2016		A narrative review of the effects of blood flow restriction on vascular structure and function
151	De Fátima Aguiar Lopes M.; Bento P.C.B.; Leite N.	A high-intensity interval training program in aquatic environment (HIITAQ) for obese adolescents; [PROGRAMA DE TREINAMENTO INTERVALADO DE ALTA INTENSIDADE NO AMBIENTE AQUÁTICO (HIITAQ) EM ADOLESCENTES OBESOS]	irrelevant	Journal of Physical Education (Maringa)	2021		A narrative review on exercise and cardiovascular disease: Physical activity thresholds for optimizing health outcomes
152	Aboarrage Junior A.M.; Teixeira C.V.L.S.; Dos Santos R.N.; Machado A.F.; Evangelista A.L.; Rica R.L.; Alonso A.C.; Barroso J.A.; Serra A.J.; Baker J.S.; Bocalini D.S.	A high-intensity jump-based aquatic exercise program improves bone mineral density and functional fitness in postmenopausal women	irrelevant	Rejuvenation Research	2018		A new dose of maximal-intensity interval training in hypoxia to improve body composition and hemoglobin and hematocrit levels: A pilot study
153	Cook H.; Reilly C.C.; Rafferty G.F.	A home-based lower limb-specific resistance training programme for patients with copd: An explorative feasibility study	irrelevant	ERJ Open Research	2019		A New Era in Cardiac Rehabilitation Delivery: Research Gaps, Questions, Strategies, and Priorities
154	O’Keefe E.L.; Lavie C.J.	A Hunter-Gatherer Exercise Prescription to Optimize Health and Well-Being in the Modern World	irrelevant	Journal of Science in Sport and Exercise	2021		A Novel High-Intensity Short Interval Dance Intervention (THANDAV) to Improve Physical Fitness in Asian Indian Adolescent Girls
8329	O'Keefe EL, Lavie CJ.	A Hunter-Gatherer Exercise Prescription to Optimize Health and Well-Being in the Modern World	irrelevant	Sports Med	2021		A nutrition and conditioning intervention for natural bodybuilding contest preparation: )bservations and suggestions
156	Weigend F.C.; Clarke D.C.; Obst O.; Siegler J.	A hydraulic model outperforms work-balance models for predicting recovery kinetics from intermittent exercise	irrelevant	Annals of Operations Research	2023		A Perspective on High-Intensity Interval Training for Performance and Health
157	Hetrick M.M.; Naquin M.R.; Gillan W.W.; Williams B.M.; Kraemer R.R.	A hydrothermally processed maize starch and its effects on blood glucose levels during high-intensity interval exercise	irrelevant	Journal of Strength and Conditioning Research	2018		A Pilot Randomized Controlled Trial of Interval Training and Sleep Hygiene for Improving Sleep in Older Adults
158	Salim O.-A.	A letter to the editor: the effects of high intensity interval training on appetite management in individuals with type 2 diabetes: influenced by participant’s weight	irrelevant	Journal of Diabetes and Metabolic Disorders	2021		A pilot study examining the effects of low-volume high-intensity interval training and continuous low to moderate intensity training on quality of life, functional capacity and cardiovascular risk factors in cancer survivors
159	Salim OA.	A letter to the editor: the effects of high intensity interval training on appetite management in individuals with type 2 diabetes: influenced by participant's weight	irrelevant	Int J Environ Res Public Health	2021		A pilot study of high-intensity interval training in older adults with treatment naïve chronic lymphocytic leukemia
160	Gilbertson N.M.; Eichner N.Z.M.; Heiston E.M.; Gaitán J.M.; Francois M.E.; Mehaffey J.H.; Hassinger T.E.; Hallowell P.T.; Weltman A.; Malin S.K.	A low-calorie diet with or without interval exercise training improves adiposopathy in obese women	irrelevant	Applied Physiology, Nutrition and Metabolism	2019		A pilot study of the effects of a high-intensity aerobic exercise session on heart rate variability and arterial compliance in adolescents with or without type 1 diabetes
9387	Gilbertson NM, Eichner NZM, Heiston EM, Gaitán JM, Francois ME, Mehaffey JH, Hassinger TE, Hallowell PT, Weltman A, Malin SK.	A low-calorie diet with or without interval exercise training improves adiposopathy in obese women	irrelevant	Med Sci Sports Exerc	2019		A Pilot Study on In-Task Affect Predicting Free-Living Adherence to HIIT and MICT
162	Gilbertson N.M.; Eichner N.Z.M.; Heiston E.M.; Gaitán J.M.; Francois M.E.; Mehaffey J.H.; Hassinger T.E.; Hallowell P.T.; Weltman A.; Malin S.K.	A low-calorie diet with or without interval exercise training improves adiposopathy in obese women	irrelevant	Applied Physiology, Nutrition and Metabolism	2019		A pilot study to assess the feasibility of a remotely monitored high-intensity interval training program prior to allogeneic hematopoietic stem cell transplantation
163	Diaz-Canestro C, Chen J, Liu Y, Han H, Wang Y, Honoré E, Lee CH, Lam KSL, Tse MA, Xu A.	A machine-learning algorithm integrating baseline serum proteomic signatures predicts exercise responsiveness in overweight males with prediabetes	irrelevant	Int J Environ Res Public Health	2023		A Post hoc analysis on rhythm and high intensity interval training in cardiac resynchronization therapy
164	Matsuo K.; Sato K.; Suemoto K.; Miyamoto-Mikami E.; Fuku N.; Higashida K.; Tsuji K.; Xu Y.; Liu X.; Iemitsu M.; Hamaoka T.; Tabata I.	A Mechanism Underlying Preventive Effect of High-Intensity Training on Colon Cancer	irrelevant	Medicine and Science in Sports and Exercise	2017		A practical and time-efficient high-intensity interval training program modifies cardio-metabolic risk factors in adults with risk factors for type II diabetes
165	Cao M.; Li S.; Tang Y.; Zou Y.	A Meta-Analysis of High-Intensity Interval Training on Glycolipid Metabolism in Children With Metabolic Disorders	irrelevant	Frontiers in Pediatrics	2022		A practical model of low-volume high-intensity interval training induces mitochondrial biogenesis in human skeletal muscle: Potential mechanisms
7509	Cao M, Li S, Tang Y, Zou Y.	A Meta-Analysis of High-Intensity Interval Training on Glycolipid Metabolism in Children With Metabolic Disorders	irrelevant	Med Pharm Rep	2022		A practical model of low-volume high-intensity interval training induces performance and metabolic adaptations that resemble 'all-out' sprint interval training
167	Zhao H.; He Z.; Yun H.; Wang R.; Liu C.	A Meta-Analysis of the Effects of Different Exercise Modes on Inflammatory Response in the Elderly	irrelevant	International Journal of Environmental Research and Public Health	2022		A Pragmatic Non-Randomized Trial of Prehabilitation Prior to Cancer Surgery: Study Protocol and COVID-19-Related Adaptations
168	Zhao H.; Cheng R.; Teng J.; Song G.; Huang C.; Yuan S.; Lu Y.; Shen S.; Liu J.; Liu C.	A Meta-Analysis of the Effects of Different Training Modalities on the Inflammatory Response in Adolescents with Obesity	irrelevant	International Journal of Environmental Research and Public Health	2022		A Preliminary Investigation into the Frequency Dose Effects of High-Intensity Functional Training on Cardiometabolic Health
169	Zhang Z.Y.; Ji H.S.; He J.X.; Huang L.J.; Ding S.C.; Sun J.; Li D.Y.	A Meta-analysis of the Effects of High-Intensity Interval Training and Small-Sided Games on Sprint Performance in Adolescents	Yes	Strength and Conditioning Journal	2023		A pre-training conditioning program to increase physical fitness and reduce attrition due to injuries in Dutch Airmobile recruits: Study protocol for a randomised controlled trial
170	Zhang, ZY; Ji, HS; He, JX; Huang, LJ; Ding, SC; Sun, J; Li, DY	A Meta-analysis of the Effects of High-Intensity Interval Training and Small-Sided Games on Sprint Performance in Adolescents	Yes	STRENGTH AND CONDITIONING JOURNAL	2023		A Preventive Role of Exercise Across the Coronavirus 2 (SARS-CoV-2) Pandemic
59	Zhang, ZY; Ji, HS; He, JX; Huang, LJ; Ding, SC; Sun, J; Li, DY	A Meta-analysis of the Effects of High-Intensity Interval Training and Small-Sided Games on Sprint Performance in Adolescents	Yes	STRENGTH AND CONDITIONING JOURNAL	2023	Scopus	A Proposal to Optimize Satisfaction and Adherence in Group Fitness Programs for Patients with Major Depressive Disorder
172	Yang W.; Jiao H.; Xue Y.; Wang L.; Zhang Y.; Wang B.; Teng Z.; Li J.; Zhao H.; Liu C.	A Meta-Analysis of the Influence on Inflammatory Factors in Type 2 Diabetes among Middle-Aged and Elderly Patients by Various Exercise Modalities	irrelevant	International Journal of Environmental Research and Public Health	2023		A PROPOSED MODEL TO TEST THE HYPOTHESIS OF EXERCISE-INDUCED LOCALIZED FAT REDUCTION (SPOT REDUCTION), INCLUDING A SYSTEMATIC REVIEW WITH META-ANALYSIS
7091	Yang W, Jiao H, Xue Y, Wang L, Zhang Y, Wang B, Teng Z, Li J, Zhao H, Liu C.	A Meta-Analysis of the Influence on Inflammatory Factors in Type 2 Diabetes among Middle-Aged and Elderly Patients by Various Exercise Modalities	irrelevant	Front Endocrinol (Lausanne)	2023		A qualitative evaluation of a multi-modal cancer prehabilitation programme for colorectal, head and neck and lung cancers patients
174	Clemente FM, Ramirez-Campillo R, Afonso J, Sarmento H, Rosemann T, Knechtle B.	A Meta-Analytical Comparison of the Effects of Small-Sided Games vs. Running-Based High-Intensity Interval Training on Soccer Players' Repeated-Sprint Ability	irrelevant	Int J Environ Res Public Health	2021		A qualitative exploration of a mindful resiliency program for community healthcare providers
175	Clemente, FM; Ramirez-Campillo, R; Afonso, J; Sarmento, H; Rosemann, T; Knechtle, B	A Meta-Analytical Comparison of the Effects of Small-Sided Games vs. Running-Based High-Intensity Interval Training on Soccer Players' Repeated-Sprint Ability	Yes	INTERNATIONAL JOURNAL OF ENVIRONMENTAL RESEARCH AND PUBLIC HEALTH	2021		A randomized clinical study using optical coherence tomography to evaluate the short-term effects of high-intensity interval training on cardiac allograft vasculopathy: a HITTS substudy
56	Clemente, FM; Ramirez-Campillo, R; Afonso, J; Sarmento, H; Rosemann, T; Knechtle, B	A Meta-Analytical Comparison of the Effects of Small-Sided Games vs. Running-Based High-Intensity Interval Training on Soccer Players' Repeated-Sprint Ability	Yes	INTERNATIONAL JOURNAL OF ENVIRONMENTAL RESEARCH AND PUBLIC HEALTH	2021	Scopus	A Randomized Clinical Trial Comparing Three Different Exercise Strategies for Optimizing Aerobic Capacity and Skeletal Muscle Performance in Older Adults: Protocol for the DART Study
177	Clemente F.M.; Ramirez-Campillo R.; Afonso J.; Sarmento H.; Rosemann T.; Knechtle B.	A meta-analytical comparison of the effects of small-sided games vs. running-based high-intensity interval training on soccer players’ repeated-sprint ability	Yes	International Journal of Environmental Research and Public Health	2021		A randomized comparison study regarding the impact of short-duration, high-intensity exercise and traditional exercise on anthropometric and body composition measurement changes in post-menopausal women – A pilot study
178	Clemente F.M.; Ramirez-Campillo R.; Afonso J.; Sarmento H.; Rosemann T.; Knechtle B.	A meta-analytical comparison of the effects of small-sided games vs. running-based high-intensity interval training on soccer players’ repeated-sprint ability	Yes	International Journal of Environmental Research and Public Health	2021		A randomized control trial investigating high-intensity interval training and mental health: A novel non-responder phenotype related to anxiety in young adults
179	Kunz P.; Engel F.A.; Holmberg H.-C.; Sperlich B.	A Meta-Comparison of the Effects of High-Intensity Interval Training to Those of Small-Sided Games and Other Training Protocols on Parameters Related to the Physiology and Performance of Youth Soccer Players	irrelevant	Sports Medicine - Open	2019		A randomized controlled trial of enhancing hypoxia-mediated right cardiac mechanics and reducing afterload after high intensity interval training in sedentary men
9381	Kunz P, Engel FA, Holmberg HC, Sperlich B.	A Meta-Comparison of the Effects of High-Intensity Interval Training to Those of Small-Sided Games and Other Training Protocols on Parameters Related to the Physiology and Performance of Youth Soccer Players	irrelevant	J Physiol	2019		A randomized controlled trial of high-intensity interval training and inspiratory muscle training for chronic heart failure patients with inspiratory muscle weakness
181	Kunz P.; Engel F.A.; Holmberg H.-C.; Sperlich B.	A Meta-Comparison of the Effects of High-Intensity Interval Training to Those of Small-Sided Games and Other Training Protocols on Parameters Related to the Physiology and Performance of Youth Soccer Players	irrelevant	Sports Medicine - Open	2019		A randomized controlled trial on the effectiveness of 8-week high-intensity interval exercise on intrahepatic triglycerides, visceral lipids, and health-related quality of life in diabetic obese patients with nonalcoholic fatty liver disease
182	Ekkekakis P.; Hartman M.E.; Ladwig M.A.	A Methodological Checklist for Studies of Pleasure and Enjoyment Responses to High-Intensity Interval Training: Part I. Participants and Measures	irrelevant	Journal of Sport and Exercise Psychology	2023		A Randomized Trial of the Effects of Exercise on Anxiety, Fear of Cancer Progression and Quality of Life in Prostate Cancer Patients on Active Surveillance
7038	Ekkekakis P, Hartman ME, Ladwig MA.	A Methodological Checklist for Studies of Pleasure and Enjoyment Responses to High-Intensity Interval Training: Part I. Participants and Measures	irrelevant	J Sport Exerc Psychol	2023		A Rapid Review of Randomized Trials Assessing the Effects of High-Intensity Interval Training on Depressive Symptoms in People with Mental Illness
184	Ekkekakis P.; Hartman M.E.; Ladwig M.A.	A Methodological Checklist for Studies of Pleasure and Enjoyment Responses to High-Intensity Interval Training: Part II. Intensity, Timing of Assessments, Data Modeling, and Interpretation	irrelevant	Journal of Sport and Exercise Psychology	2023		A Real-World High-Intensity Interval Training Protocol for Cardiorespiratory Fitness Improvement
7037	Ekkekakis P, Hartman ME, Ladwig MA.	A Methodological Checklist for Studies of Pleasure and Enjoyment Responses to High-Intensity Interval Training: Part II. Intensity, Timing of Assessments, Data Modeling, and Interpretation	irrelevant	Healthcare (Basel)	2023		A review analysis of exercise training regimes among females with polycystic ovary syndrome
186	Shushan T, Lovell R, McLaren SJ, Barrett S, Buchheit M, Scott TJ, Norris D.	A Methodological Comparison of Protocols and Analytical Techniques to Assess the Outcome Measures of Submaximal Fitness Tests	Yes	Int J Sports Physiol Perform	2023		A review of adolescent high-intensity interval training
45	Shushan T, Lovell R, McLaren SJ, Barrett S, Buchheit M, Scott TJ, Norris D.	A Methodological Comparison of Protocols and Analytical Techniques to Assess the Outcome Measures of Submaximal Fitness Tests	Yes	Int J Sports Physiol Perform	2023	Scopus	A review of clinical effects associated with metabolic syndrome and exercise in prostate cancer patients
188	Lu Z.; Song Y.; Chen H.; Li S.; Teo E.-C.; Gu Y.	A Mixed Comparisons of Aerobic Training With Different Volumes and Intensities of Physical Exercise in Patients With Hypertension: A Systematic Review and Network Meta-Analysis	irrelevant	Frontiers in Cardiovascular Medicine	2021		A Review of Exercise-Induced Neuroplasticity in Ischemic Stroke: Pathology and Mechanisms
7689	Lu Z, Song Y, Chen H, Li S, Teo EC, Gu Y.	A Mixed Comparisons of Aerobic Training With Different Volumes and Intensities of Physical Exercise in Patients With Hypertension: A Systematic Review and Network Meta-Analysis	irrelevant	Pediatr Exerc Sci	2022		A review of pharmacological properties and toxicological effects of adi-antum capillus-veneris l.
190	Akberdin I.R.; Kiselev I.N.; Pintus S.S.; Sharipov R.N.; Vertyshev A.Y.; Vinogradova O.L.; Popov D.V.; Kolpakov F.A.	A modular mathematical model of exercise-induced changes in metabolism, signaling, and gene expression in human skeletal muscle	irrelevant	International Journal of Molecular Sciences	2021		A scientific approach to improve physiological capacity of an elite cyclist
191	Williams CJ, Gurd BJ, Bonafiglia JT, Voisin S, Li Z, Harvey N, Croci I, Taylor JL, Gajanand T, Ramos JS, Fassett RG, Little JP, Francois ME, Hearon CM Jr, Sarma S, Janssen SLJE, Van Craenenbroeck EM, Beckers P, Cornelissen VA, Pattyn N, Howden EJ, Keating SE, Bye A, Stensvold D, Wisloff U, Papadimitriou I, Yan X, Bishop DJ, Eynon N, Coombes JS.	A Multi-Center Comparison of O(2peak) Trainability Between Interval Training and Moderate Intensity Continuous Training	irrelevant	PM R	2019		A scoping review of the psychological responses to interval exercise: is interval exercise a viable alternative to traditional exercise?
192	Williams C.J.; Gurd B.J.; Bonafiglia J.T.; Voisin S.; Li Z.; Harvey N.; Croci I.; Taylor J.L.; Gajanand T.; Ramos J.S.; Fassett R.G.; Little J.P.; Francois M.E.; Hearon C.M., Jr.; Sarma S.; Janssen S.L.J.E.; Van Craenenbroeck E.M.; Beckers P.; Cornelissen V.A.; Pattyn N.; Howden E.J.; Keating S.E.; Bye A.; Stensvold D.; Wisloff U.; Papadimitriou I.; Yan X.; Bishop D.J.; Eynon N.; Coombes J.S.	A multi-center comparison of VO2peak trainability between interval training and moderate intensity continuous training	irrelevant	Frontiers in Physiology	2019		A short bout of high-intensity intermittent exercise before moderate-intensity prolonged exercise as a mean to potentiate fat oxidation ?
193	Scott S.N.; Shepherd S.O.; Andrews R.C.; Narendran P.; Purewal T.S.; Kinnafick F.; Cuthbertson D.J.; Atkinson-Goulding S.; Noon T.; Wagenmakers A.J.M.; Cocks M.	A multidisciplinary evaluation of a virtually supervised home-based high-intensity interval training intervention in people with type 1 diabetes	irrelevant	Diabetes Care	2019		A short period of high-intensity interval training improves skeletal muscle mitochondrial function and pulmonary oxygen uptake kinetics
9081	Scott SN, Shepherd SO, Andrews RC, Narendran P, Purewal TS, Kinnafick F, Cuthbertson DJ, Atkinson-Goulding S, Noon T, Wagenmakers AJM, Cocks M.	A Multidisciplinary Evaluation of a Virtually Supervised Home-Based High-Intensity Interval Training Intervention in People With Type 1 Diabetes	irrelevant	Front Psychol	2019		A Shorter-Bout of HIIT Is More Effective to Promote Serum BDNF and VEGF-A Levels and Improve Cognitive Function in Healthy Young Men
195	Bell K.E.; Snijders T.; Zulyniak M.A.; Kumbhare D.; Parise G.; Chabowski A.; Phillips S.M.	A multi-ingredient nutritional supplement enhances exercise training-related reductions in markers of systemic inflammation in healthy older men	irrelevant	Applied Physiology, Nutrition and Metabolism	2018		A Short-Term Eccentric HIIT Induced Greater Reduction in Cardio-Metabolic Risk Markers in Comparison With Concentric HIIT in Sedentary Overweight Men
196	Bell K.E.; Fang H.; Snijders T.; Allison D.J.; Zulyniak M.A.; Chabowski A.; Parise G.; Phillips S.M.; Heisz J.J.	A multi-ingredient nutritional supplement in combination with resistance exercise and high-intensity interval training improves cognitive function and increases n-3 index in healthy older men: A randomized controlled trial	irrelevant	Frontiers in Aging Neuroscience	2019		A Short-Term Intervention of High-Intensity Exercise and Anodal-tDCS on Motor Learning in Middle-Aged Adults: An RCT
9245	Bell KE, Fang H, Snijders T, Allison DJ, Zulyniak MA, Chabowski A, Parise G, Phillips SM, Heisz JJ.	A Multi-Ingredient Nutritional Supplement in Combination With Resistance Exercise and High-Intensity Interval Training Improves Cognitive Function and Increases N-3 Index in Healthy Older Men: A Randomized Controlled Trial	irrelevant	Sports Med	2019		A Signal Quality Index for Improving the Estimation of Breath-by-Breath Respiratory Rate During Sport and Exercise
198	Schaarup C.; Hejlesen O.K.	A Multi-Method Pilot Evaluation of An Online Diabetes Exercise System	irrelevant	Studies in Health Technology and Informatics	2015		A simple approach for finding the globally optimal Bayesian network structure
199	Díaz-Feijoo B, Agusti N, Sebio R, Sisó M, Carreras-Dieguez N, Domingo S, Díaz-Cambronero O, Torne A, Martinez-Palli G, Arguís MJ.	A multimodal prehabilitation program for the reduction of post-operative complications after surgery in advanced ovarian cancer under an ERAS pathway: a randomized multicenter trial (SOPHIE)	irrelevant	Int J Environ Res Public Health	2022		A Simple Model for Diagnosis of Maladaptations to Exercise Training
200	Stanford D.M.; Mouser J.G.; Chatlaongorcid; Jessee M.B.	A narrative review of the effects of blood flow restriction on vascular structure and function	irrelevant	Physiology International	2022		A single bout of either sprint interval training or moderate intensity continuous training reduces anxiety sensitivity: A randomized controlled trial
201	Franklin B.; Eijsvogels T.H.	A narrative review on exercise and cardiovascular disease: Physical activity thresholds for optimizing health outcomes	irrelevant	Heart and Mind	2023		A single bout of high-intensity exercise modulates the expression of vitamin D receptor and vitamin D-metabolising enzymes in horse skeletal muscle
202	Camacho-Cardenosa M.; Camacho-Cardenosa A.; Martínez Guardado I.; Marcos-Serrano M.; Timon R.; Olcina G.	A new dose of maximal-intensity interval training in hypoxia to improve body composition and hemoglobin and hematocrit levels: A pilot study	irrelevant	Journal of Sports Medicine and Physical Fitness	2017		A single bout of high-intensity interval exercise and work-matched moderate-intensity exercise has minimal effect on glucose tolerance and insulin sensitivity in 7- to 10-year-old boys
203	Beatty A.L.; Beckie T.M.; Dodson J.; Goldstein C.M.; Hughes J.W.; Kraus W.E.; Martin S.S.; Olson T.P.; Pack Q.R.; Stolp H.; Thomas R.J.; Wu W.-C.; Franklin B.A.	A New Era in Cardiac Rehabilitation Delivery: Research Gaps, Questions, Strategies, and Priorities	irrelevant	Circulation	2023		A Single Bout of High-Intensity Interval Training Improves Motor Skill Retention in Individuals with Stroke
204	Anjana R.M.; Nitika S.; Sinha S.; Kuriyan R.; Pradeepa R.; Palmer C.; Kurpad A.V.; Mohan V.; Sallis J.; Ranjani H.	A Novel High-Intensity Short Interval Dance Intervention (THANDAV) to Improve Physical Fitness in Asian Indian Adolescent Girls	Yes	Diabetes Technology and Therapeutics	2021		A single bout of high-intensity interval training reduces awareness of subsequent hypoglycemia in patients with type 1 diabetes
8190	Anjana RM, Nitika S, Sinha S, Kuriyan R, Pradeepa R, Palmer C, Kurpad AV, Mohan V, Sallis J, Ranjani H.	A Novel High-Intensity Short Interval Dance Intervention (THANDAV) to Improve Physical Fitness in Asian Indian Adolescent Girls	Yes	Am J Emerg Med	2021		A Single Bout of Upper-Body Exercise Has No Effect on Postprandial Metabolism in Persons with Chronic Paraplegia
206	Anjana R.M.; Nitika S.; Sinha S.; Kuriyan R.; Pradeepa R.; Palmer C.; Kurpad A.V.; Mohan V.; Sallis J.; Ranjani H.	A Novel High-Intensity Short Interval Dance Intervention (THANDAV) to Improve Physical Fitness in Asian Indian Adolescent Girls	Yes	Diabetes Technology and Therapeutics	2021		A single functional training session induces positive emotions and post-exercise hypotension; [Une seule séance de formation fonctionnelle induit des émotions positives et hypotension post-exercice]
207	Gentil P.	A nutrition and conditioning intervention for natural bodybuilding contest preparation: )bservations and suggestions	irrelevant	Journal of the International Society of Sports Nutrition	2015		A single high-intensity exercise bout during early consolidation does not influence retention or relearning of sensorimotor locomotor long-term memories
208	Coates A.M.; Joyner M.J.; Little J.P.; Jones A.M.; Gibala M.J.	A Perspective on High-Intensity Interval Training for Performance and Health	irrelevant	Sports Medicine	2023		A single session of high-intensity interval exercise increases antioxidants defenses in the hippocampus of Wistar rats
6696	Coates AM, Joyner MJ, Little JP, Jones AM, Gibala MJ.	A Perspective on High-Intensity Interval Training for Performance and Health	irrelevant	Front Sports Act Living	2023		A single session of low-volume high-intensity interval and moderate-intensity continuous exercise elicits a transient reduction in ghrelin levels, but not in post-exercise energy intake in obese men
210	Mahajan A.; Mahajan S.; Tilekar S.	A Pilot Randomized Controlled Trial of Interval Training and Sleep Hygiene for Improving Sleep in Older Adults	irrelevant	Journal of Aging and Physical Activity	2021		A Smart Textile Band Achieves High-Quality Electrocardiograms in Unrestrained Horses
211	Toohey K.; Pumpa K.L.; Arnolda L.; Cooke J.; Yip D.; Craft P.S.; Semple S.	A pilot study examining the effects of low-volume high-intensity interval training and continuous low to moderate intensity training on quality of life, functional capacity and cardiovascular risk factors in cancer survivors	irrelevant	PeerJ	2016		A speed-endurance training to improve aerobic, anaerobic capacity, and fat oxidation of four groups of athletes
212	MacDonald G.; Sitlinger A.; Deal M.A.; Hanson E.D.; Ferraro S.; Pieper C.F.; Weinberg J.B.; Brander D.M.; Bartlett D.B.	A pilot study of high-intensity interval training in older adults with treatment naïve chronic lymphocytic leukemia	Yes	Scientific Reports	2021		A speed-endurance training to improve aerobic, anaerobic capacity, and fat oxidation of four groups of athletes; [Allenamento di resistenza alla velocità, per il miglioramento delle capacità aerobica, anaerobica e di ossidazione lipidica, in quattro gruppi di atleti]
7803	MacDonald G, Sitlinger A, Deal MA, Hanson ED, Ferraro S, Pieper CF, Weinberg JB, Brander DM, Bartlett DB.	A pilot study of high-intensity interval training in older adults with treatment naïve chronic lymphocytic leukemia	Yes	Eur J Appl Physiol	2022		A Sports Nutrition Perspective on the Impacts of Hypoxic High-Intensity Interval Training (HIIT) on Appetite Regulatory Mechanisms: A Narrative Review of the Current Evidence
214	MacDonald G.; Sitlinger A.; Deal M.A.; Hanson E.D.; Ferraro S.; Pieper C.F.; Weinberg J.B.; Brander D.M.; Bartlett D.B.	A pilot study of high-intensity interval training in older adults with treatment naïve chronic lymphocytic leukemia	Yes	Scientific Reports	2021		A Standardized Analysis of Tertiary Lymphoid Structures in Human Melanoma: Disease Progression- and Tumor Site-Associated Changes With Germinal Center Alteration
215	Ansell S.K.D.; Jester M.; Tryggestad J.B.; Short K.R.	A pilot study of the effects of a high-intensity aerobic exercise session on heart rate variability and arterial compliance in adolescents with or without type 1 diabetes	irrelevant	Pediatric Diabetes	2020		A strategy to mitigate airborne particle accumulation during exercise in a cardiac rehabilitation center
8909	Ansell SKD, Jester M, Tryggestad JB, Short KR.	A pilot study of the effects of a high-intensity aerobic exercise session on heart rate variability and arterial compliance in adolescents with or without type 1 diabetes	irrelevant	PLoS One	2020		A study of intensity, fatigue and precision in two specific interval trainings in young tennis players: High-intensity interval training versus intermittent interval training
217	Ivanova E.; Sadikaj G.; Bourne J.E.; Beauchamp M.; Little J.P.; Jung M.E.	A Pilot Study on In-Task Affect Predicting Free-Living Adherence to HIIT and MICT	irrelevant	Research Quarterly for Exercise and Sport	2022		A STUDY ON THE EFFECTIVENESS OF MUSCLE STRENGTH GAIN TRAINING IN RUNNING ATHLETES; [UM ESTUDO SOBRE A EFICÁCIA DO TREINAMENTO DE GANHO DE FORÇA MUSCULAR EM ATLETAS DE CORRIDA]; [UN ESTUDIO SOBRE LA EFICACIA DEL ENTRENAMIENTO DE GANANCIA DE FUERZA MUSCULAR EN ATLETAS QUE CORREN]
8452	Ivanova E, Sadikaj G, Bourne JE, Beauchamp M, Little JP, Jung ME.	A Pilot Study on In-Task Affect Predicting Free-Living Adherence to HIIT and MICT	irrelevant	Ann Behav Med	2021		A Study on the Effects of Chinese Massage on Physical and Mental Health in Participants Based Smart Healthcare
219	Artese A.L.; Winthrop H.M.; Bohannon L.; Lew M.V.; Johnson E.; MacDonald G.; Ren Y.; Pastva A.M.; Hall K.S.; Wischmeyer P.E.; Macleod D.; Molinger J.; Barth S.; Jung S.-H.; Cohen H.J.; Bartlett D.B.; Sung A.D.	A pilot study to assess the feasibility of a remotely monitored high-intensity interval training program prior to allogeneic hematopoietic stem cell transplantation	irrelevant	PLoS ONE	2023		A Study Using Power Cycling on the Affective Responses of a Low-Volume High-Intensity Interval Training to Male Subjects with Type 2 Diabetes in Different Physical Activity Status
220	Melo X.; Abreu A.; Santos V.; Cunha P.; Oliveira M.; Pinto R.; Carmo M.; Fernhall B.; Santa-Clara H.	A Post hoc analysis on rhythm and high intensity interval training in cardiac resynchronization therapy	irrelevant	Scandinavian Cardiovascular Journal	2019		A syntax for higher inductive-inductive types
9198	Melo X, Abreu A, Santos V, Cunha P, Oliveira M, Pinto R, Carmo M, Fernhall B, Santa-Clara H.	A Post hoc analysis on rhythm and high intensity interval training in cardiac resynchronization therapy	irrelevant	Physiol Rep	2019		A systematic review and cluster analysis approach of 103 studies of high-intensity interval training on cardiorespiratory fitness
222	Phillips B.E.; Kelly B.M.; Lilja M.; Ponce-González J.G.; Brogan R.J.; Morris D.L.; Gustafsson T.; Kraus W.E.; Atherton P.J.; Vollaard N.B.J.; Rooyackers O.; Timmons J.A.	A practical and time-efficient high-intensity interval training program modifies cardio-metabolic risk factors in adults with risk factors for type II diabetes	irrelevant	Frontiers in Endocrinology	2017		A systematic review and meta-analysis of affective responses to acute high intensity interval exercise compared with continuous moderate- and high-Intensity exercise
223	Little J.P.; Safdar A.; Wilkin G.P.; Tarnopolsky M.A.; Gibala M.J.	A practical model of low-volume high-intensity interval training induces mitochondrial biogenesis in human skeletal muscle: Potential mechanisms	irrelevant	Journal of Physiology	2010		A Systematic Review and Meta-analysis of Injury in Crossfit
224	Bayati M.; Farzad B.; Gharakhanlou R.; Agha-Alinejad H.	A practical model of low-volume high-intensity interval training induces performance and metabolic adaptations that resemble 'all-out' sprint interval training	irrelevant	Journal of Sports Science and Medicine	2011		A systematic review and meta-analysis of interval training versus moderate-intensity continuous training on body adiposity
225	Santa Mina D.; Sellers D.; Au D.; Alibhai S.M.H.; Clarke H.; Cuthbertson B.H.; Darling G.; El Danab A.; Govindarajan A.; Ladha K.; Matthew A.G.; McCluskey S.; Ng K.A.; Quereshy F.; Karkouti K.; Randall I.M.	A Pragmatic Non-Randomized Trial of Prehabilitation Prior to Cancer Surgery: Study Protocol and COVID-19-Related Adaptations	irrelevant	Frontiers in Oncology	2021		A Systematic Review and Meta-Analysis of the Effectiveness of High-Intensity Interval Training in People with Cardiovascular Disease at Improving Depression and Anxiety
226	Santa Mina D.; Sellers D.; Au D.; Alibhai S.M.H.; Clarke H.; Cuthbertson B.H.; Darling G.; El Danab A.; Govindarajan A.; Ladha K.; Matthew A.G.; McCluskey S.; Ng K.A.; Quereshy F.; Karkouti K.; Randall I.M.	A Pragmatic Non-Randomized Trial of Prehabilitation Prior to Cancer Surgery: Study Protocol and COVID-19-Related Adaptations	irrelevant	Frontiers in Oncology	2021		A systematic review examining the physiological, perceptual, and performance effects of active and passive recovery modes applied between repeated-sprints
227	Smith L.E.; Van Guilder G.P.; Dalleck L.C.; Lewis N.R.; Dages A.G.; Harris N.K.	A Preliminary Investigation into the Frequency Dose Effects of High-Intensity Functional Training on Cardiometabolic Health	irrelevant	Journal of Sports Science and Medicine	2023		A systematic review of high-intensity interval training as an exercise intervention for intermittent claudication
228	Dijksma I.; Zimmermann W.O.; Lucas C.; Stuiver M.M.	A pre-training conditioning program to increase physical fitness and reduce attrition due to injuries in Dutch Airmobile recruits: Study protocol for a randomised controlled trial	irrelevant	Contemporary Clinical Trials Communications	2019		A Systematic Review of the Effects of Strength and Power Training on Performance in Cross-Country Skiers
9335	Dijksma I, Zimmermann WO, Lucas C, Stuiver MM.	A pre-training conditioning program to increase physical fitness and reduce attrition due to injuries in Dutch Airmobile recruits: Study protocol for a randomised controlled trial	irrelevant	Am J Physiol Heart Circ Physiol	2019		A systematic review of the impact of preoperative exercise for patients with abdominal aortic aneurysm
230	Dijksma I.; Zimmermann W.O.; Lucas C.; Stuiver M.M.	A pre-training conditioning program to increase physical fitness and reduce attrition due to injuries in Dutch Airmobile recruits: Study protocol for a randomised controlled trial	irrelevant	Contemporary Clinical Trials Communications	2019		A systematic review on small-sided games in football players: Acute and chronic adaptations
231	Wang M.; Baker J.S.; Quan W.; Shen S.; Fekete G.; Gu Y.	A Preventive Role of Exercise Across the Coronavirus 2 (SARS-CoV-2) Pandemic	irrelevant	Frontiers in Physiology	2020		A systematic review on the effects of exercise on gut microbial diversity, taxonomic composition, and microbial metabolites: identifying research gaps and future directions
8470	Wang M, Baker JS, Quan W, Shen S, Fekete G, Gu Y.	A Preventive Role of Exercise Across the Coronavirus 2 (SARS-CoV-2) Pandemic	irrelevant	J Strength Cond Res	2021		A three-step approach identifies novel shear stress-sensitive endothelial microRNAs involved in vasculoprotective effects of high-intensity interval training (HIIT)
233	Bandara N.A.; Huen N.; Vallani T.; Herath J.; Jhauj R.	A Proposal to Optimize Satisfaction and Adherence in Group Fitness Programs for Patients with Major Depressive Disorder	irrelevant	Journal of Psychiatric Practice	2023		A training program for fibromyalgia management: A 5-year pilot study
234	Ramirez-Campillo R.; Andrade D.C.; Clemente F.M.; Afonso J.; Pérez-Castilla A.; Gentil P.	A PROPOSED MODEL TO TEST THE HYPOTHESIS OF EXERCISE-INDUCED LOCALIZED FAT REDUCTION (SPOT REDUCTION), INCLUDING A SYSTEMATIC REVIEW WITH META-ANALYSIS	irrelevant	Human Movement	2022		A transferable high-intensity intermittent exercise improves executive performance in association with dorsolateral prefrontal activation in young adults
235	Bingham S.L.; Small S.; Semple C.J.	A qualitative evaluation of a multi-modal cancer prehabilitation programme for colorectal, head and neck and lung cancers patients	irrelevant	PLoS ONE	2023		A unified heart rate control approach for cycle ergometer and treadmill exercise
236	Klockner K.; Crawford C.; Craigie M.; Tsai L.; Hegney D.	A qualitative exploration of a mindful resiliency program for community healthcare providers	irrelevant	Nursing and Health Sciences	2021		Abdominal fat reducing outcome of exercise training: Fat burning or hydrocarbon source redistribution?
8178	Klockner K, Crawford C, Craigie M, Tsai L, Hegney D.	A qualitative exploration of a mindful resiliency program for community healthcare providers	irrelevant	Exp Gerontol	2021		Abdominal obesity and metabolic syndrome: Exercise as medicine?
238	Rafique M.; Solberg O.G.; Gullestad L.; Bendz B.; Holm N.R.; Neghabat O.; Dijkstra J.; Nytrøen K.; Rolid K.; Lunde K.	A randomized clinical study using optical coherence tomography to evaluate the short-term effects of high-intensity interval training on cardiac allograft vasculopathy: a HITTS substudy	irrelevant	Clinical Transplantation	2022		About exercise control in studies on high-intensity interval exercise
7850	Rafique M, Solberg OG, Gullestad L, Bendz B, Holm NR, Neghabat O, Dijkstra J, Nytrøen K, Rolid K, Lunde K.	A randomized clinical study using optical coherence tomography to evaluate the short-term effects of high-intensity interval training on cardiac allograft vasculopathy: a HITTS substudy	irrelevant	Eur J Sport Sci	2022		Absence of respiratory muscle fatigue in high-intensity continuous or interval cycling exercise
240	Tavoian D.; Russ D.W.; Law T.D.; Simon J.E.; Chase P.J.; Guseman E.H.; Clark B.C.	A Randomized Clinical Trial Comparing Three Different Exercise Strategies for Optimizing Aerobic Capacity and Skeletal Muscle Performance in Older Adults: Protocol for the DART Study	irrelevant	Frontiers in Medicine	2019		Absent Exercise-Induced Improvements in Fat Oxidation in Women With Polycystic Ovary Syndrome After High-Intensity Interval Training
8983	Tavoian D, Russ DW, Law TD, Simon JE, Chase PJ, Guseman EH, Clark BC.	A Randomized Clinical Trial Comparing Three Different Exercise Strategies for Optimizing Aerobic Capacity and Skeletal Muscle Performance in Older Adults: Protocol for the DART Study	irrelevant	Physiol Behav	2020		Acceleration-based training: A new mode of training in senescent rats improving performance and left ventricular and muscle functions
242	Grossman J.A.C.; Payne E.K.	A randomized comparison study regarding the impact of short-duration, high-intensity exercise and traditional exercise on anthropometric and body composition measurement changes in post-menopausal women – A pilot study	irrelevant	Post Reproductive Health	2016		Accumulated High-intensity Interval Training Protocol: A New Approach to Study Health Markers in Wistar Rats
243	Lucibello K.M.; Paolucci E.M.; Graham J.D.; Heisz J.J.	A randomized control trial investigating high-intensity interval training and mental health: A novel non-responder phenotype related to anxiety in young adults	irrelevant	Mental Health and Physical Activity	2020		Accuracy of continuous glucose monitoring (CGM) during continuous and high-intensity interval exercise in patients with type 1 diabetes mellitus
244	Huang Y.-C.; Hsu C.-C.; Fu T.-C.; Wang J.-S.	A randomized controlled trial of enhancing hypoxia-mediated right cardiac mechanics and reducing afterload after high intensity interval training in sedentary men	irrelevant	Scientific Reports	2021		ACCURACY OF THE 20-M SHUTTLE RUN TEST FOR INDIVIDUALIZING EXERCISE INTENSITY OF HIGH-INTENSITY INTERVAL TRAINING
8052	Huang YC, Hsu CC, Fu TC, Wang JS.	A randomized controlled trial of enhancing hypoxia-mediated right cardiac mechanics and reducing afterload after high intensity interval training in sedentary men	irrelevant	Exp Gerontol	2021		Accuracy of the dexcom G6 glucose sensor during aerobic, resistance, and interval exercise in adults with type 1 diabetes
246	Sadek Z.; Salami A.; Youness M.; Awada C.; Hamade M.; Joumaa W.H.; Ramadan W.; Ahmaidi S.	A randomized controlled trial of high-intensity interval training and inspiratory muscle training for chronic heart failure patients with inspiratory muscle weakness	irrelevant	Chronic Illness	2022		Accuracy of Tracking Devices’ Ability to Assess Exercise Energy Expenditure in Professional Female Soccer Players: Implications for Quantifying Energy Availability
8733	Sadek Z, Salami A, Youness M, Awada C, Hamade M, Joumaa WH, Ramadan W, Ahmaidi S.	A randomized controlled trial of high-intensity interval training and inspiratory muscle training for chronic heart failure patients with inspiratory muscle weakness	irrelevant	Eur J Appl Physiol	2020		Accuracy of wrist-worn activity monitors during common daily physical activities and types of structured exercise: Evaluation study
248	Abdelbasset W.K.; Tantawy S.A.; Kamel D.M.; Alqahtani B.A.; Soliman G.S.	A randomized controlled trial on the effectiveness of 8-week high-intensity interval exercise on intrahepatic triglycerides, visceral lipids, and health-related quality of life in diabetic obese patients with nonalcoholic fatty liver disease	irrelevant	Medicine (United States)	2019		Acetylsalicylic acid-induced alterations in male reproductive parameters in Wistar rats and the effect of sprint interval training
9350	Abdelbasset WK, Tantawy SA, Kamel DM, Alqahtani BA, Soliman GS.	A randomized controlled trial on the effectiveness of 8-week high-intensity interval exercise on intrahepatic triglycerides, visceral lipids, and health-related quality of life in diabetic obese patients with nonalcoholic fatty liver disease	irrelevant	Sci Rep	2019		Active recovery after high-intensity interval-training does not attenuate training adaptation
250	Kang D.-W.; Fairey A.S.; Boulé N.G.; Field C.J.; Wharton S.A.; Courneya K.S.	A Randomized Trial of the Effects of Exercise on Anxiety, Fear of Cancer Progression and Quality of Life in Prostate Cancer Patients on Active Surveillance	irrelevant	Journal of Urology	2022		Active recovery between interval bouts reduces blood lactate while improving subsequent exercise performance in trained men
7676	Kang DW, Fairey AS, Boulé NG, Field CJ, Wharton SA, Courneya KS.	A Randomized Trial of the Effects of Exercise on Anxiety, Fear of Cancer Progression and Quality of Life in Prostate Cancer Patients on Active Surveillance	irrelevant	Int J Sports Physiol Perform	2022		Active Recovery Induces Greater Endurance Adaptations When Performing Sprint Interval Training
252	Ribeiro J.A.; Schuch F.B.; Vargas K.F.M.; Müller P.T.; Boullosa D.	A Rapid Review of Randomized Trials Assessing the Effects of High-Intensity Interval Training on Depressive Symptoms in People with Mental Illness	irrelevant	International Journal of Environmental Research and Public Health	2022		Active versus passive recovery in high-intensity intermittent exercises in children: An exploratory study
7354	Ribeiro JA, Schuch FB, Vargas KFM, Müller PT, Boullosa D.	A Rapid Review of Randomized Trials Assessing the Effects of High-Intensity Interval Training on Depressive Symptoms in People with Mental Illness	irrelevant	Int J Environ Res Public Health	2022		Active Video Games Versus Traditional Exercises: Energy Expenditure and Blood Lactate Responses
254	Gripp F.; Gomes G.J.; De Sousa R.A.L.; De Andrade J.A.; Queiroz I.P.; Magalhães C.O.D.; Cassilhas R.C.; Magalhães F.C.; Amorim F.T.; Dias-Peixoto M.F.	A Real-World High-Intensity Interval Training Protocol for Cardiorespiratory Fitness Improvement	irrelevant	Journal of Visualized Experiments	2022		Active vs. passive recovery during an aerobic interval training session in well-trained runners
7626	Gripp F, de Jesus Gomes G, De Sousa RAL, Alves de Andrade J, Pinheiro Queiroz I, Diniz Magalhães CO, Cassilhas RC, de Castro Magalhães F, Amorim FT, Dias-Peixoto MF.	A Real-World High-Intensity Interval Training Protocol for Cardiorespiratory Fitness Improvement	irrelevant	Medicina (Kaunas)	2022		Active vs. passive recovery during high-intensity training influences hormonal response
256	Rao M.; Khan A.A.; Adnan Q.U.A.	A review analysis of exercise training regimes among females with polycystic ovary syndrome	irrelevant	Journal of the Pakistan Medical Association	2023		Acute aerobic exercise and neuroplasticity of the motor cortex: A systematic review
7024	Rao M, Khan AA, Adnan QU.	A review analysis of exercise training regimes among females with polycystic ovary syndrome	irrelevant	Front Nutr	2023		Acute aerobic exercise enhances cortical connectivity between structures involved in shaping mood and improves self-reported mood: An EEG effective-connectivity study in young male adults
258	Logan G.R.M.; Harris N.; Duncan S.; Schofield G.	A review of adolescent high-intensity interval training	irrelevant	Sports Medicine	2014		Acute Aerobic Exercise Induces Short-Term Reductions in Ambulatory Blood Pressure in Patients With Hypertension: A Systematic Review and Meta-Analysis
259	Kiwata J.L.; Dorff T.B.; Schroeder E.T.; Gross M.E.; Dieli-Conwright C.M.	A review of clinical effects associated with metabolic syndrome and exercise in prostate cancer patients	irrelevant	Prostate Cancer and Prostatic Diseases	2016		Acute Aerobic Exercise-Induced Motor Priming Improves Piano Performance and Alters Motor Cortex Activation
260	Xing Y.; Bai Y.	A Review of Exercise-Induced Neuroplasticity in Ischemic Stroke: Pathology and Mechanisms	irrelevant	Molecular Neurobiology	2020		Acute affective responses to high-intensity interval exercise: Implications on the use of different stimulus-recovery amplitudes
261	Kashkooe A.; Sardari F.A.; Mehrabadi M.M.; Zarshenas M.M.	A review of pharmacological properties and toxicological effects of adi-antum capillus-veneris l.	irrelevant	Current Drug Discovery Technologies	2021		Acute and adaptation effect of high-intensity interval training on testosterone, cortisol and performance among collegiate running athletes
262	Rønnestad B.R.; Hansen J.	A scientific approach to improve physiological capacity of an elite cyclist	irrelevant	International Journal of Sports Physiology and Performance	2018		Acute and adaptive cardiovascular and metabolic effects of passive heat therapy or high-intensity interval training in patients with severe lower-limb osteoarthritis
263	Stork M.J.; Banfield L.E.; Gibala M.J.; Martin Ginis K.A.	A scoping review of the psychological responses to interval exercise: is interval exercise a viable alternative to traditional exercise?	irrelevant	Health Psychology Review	2017		Acute and chronic catabolic responses to crossfit® and resistance training in young males
264	Borowik A.; Chacaroun S.; Tessier D.; Doutreleau S.; Verges S.; Flore P.	A short bout of high-intensity intermittent exercise before moderate-intensity prolonged exercise as a mean to potentiate fat oxidation ?	irrelevant	Journal of Sports Sciences	2020		Acute and Chronic Effects of Blood Flow Restricted High-Intensity Interval Training: A Systematic Review
8805	Borowik A, Chacaroun S, Tessier D, Doutreleau S, Verges S, Flore P.	A short bout of high-intensity intermittent exercise before moderate-intensity prolonged exercise as a mean to potentiate fat oxidation ?	irrelevant	Diabetes Metab Syndr	2020		Acute and chronic effects of High Intensity Interval Training on inflammatory and oxidative stress markers of postmenopausal obese women
266	Christensen P.M.; Jacobs R.A.; Bonne T.; Flöck D.; Bangsbo J.; Lundby C.	A short period of high-intensity interval training improves skeletal muscle mitochondrial function and pulmonary oxygen uptake kinetics	irrelevant	Journal of Applied Physiology	2016		Acute and chronic effects of high-intensity interval and moderate-intensity continuous exercise on heart rate and its variability after recent myocardial infarction: A randomized controlled trial
267	Li Q.; Zhang L.; Zhang Z.; Wang Y.; Zuo C.; Bo S.	A Shorter-Bout of HIIT Is More Effective to Promote Serum BDNF and VEGF-A Levels and Improve Cognitive Function in Healthy Young Men	irrelevant	Frontiers in Physiology	2022		Acute and Chronic Effects of High-Intensity Interval Training (HIIT) on Postexercise Intramuscular Lipid Metabolism in Rats
7434	Li Q, Zhang L, Zhang Z, Wang Y, Zuo C, Bo S.	A Shorter-Bout of HIIT Is More Effective to Promote Serum BDNF and VEGF-A Levels and Improve Cognitive Function in Healthy Young Men	irrelevant	Comput Math Methods Med	2022		Acute and Chronic Effects of Interval Training on the Immune System: A Systematic Review with Meta-Analysis
269	Peñailillo L.; Diaz-Reiher M.; Gurovich A.; Flores-Opazo M.	A Short-Term Eccentric HIIT Induced Greater Reduction in Cardio-Metabolic Risk Markers in Comparison With Concentric HIIT in Sedentary Overweight Men	irrelevant	Research Quarterly for Exercise and Sport	2023		Acute and delayed effects of high intensity interval resistance training organization on cortisol and testosterone production
7575	Peñailillo L, Diaz-Reiher M, Gurovich A, Flores-Opazo M.	A Short-Term Eccentric HIIT Induced Greater Reduction in Cardio-Metabolic Risk Markers in Comparison With Concentric HIIT in Sedentary Overweight Men	irrelevant	PLoS One	2022		Acute and Delayed Effects of Time-Matched Very Short "All Out" Efforts in Concentric vs. Eccentric Cycling
271	Quinlan C.; Rattray B.; Pryor D.; Northey J.M.; Coxon J.; Cherbuin N.; Andrews S.C.	A Short-Term Intervention of High-Intensity Exercise and Anodal-tDCS on Motor Learning in Middle-Aged Adults: An RCT	irrelevant	Frontiers in Human Neuroscience	2021		Acute and delayed effects of time-matched very short “all out” efforts in concentric vs. Eccentric cycling
272	Romano C.; Innocenti L.; Schena E.; Sacchetti M.; Nicolo A.; Massaroni C.	A Signal Quality Index for Improving the Estimation of Breath-by-Breath Respiratory Rate During Sport and Exercise	irrelevant	IEEE Sensors Journal	2023		Acute and delayed hormonal and blood cell count responses to high-intensity exercise before and after short-term high-intensity interval training
273	Silander T.; Myllymäki P.	A simple approach for finding the globally optimal Bayesian network structure	irrelevant	Proceedings of the 22nd Conference on Uncertainty in Artificial Intelligence, UAI 2006	2006		Acute and long-term cannabis use among stimulant users: Results from CTN-0037 Stimulant Reduction Intervention using Dosed Exercise (STRIDE) Randomized Control Trial
274	Flockhart M.; Nilsson L.C.; Ekblom B.; Larsen F.J.	A Simple Model for Diagnosis of Maladaptations to Exercise Training	irrelevant	Sports Medicine - Open	2022		Acute and post-exercise physiological responses to high-intensity interval training in endurance and sprint athletes
7260	Flockhart M, Nilsson LC, Ekblom B, Larsen FJ.	A Simple Model for Diagnosis of Maladaptations to Exercise Training	irrelevant	Front Psychiatry	2022		Acute and protocol-dependent effects of aerobic exercise on neurobiochemical indices and neuropsychological performance of working memory
276	Mason J.E.; Asmundson G.J.G.	A single bout of either sprint interval training or moderate intensity continuous training reduces anxiety sensitivity: A randomized controlled trial	irrelevant	Mental Health and Physical Activity	2018		Acute appetite and eating behaviour responses to apparatus-free, high-intensity intermittent exercise in inactive women with excess weight
277	Puangthong C.; Sukhong P.; Saengnual P.; Srikuea R.; Chanda M.	A single bout of high-intensity exercise modulates the expression of vitamin D receptor and vitamin D-metabolising enzymes in horse skeletal muscle	irrelevant	Equine Veterinary Journal	2021		Acute beetroot juice administration improves peak isometric force production in adolescent males
278	Cockcroft E.J.; Williams C.A.; Jackman S.R.; Bassi S.; Armstrong N.; Barker A.R.	A single bout of high-intensity interval exercise and work-matched moderate-intensity exercise has minimal effect on glucose tolerance and insulin sensitivity in 7- to 10-year-old boys	irrelevant	Journal of Sports Sciences	2018		Acute blood glucose, cardiovascular and exaggerated responses to HIIT and moderate-intensity continuous training in men with type 2 diabetes mellitus
279	Nepveu J.-F.; Thiel A.; Tang A.; Fung J.; Lundbye-Jensen J.; Boyd L.A.; Roig M.	A Single Bout of High-Intensity Interval Training Improves Motor Skill Retention in Individuals with Stroke	irrelevant	Neurorehabilitation and Neural Repair	2017		Acute Cardiometabolic and Perceptual Responses to Individual and Group-Based Body-Weight Resistance Exercise in Girls
280	Rooijackers H.M.; Wiegers E.C.; Van Der Graaf M.; Thijssen D.H.; Kessels R.P.C.; Tack C.J.; De Galan B.E.	A single bout of high-intensity interval training reduces awareness of subsequent hypoglycemia in patients with type 1 diabetes	irrelevant	Diabetes	2017		Acute Cardiopulmonary and Metabolic Responses to High-Intensity Interval Training Protocols Using 60 s of Work and 60 s Recovery
281	Farrow M.T.; Maher J.L.; Nightingale T.O.M.E.; Thompson D.; Bilzon J.L.J.	A Single Bout of Upper-Body Exercise Has No Effect on Postprandial Metabolism in Persons with Chronic Paraplegia	irrelevant	Medicine and Science in Sports and Exercise	2021		Acute Cardiopulmonary Response of High-Intensity Interval Training with Elastic Resistance vs. High-Intensity Interval Training on a Treadmill in Healthy Adults
8262	Farrow MT, Maher JL, Nightingale TE, Thompson D, Bilzon JLJ.	A Single Bout of Upper-Body Exercise Has No Effect on Postprandial Metabolism in Persons with Chronic Paraplegia	irrelevant	Obes Rev	2021		Acute Cardiopulmonary Response to Interval and Continuous Exercise in Older Adults: A Randomized Crossover Study
283	Pantaleão A.E.M.; Ritti-Dias R.M.; Silva D.R.; Leicht A.S.; Souza A.A.; Hora J.E.J.; Silva G.I.C.; Silva-Grigoletto M.E.; Wichi R.B.; Andrade-Lima A.	A single functional training session induces positive emotions and post-exercise hypotension; [Une seule séance de formation fonctionnelle induit des émotions positives et hypotension post-exercice]	irrelevant	Science and Sports	2022		Acute cardiopulmonary responses to strength training, high-intensity interval training and moderate-intensity continuous training
284	Charalambous C.C.; French M.A.; Morton S.M.; Reisman D.S.	A single high-intensity exercise bout during early consolidation does not influence retention or relearning of sensorimotor locomotor long-term memories	irrelevant	Experimental Brain Research	2019		Acute cardiopulmonary, metabolic, and neuromuscular responses to severe-intensity intermittent exercises
285	Melo C.S.; Rocha-Vieira E.; Freitas D.A.; Soares B.A.; Rocha-Gomes A.; Riul T.R.; Mendonça V.A.; Lacerda A.C.R.; Camargos A.C.R.; Carvalho L.E.D.; De Sousa R.A.L.; Leite H.R.	A single session of high-intensity interval exercise increases antioxidants defenses in the hippocampus of Wistar rats	irrelevant	Physiology and Behavior	2019		Acute Cardiorespiratory Responses to Different Exercise Modalities in Chronic Heart Failure Patients-A Pilot Study
9092	Melo CS, Rocha-Vieira E, Freitas DA, Soares BA, Rocha-Gomes A, Riul TR, Mendonça VA, Lacerda ACR, Camargos ACR, Carvalho LED, De Sousa RAL, Leite HR.	A single session of high-intensity interval exercise increases antioxidants defenses in the hippocampus of Wistar rats	irrelevant	Med Sci Sports Exerc	2019		Acute cardiorespiratory responses to different exercise modalities in chronic heart failure patients—a pilot study
287	Matos V.A.F.; de Souza D.C.; Browne R.A.V.; Dos Santos V.O.A.; Medeiros Í.F.; Nascimento P.R.P.D.; Costa E.C.; Fayh A.P.T.	A single session of low-volume high-intensity interval and moderate-intensity continuous exercise elicits a transient reduction in ghrelin levels, but not in post-exercise energy intake in obese men	irrelevant	Archives of Endocrinology and Metabolism	2021		Acute cardiorespiratory, perceptual and enjoyment responses to high-intensity interval exercise in adolescents
8407	Matos VAF, de Souza DC, Browne RAV, Dos Santos VOA, Medeiros ÍF, do Nascimento PRP, Costa EC, Fayh APT.	A single session of low-volume high-intensity interval and moderate-intensity continuous exercise elicits a transient reduction in ghrelin levels, but not in post-exercise energy intake in obese men	irrelevant	Appl Physiol Nutr Metab	2021		Acute cardiovascular responses to interval exercise: A systematic review and meta-analysis
289	McCrae P.; Spong H.; Rutherford A.-A.; Osborne V.; Mahnam A.; Pearson W.	A Smart Textile Band Achieves High-Quality Electrocardiograms in Unrestrained Horses	irrelevant	Animals	2022		Acute changes in glucose induced by continuous or intermittent exercise in children and adolescents with type 1 diabetes
290	Ramírez, JM; Núñez, VM; Lancho, C; Poblador, MS; Lancho, JL	A speed-endurance training to improve aerobic, anaerobic capacity, and fat oxidation of four groups of athletes	Yes	MEDICINA DELLO SPORT	2017		Acute continuous moderate-intensity exercise, but not low-volume high-intensity interval exercise, attenuates postprandial suppression of circulating osteocalcin in young overweight and obese adults
67	Ramírez, JM; Núñez, VM; Lancho, C; Poblador, MS; Lancho, JL	A speed-endurance training to improve aerobic, anaerobic capacity, and fat oxidation of four groups of athletes	Yes	MEDICINA DELLO SPORT	2017	Scopus	Acute Demands and Recovery From Common Interval Training Protocols
292	Ramírez J.M.; Núñez V.M.; Lancho C.; Poblador M.S.; Lancho J.L.	A speed-endurance training to improve aerobic, anaerobic capacity, and fat oxidation of four groups of athletes; [Allenamento di resistenza alla velocità, per il miglioramento delle capacità aerobica, anaerobica e di ossidazione lipidica, in quattro gruppi di atleti]	irrelevant	Medicina dello Sport	2017		Acute effect of high intensity interval training (Hiit) on testosterone levels, cortisol and testosterone on cortisol ratio in obese and overweight children untrained and trained
293	Chen C.-Y.; Chou C.-C.; Lin K.-X.; Mündel T.; Chen M.-T.; Liao Y.-H.; Tsai S.-C.	A Sports Nutrition Perspective on the Impacts of Hypoxic High-Intensity Interval Training (HIIT) on Appetite Regulatory Mechanisms: A Narrative Review of the Current Evidence	Yes	International Journal of Environmental Research and Public Health	2022		Acute Effect of High-Intensity Interval Cycling on Carotid Arterial Stiffness and Hemodynamics
7680	Chen CY, Chou CC, Lin KX, Mündel T, Chen MT, Liao YH, Tsai SC.	A Sports Nutrition Perspective on the Impacts of Hypoxic High-Intensity Interval Training (HIIT) on Appetite Regulatory Mechanisms: A Narrative Review of the Current Evidence	Yes	PeerJ	2022		Acute effect of high-intensity interval exercise on vascular endothelial function and possible mechanisms of wall shear stress in young obese males
295	Werner F.; Wagner C.; Simon M.; Glatz K.; Mertz K.D.; Läubli H.; Griss J.; Wagner S.N.	A Standardized Analysis of Tertiary Lymphoid Structures in Human Melanoma: Disease Progression- and Tumor Site-Associated Changes With Germinal Center Alteration	irrelevant	Frontiers in Immunology	2021		Acute effect of high-intensity interval training exercise on redox status in the ovaries of rats fed a high-fat diet
296	Hammer S.M.; Smith J.R.; Bruhn E.J.; Thomas R.J.; Olson T.P.	A strategy to mitigate airborne particle accumulation during exercise in a cardiac rehabilitation center	irrelevant	Journal of Cardiopulmonary Rehabilitation and Prevention	2021		Acute effect of high-intensity interval training on glycemia levels in elderly people; [El efecto agudo sobre niveles de glucemia en adultos mayores con el entrenamiento interválico de alta intensidad]
297	Suárez Rodríguez D.; Del Valle Soto M.	A study of intensity, fatigue and precision in two specific interval trainings in young tennis players: High-intensity interval training versus intermittent interval training	irrelevant	BMJ Open Sport and Exercise Medicine	2017		Acute effect of high-intensity interval training on metabolic and inflammatory markers in obese and overweight adolescents: Pilot study
298	Wang H.	A STUDY ON THE EFFECTIVENESS OF MUSCLE STRENGTH GAIN TRAINING IN RUNNING ATHLETES; [UM ESTUDO SOBRE A EFICÁCIA DO TREINAMENTO DE GANHO DE FORÇA MUSCULAR EM ATLETAS DE CORRIDA]; [UN ESTUDIO SOBRE LA EFICACIA DEL ENTRENAMIENTO DE GANANCIA DE FUERZA MUSCULAR EN ATLETAS QUE CORREN]	irrelevant	Revista Brasileira de Medicina do Esporte	2023		Acute effect of high-intensity interval training versus moderate-intensity continuous training on appetite perception: A systematic review and meta-analysis
299	Chang K.-H.; Hung C.-H.; Lin T.-Y.; Lin H.-H.; Chen Y.-L.	A Study on the Effects of Chinese Massage on Physical and Mental Health in Participants Based Smart Healthcare	irrelevant	Journal of Healthcare Engineering	2022		Acute effect of high-intensity interval training versus moderate-intensity continuous training on appetite-regulating gut hormones in healthy adults: A systematic review and meta-analysis
300	Chang K.-H.; Hung C.-H.; Lin T.-Y.; Lin H.-H.; Chen Y.-L.	A Study on the Effects of Chinese Massage on Physical and Mental Health in Participants Based Smart Healthcare	irrelevant	Journal of Healthcare Engineering	2022		Acute Effect of High-Intensity Interval Versus Moderate-Intensity Continuous Exercise on Blood Pressure and Arterial Compliance in Middle-Aged and Older Hypertensive Women With Increased Arterial Stiffness
301	Li J.; Jiang R.; Cheng W.; Ma H.	A Study Using Power Cycling on the Affective Responses of a Low-Volume High-Intensity Interval Training to Male Subjects with Type 2 Diabetes in Different Physical Activity Status	irrelevant	Journal of Healthcare Engineering	2021		Acute effect of HIIT on testosterone and cortisol levels in healthy individuals: A systematic review and meta-analysis
7782	Li J, Jiang R, Cheng W, Ma H.	A Study Using Power Cycling on the Affective Responses of a Low-Volume High-Intensity Interval Training to Male Subjects with Type 2 Diabetes in Different Physical Activity Status	irrelevant	Clin Exp Hypertens	2022		Acute effect of inspiratory resistive loading on sprint interval exercise performance in team-sport athletes
303	Kaposi A.; Kovács A.	A syntax for higher inductive-inductive types	irrelevant	Leibniz International Proceedings in Informatics, LIPIcs	2018		Acute effect of interval step exercise versus continuous walk exercise on cardiovascular parameters in hypertensive postmenopausal women: A clinical, controlled, and randomized study
304	Cadenas-Sanchez C, Fernández-Rodríguez R, Martínez-Vizcaíno V, de Los Reyes González N, Lavie CJ, Galán-Mercant A, Jiménez-Pavón D.	A systematic review and cluster analysis approach of 103 studies of high-intensity interval training on cardiorespiratory fitness	irrelevant	Cell Mol Neurobiol	2023		Acute effect of interval vs. Continuous exercise on blood pressure: Systematic review and meta-analysis
305	Niven A.; Laird Y.; Saunders D.H.; Phillips S.M.	A systematic review and meta-analysis of affective responses to acute high intensity interval exercise compared with continuous moderate- and high-Intensity exercise	irrelevant	Health Psychology Review	2021		Acute effect of juçara juice (Euterpe edulis Martius) on oxidative stress biomarkers and fatigue in a high-intensity interval training session: A single-blind cross-over randomized study
8846	Niven A, Laird Y, Saunders DH, Phillips SM.	A systematic review and meta-analysis of affective responses to acute high intensity interval exercise compared with continuous moderate- and high-Intensity exercise	irrelevant	Acta Physiol (Oxf)	2020		Acute effect of moderate and high-intensity interval exercises on asprosin and BDNF levels in inactive normal weight and obese individuals
307	Gean RP, Martin RD, Cassat M, Mears SC.	A Systematic Review and Meta-analysis of Injury in Crossfit	irrelevant	J Endocrinol Invest	2020		ACUTE EFFECT of POPULAR HIGH-INTENSITY FUNCTIONAL TRAINING EXERCISE on PHYSIOLOGIC MARKERS of GROWTH
308	Keating S.E.; Johnson N.A.; Mielke G.I.; Coombes J.S.	A systematic review and meta-analysis of interval training versus moderate-intensity continuous training on body adiposity	irrelevant	Obesity Reviews	2017		Acute effect of tabata workout on heart rate and blood lactate accumulation of female futsal players
309	Gu T.; Hao P.; Chen P.; Wu Y.	A Systematic Review and Meta-Analysis of the Effectiveness of High-Intensity Interval Training in People with Cardiovascular Disease at Improving Depression and Anxiety	irrelevant	Evidence-based Complementary and Alternative Medicine	2022		Acute effect of three different exercise training modalities on executive function in overweight inactive men: A secondary analysis of the BrainFit study
7287	Gu T, Hao P, Chen P, Wu Y.	A Systematic Review and Meta-Analysis of the Effectiveness of High-Intensity Interval Training in People with Cardiovascular Disease at Improving Depression and Anxiety	irrelevant	Sci Rep	2022		Acute Effects of 1:1 versus 1:2 High-Intensity Interval Exercise on Physiological Change and Respiratory Function in Young Adults with Allergic Rhinitis: A Pilot Study
311	Madueno M.C.; Guy J.H.; Dalbo V.J.; Scanlan A.T.	A systematic review examining the physiological, perceptual, and performance effects of active and passive recovery modes applied between repeated-sprints	irrelevant	Journal of Sports Medicine and Physical Fitness	2019		Acute effects of an ergometer-based dryland alpine skiing specific high intensity interval training
312	Madueno MC, Guy JH, Dalbo VJ, Scanlan AT.	A systematic review examining the physiological, perceptual, and performance effects of active and passive recovery modes applied between repeated-sprints	irrelevant	Physiol Behav	2019		Acute Effects of Citrulline Supplementation on High-Intensity Strength and Power Performance: A Systematic Review and Meta-Analysis
313	Pymer S.; Palmer J.; Harwood A.E.; Ingle L.; Smith G.E.; Chetter I.C.	A systematic review of high-intensity interval training as an exercise intervention for intermittent claudication	irrelevant	Journal of Vascular Surgery	2019		Acute effects of combined cycling and plyometrics on vertical jump performance in active males
9183	Pymer S, Palmer J, Harwood AE, Ingle L, Smith GE, Chetter IC.	A systematic review of high-intensity interval training as an exercise intervention for intermittent claudication	irrelevant	FASEB J	2019		Acute Effects of Combined Lower-Body High-Intensity Interval Training and Upper-Body Strength Exercise on Explosive Strength Performance in Naturally Menstruating Women
315	Stöggl T.; Holmberg H.-C.	A Systematic Review of the Effects of Strength and Power Training on Performance in Cross-Country Skiers	irrelevant	Journal of Sports Science and Medicine	2022		Acute Effects of Concurrent High-Intensity Interval Cycling and Bench-Press Loading on Upper- and Lower-Body Explosive Strength Performance
7206	Stöggl T, Holmberg HC.	A Systematic Review of the Effects of Strength and Power Training on Performance in Cross-Country Skiers	irrelevant	J Physiol Biochem	2023		Acute effects of continuous and high-intensity interval exercise on executive function
317	Wee I.J.Y.; Choong A.M.T.L.	A systematic review of the impact of preoperative exercise for patients with abdominal aortic aneurysm	irrelevant	Journal of Vascular Surgery	2020		Acute Effects of Continuous and Intermittent Blood Flow Restriction on Sprint Interval Performance and Muscle Oxygen Responses
318	Wee IJY, Choong AMTL.	A systematic review of the impact of preoperative exercise for patients with abdominal aortic aneurysm	irrelevant	J Appl Physiol (1985)	2019		Acute Effects of Different Exercise Intensities on Executive Function and Oculomotor Performance in Middle-Aged and Older Adults: Moderate-Intensity Continuous Exercise vs. High-Intensity Interval Exercise
319	Wee I.J.Y.; Choong A.M.T.L.	A systematic review of the impact of preoperative exercise for patients with abdominal aortic aneurysm	irrelevant	Journal of Vascular Surgery	2020		Acute effects of different exercise protocols on the circulating vascular microRNAs -16, -21, and -126 in trained subjects
320	Bujalance-Moreno P, Latorre-Román PÁ, García-Pinillos F.	A systematic review on small-sided games in football players: Acute and chronic adaptations	irrelevant	Int J Sports Physiol Perform	2019		Acute effects of different facemasks during High Intensity Interval Training in trained women. A randomized crossover pilot study; [Efectos agudos del uso de mascarillas durante el ejercicio interválico de alta intensidad en mujeres entrenadas. Un estudio piloto cruzado y aleatorizado]
321	Bujalance-Moreno P.; Latorre-Román P.Á.; García-Pinillos F.	A systematic review on small-sided games in football players: Acute and chronic adaptations	irrelevant	Journal of Sports Sciences	2019		Acute effects of exercise engagement on neurocognitive function: a systematic review and meta-analysis on P3 amplitude and latency
322	Bujalance-Moreno P.; Latorre-Román P.Á.; García-Pinillos F.	A systematic review on small-sided games in football players: Acute and chronic adaptations	irrelevant	Journal of Sports Sciences	2019		Acute Effects of Exercise Intensity on Insulin Sensitivity under Energy Balance
323	Cullen J.M.A.; Shahzad S.; Dhillon J.	A systematic review on the effects of exercise on gut microbial diversity, taxonomic composition, and microbial metabolites: identifying research gaps and future directions	irrelevant	Frontiers in Physiology	2023		Acute effects of exercise on cerebrovascular response and cognitive performance in individuals with stable coronary heart disease
324	Schmitz B.; Breulmann F.L.; Jubran B.; Rolfes F.; Thorwesten L.; Krüger M.; Klose A.; Schnittler H.-J.; Brand S.-M.	A three-step approach identifies novel shear stress-sensitive endothelial microRNAs involved in vasculoprotective effects of high-intensity interval training (HIIT)	irrelevant	Oncotarget	2019		Acute effects of high intensity training on cardiac function: a pilot study comparing subjects with type 2 diabetes to healthy controls
9203	Schmitz B, Breulmann FL, Jubran B, Rolfes F, Thorwesten L, Krüger M, Klose A, Schnittler HJ, Brand SM.	A three-step approach identifies novel shear stress-sensitive endothelial microRNAs involved in vasculoprotective effects of high-intensity interval training (HIIT)	irrelevant	Physiol Behav	2019		Acute Effects of High-Intensity Aerobic Exercise on Motor Cortical Excitability and Inhibition in Sedentary Adults
326	Bodéré C.; Cabon M.; Woda A.; Giroux-Metges M.-A.; Bodéré Y.; Saliou P.; Quinio B.; Misery L.; Le Fur-Bonnabesse A.	A training program for fibromyalgia management: A 5-year pilot study	irrelevant	SAGE Open Medicine	2020		Acute Effects of High-Intensity Functional Training and Moderate-Intensity Continuous Training on Cognitive Functions in Young Adults
8428	Bodéré C, Cabon M, Woda A, Giroux-Metges MA, Bodéré Y, Saliou P, Quinio B, Misery L, Le Fur-Bonnabesse A.	A training program for fibromyalgia management: A 5-year pilot study	irrelevant	Scand J Med Sci Sports	2021		Acute effects of high-intensity intermittent training on kinematics and foot strike patterns in endurance runners
328	Kujach S.; Byun K.; Hyodo K.; Suwabe K.; Fukuie T.; Laskowski R.; Dan I.; Soya H.	A transferable high-intensity intermittent exercise improves executive performance in association with dorsolateral prefrontal activation in young adults	irrelevant	NeuroImage	2018		Acute effects of high-intensity interval and moderate-intensity continuous exercise on GLP-1, appetite and energy intake in obese men: A crossover trial
329	Hunt K.J.; Zahnd A.; Grunder R.	A unified heart rate control approach for cycle ergometer and treadmill exercise	irrelevant	Biomedical Signal Processing and Control	2019		Acute Effects of High-Intensity Interval Exercise While Wearing a Sauna Suit on Energy Expenditure and Excess Post-exercise Oxygen Consumption
330	Kuo C.-H.; Harris M.B.	Abdominal fat reducing outcome of exercise training: Fat burning or hydrocarbon source redistribution?	irrelevant	Canadian Journal of Physiology and Pharmacology	2016		Acute Effects of High-Intensity Interval Running on Lower-Body and Upper-Body Explosive Strength and Throwing Velocity in Handball Players
331	Paley C.A.; Johnson M.I.	Abdominal obesity and metabolic syndrome: Exercise as medicine?	irrelevant	BMC Sports Science, Medicine and Rehabilitation	2018		Acute effects of high-intensity interval training and moderate-intensity continuous exercise on BDNF and irisin levels and neurocognitive performance in late middle-aged and older adults
332	Desgorces F.-D.	About exercise control in studies on high-intensity interval exercise	irrelevant	European Journal of Applied Physiology	2023		Acute effects of high-intensity interval training and moderate-intensity continuous training on arterial stiffness in young obese women
6934	Desgorces FD.	About exercise control in studies on high-intensity interval exercise	irrelevant	Sports Med	2023		Acute effects of high-intensity interval training and moderate-intensity continuous training sessions on cardiorespiratory parameters in healthy young men
334	Kurti S.P.; Smith J.R.; Emerson S.R.; Castinado K.M.; Harms C.A.	Absence of respiratory muscle fatigue in high-intensity continuous or interval cycling exercise	irrelevant	Journal of Strength and Conditioning Research	2015		Acute effects of high-intensity interval training at optimal (power) load vs. traditional optimal load training
335	Lionett S.; Kiel I.A.; Røsbjørgen R.; Lydersen S.; Larsen S.; Moholdt T.	Absent Exercise-Induced Improvements in Fat Oxidation in Women With Polycystic Ovary Syndrome After High-Intensity Interval Training	irrelevant	Frontiers in Physiology	2021		Acute effects of high-intensity interval training on brain-derived neurotrophic factor, cortisol and working memory in physical education college students
8154	Lionett S, Kiel IA, Røsbjørgen R, Lydersen S, Larsen S, Moholdt T.	Absent Exercise-Induced Improvements in Fat Oxidation in Women With Polycystic Ovary Syndrome After High-Intensity Interval Training	irrelevant	Neurosci Lett	2021		Acute effects of high-intensity interval training on cognition and retinal microcirculation in experienced amateur boxers
337	Launay T.; Momken I.; Carreira S.; Mougenot N.; Zhou X.-L.; De Koning L.; Niel R.; Riou B.; Billat V.; Besse S.	Acceleration-based training: A new mode of training in senescent rats improving performance and left ventricular and muscle functions	irrelevant	Experimental Gerontology	2017		Acute Effects of High-Intensity Interval Training on Diabetes Mellitus: A Systematic Review
338	De Sousa R.A.L.; Mendes B.F.; Costa-Pereira L.; de Souza Pereira R.R.; de Andrade J.A.; Diniz E Magalhães C.O.; Gripp F.; Magalhães F.C.; Andrade E.F.; Cassilhas R.C.; Dias-Peixoto M.F.	Accumulated High-intensity Interval Training Protocol: A New Approach to Study Health Markers in Wistar Rats	irrelevant	Journal of Visualized Experiments	2022		Acute effects of high-intensity interval training session and endurance exercise on pulmonary function and cardiorespiratory coupling
7668	De Sousa RAL, Mendes BF, Costa-Pereira L, de Souza Pereira RR, de Andrade JA, Diniz E Magalhães CO, Gripp F, Magalhães FC, Andrade EF, Cassilhas RC, Dias-Peixoto MF.	Accumulated High-intensity Interval Training Protocol: A New Approach to Study Health Markers in Wistar Rats	irrelevant	Biology (Basel)	2022		Acute effects of high-intensity interval, resistance or combined exercise protocols on testosterone – cortisol responses in inactive overweight individuals
340	Moser O.; Mader J.K.; Tschakert G.; Mueller A.; Groeschl W.; Pieber T.R.; Koehler G.; Messerschmidt J.; Hofmann P.	Accuracy of continuous glucose monitoring (CGM) during continuous and high-intensity interval exercise in patients with type 1 diabetes mellitus	irrelevant	Nutrients	2016		Acute effects of highly intense interval and moderate continuous exercise on the modulation of neural oscillation during working memory
341	Bok D.; Gulin J.; Gregov C.	ACCURACY OF THE 20-M SHUTTLE RUN TEST FOR INDIVIDUALIZING EXERCISE INTENSITY OF HIGH-INTENSITY INTERVAL TRAINING	irrelevant	Kinesiology	2023		Acute effects of intense interval versus aerobic exercise on children's behavioral and neuroelectric measures of inhibitory control
342	Guillot F.H.; Jacobs P.G.; Wilson L.M.; El Youssef J.; Gabo V.B.; Branigan D.L.; Tyler N.S.; Ramsey K.; Riddell M.C.; Castle J.R.	Accuracy of the dexcom G6 glucose sensor during aerobic, resistance, and interval exercise in adults with type 1 diabetes	irrelevant	Biosensors	2020		Acute effects of interval training on running kinematics in runners: A systematic review
8480	Guillot FH, Jacobs PG, Wilson LM, Youssef JE, Gabo VB, Branigan DL, Tyler NS, Ramsey K, Riddell MC, Castle JR.	Accuracy of the Dexcom G6 Glucose Sensor during Aerobic, Resistance, and Interval Exercise in Adults with Type 1 Diabetes	irrelevant	Curr Alzheimer Res	2020		Acute effects of interval versus continuous endurance training on pulse wave reflection in healthy young men
344	Dasa M.S.; Friborg O.; Kristoffersen M.; Pettersen G.; Sundgot-Borgen J.; Rosenvinge J.H.	Accuracy of Tracking Devices’ Ability to Assess Exercise Energy Expenditure in Professional Female Soccer Players: Implications for Quantifying Energy Availability	irrelevant	International Journal of Environmental Research and Public Health	2022		Acute effects of oatmeal on exercise-induced reactive oxygen species production following high-intensity interval training in women: A randomized controlled trial
345	Dasa M.S.; Friborg O.; Kristoffersen M.; Pettersen G.; Sundgot-Borgen J.; Rosenvinge J.H.	Accuracy of Tracking Devices’ Ability to Assess Exercise Energy Expenditure in Professional Female Soccer Players: Implications for Quantifying Energy Availability	irrelevant	International Journal of Environmental Research and Public Health	2022		Acute effects of physical exercise on cognitive and psychological functioning in college students with attention-deficit/hyperactivity disorder
346	Kondama Reddy R.; Pooni R.; Zaharieva D.P.; Senf B.; El Youssef J.; Dassau E.; Doyle F.J., III; Clements M.A.; Rickels M.R.; Patton S.R.; Castle J.R.; Riddell M.C.; Jacobs P.G.	Accuracy of wrist-worn activity monitors during common daily physical activities and types of structured exercise: Evaluation study	irrelevant	JMIR mHealth and uHealth	2018		Acute Effects of Reduced-Exertion High-Intensity Interval Training (REHIT) on Arterial Stiffness in Normal-Weight and Overweight/Obese Individuals
9501	Reddy RK, Pooni R, Zaharieva DP, Senf B, El Youssef J, Dassau E, Doyle Iii FJ, Clements MA, Rickels MR, Patton SR, Castle JR, Riddell MC, Jacobs PG.	Accuracy of Wrist-Worn Activity Monitors During Common Daily Physical Activities and Types of Structured Exercise: Evaluation Study	irrelevant	J Stroke Cerebrovasc Dis	2019		Acute Effects of Sprint Interval Training and Chronic Effects of Polarized Training (Sprint Interval Training, High Intensity Interval Training, and Endurance Training) on Choice Reaction Time in Mountain Bike Cyclists
348	Asadi M.; Rahmani M.; Samadi A.; Kalantari Hesari A.	Acetylsalicylic acid-induced alterations in male reproductive parameters in Wistar rats and the effect of sprint interval training	irrelevant	Andrologia	2022		Acute Effects of Strength and Endurance Training on Bone Turnover Markers in Young Adults and Elderly Men
7790	Asadi M, Rahmani M, Samadi A, Kalantari Hesari A.	Acetylsalicylic acid-induced alterations in male reproductive parameters in Wistar rats and the effect of sprint interval training	irrelevant	Res Q Exerc Sport	2022		Acute effects of two different work-to-rest ratio of high-intensity interval training on brain-derived neurotrophic factor in untrained young men
350	Wiewelhove T.; Schneider C.; Schmidt A.; Döweling A.; Meyer T.; Kellmann M.; Pfeiffer M.; Ferrauti A.	Active recovery after high-intensity interval-training does not attenuate training adaptation	irrelevant	Frontiers in Physiology	2018		Acute effects of two HIIT protocols on oxidative responses
351	Wiewelhove, T; Schneider, C; Schmidt, A; Döweling, A; Meyer, T; Kellmann, M; Pfeiffer, M; Ferrauti, A	Active Recovery After High-Intensity Interval-Training Does Not Attenuate Training Adaptation	Yes	FRONTIERS IN PHYSIOLOGY	2018		Acute effects of using added respiratory dead space volume in a cycling sprint interval exercise protocol: A cross-over study
81	Wiewelhove, T; Schneider, C; Schmidt, A; Döweling, A; Meyer, T; Kellmann, M; Pfeiffer, M; Ferrauti, A	Active Recovery After High-Intensity Interval-Training Does Not Attenuate Training Adaptation	Yes	FRONTIERS IN PHYSIOLOGY	2018	Web of Science	Acute effects of very low-volume high-intensity interval training on muscular fatigue and serum testosterone level vary according to age and training status
353	Nalbandian H.M.; Radak Z.; Takeda M.	Active recovery between interval bouts reduces blood lactate while improving subsequent exercise performance in trained men	irrelevant	Sports	2017		Acute effects of work rest interval duration of 3 hiit protocols on cycling power in trained young adults
354	Yamagishi T.; Babraj J.	Active Recovery Induces Greater Endurance Adaptations When Performing Sprint Interval Training	irrelevant	Journal of Strength and Conditioning Research	2019		Acute evening high-intensity interval training may attenuate the detrimental effects of sleep restriction on long-term declarative memory
355	Baquet G.; Dupont G.; Gamelin F.-X.; Aucouturier J.; Berthoin S.	Active versus passive recovery in high-intensity intermittent exercises in children: An exploratory study	irrelevant	Pediatric Exercise Science	2019		Acute exercise alters skeletal muscle mitochondrial respiration and H2O2 emission in response to hyperinsulinemic-euglycemic clamp in middle-aged obese men
9345	Baquet G, Dupont G, Gamelin FX, Aucouturier J, Berthoin S.	Active Versus Passive Recovery in High-Intensity Intermittent Exercises in Children: An Exploratory Study	irrelevant	Int J Sports Physiol Perform	2019		Acute Exercise and Insulin Sensitivity in Boys: A Time-Course Study
357	Çakir-Atabek H.; Aygün C.; Dokumacı B.	Active Video Games Versus Traditional Exercises: Energy Expenditure and Blood Lactate Responses	irrelevant	Research Quarterly for Exercise and Sport	2020		Acute exercise as a modifier of neocortical plasticity and aperiodic activity in the visual cortex
358	Sánchez-Otero T.; Tuimil J.L.; Boullosa D.; Varela-Sanz A.; Iglesias-Soler E.	Active vs. passive recovery during an aerobic interval training session in well-trained runners	irrelevant	European Journal of Applied Physiology	2022		Acute Exercise at Different Intensities Influences Corticomotor Excitability and Performance of a Ballistic Thumb Training Task
359	Wahl P.; Mathes S.; Achtzehn S.; Bloch W.; Mester J.	Active vs. passive recovery during high-intensity training influences hormonal response	irrelevant	International Journal of Sports Medicine	2014		Acute exercise improves forearm blood flow during postprandial hyperglycemia in normotensive offspring of hypertensive parents
360	Mellow M.L.; Goldsworthy M.R.; Coussens S.; Smith A.E.	Acute aerobic exercise and neuroplasticity of the motor cortex: A systematic review	irrelevant	Journal of Science and Medicine in Sport	2020		Acute exercise in mice transiently remodels the hepatic lipidome in an intensity-dependent manner
361	Ligeza T.S.; Nowak I.; Maciejczyk M.; Szygula Z.; Wyczesany M.	Acute aerobic exercise enhances cortical connectivity between structures involved in shaping mood and improves self-reported mood: An EEG effective-connectivity study in young male adults	irrelevant	International Journal of Psychophysiology	2021		Acute Exercise Increases Plasma Levels of Muscle-Derived Microvesicles Carrying Fatty Acid Transport Proteins
362	Saco-Ledo G.; Valenzuela P.L.; Ramírez-Jiménez M.; Morales J.S.; Castillo-García A.; Blumenthal J.A.; Ruilope L.M.; Lucia A.	Acute Aerobic Exercise Induces Short-Term Reductions in Ambulatory Blood Pressure in Patients With Hypertension: A Systematic Review and Meta-Analysis	irrelevant	Hypertension	2021		Acute exercise on complex motor memory retention: the role of task cognitive demands
363	Moriarty T.; Johnson A.; Thomas M.; Evers C.; Auten A.; Cavey K.; Dorman K.; Bourbeau K.	Acute Aerobic Exercise-Induced Motor Priming Improves Piano Performance and Alters Motor Cortex Activation	irrelevant	Frontiers in Psychology	2022		Acute exercise-induced glycocalyx shedding does not differ between exercise modalities, but is associated with total antioxidative capacity
7591	Moriarty T, Johnson A, Thomas M, Evers C, Auten A, Cavey K, Dorman K, Bourbeau K.	Acute Aerobic Exercise-Induced Motor Priming Improves Piano Performance and Alters Motor Cortex Activation	irrelevant	Ment Health Phys Act	2022		Acute fetal response to high-intensity interval training in the second and third trimesters of pregnancy
365	Oliveira B.R.R.; Santos T.M.; de Carvalho Guerreiro R.; D’Amorim I.; Lattari E.; Deslandes A.C.	Acute affective responses to high-intensity interval exercise: Implications on the use of different stimulus-recovery amplitudes	irrelevant	European Journal of Sport Science	2022		Acute glycemic responses along 10-week high-intensity training protocols in type 1 diabetes patients
7947	Oliveira BRR, Santos TM, de Carvalho Guerreiro R, D'Amorim I, Lattari E, Deslandes AC.	Acute affective responses to high-intensity interval exercise: Implications on the use of different stimulus-recovery amplitudes	irrelevant	JAMA	2021		Acute hematological response to a single dose of sprint interval training in competitive cyclists; [Modification de paramètres hématologiques chez des cyclistes de haut niveau lors d'un cycle de sprint en intervalles]
367	Purnomo E.; Arovah N.I.; Sumaryanto S.	Acute and adaptation effect of high-intensity interval training on testosterone, cortisol and performance among collegiate running athletes	irrelevant	Human Movement	2023		Acute high intensity interval exercise is similarly effective as moderate intensity continuous exercise on plasma glucose control in type 2 diabetic men aged 30 to 50 years: a randomized controlled trial
368	Roxburgh B.H.; Campbell H.A.; Cotter J.D.; Reymann U.; Williams M.J.A.; Gwynne-Jones D.; Thomas K.N.	Acute and adaptive cardiovascular and metabolic effects of passive heat therapy or high-intensity interval training in patients with severe lower-limb osteoarthritis	irrelevant	Physiological Reports	2023		Acute high intensity interval exercise reduces colon cancer cell growth
6893	Roxburgh BH, Campbell HA, Cotter JD, Reymann U, Williams MJA, Gwynne-Jones D, Thomas KN.	Acute and adaptive cardiovascular and metabolic effects of passive heat therapy or high-intensity interval training in patients with severe lower-limb osteoarthritis	irrelevant	Cytokine	2023		Acute high-intensity and moderate-intensity interval exercise do not change corticospinal excitability in low fit, young adults
370	Faelli E.; Bisio A.; Codella R.; Ferrando V.; Perasso L.; Panascì M.; Saverino D.; Ruggeri P.	Acute and chronic catabolic responses to crossfit® and resistance training in young males	irrelevant	International Journal of Environmental Research and Public Health	2020		Acute High-Intensity Exercise Reduces Performance Anxiety: A Pilot Study in Wind Musicians
371	Chua M.T.; Sim A.; Burns S.F.	Acute and Chronic Effects of Blood Flow Restricted High-Intensity Interval Training: A Systematic Review	irrelevant	Sports Medicine - Open	2022		Acute high-intensity exercise test in soccer athletes affects salivary biochemical markers
7321	Chua MT, Sim A, Burns SF.	Acute and Chronic Effects of Blood Flow Restricted High-Intensity Interval Training: A Systematic Review	irrelevant	Bone Rep	2022		Acute high-intensity interval cycling improves postprandial lipid metabolism
373	Chua M.T.; Sim A.; Burns S.F.	Acute and Chronic Effects of Blood Flow Restricted High-Intensity Interval Training: A Systematic Review	irrelevant	Sports Medicine - Open	2022		Acute high-intensity interval exercise attenuates incubation of craving for foods high in fat
374	Henke E.; Oliveira V.S.; da Silva I.M.; Schipper L.; Dorneles G.; Elsner V.R.; de Oliveira M.R.; Romão P.R.T.; Peres A.	Acute and chronic effects of High Intensity Interval Training on inflammatory and oxidative stress markers of postmenopausal obese women	irrelevant	Translational Sports Medicine	2018		Acute High-Intensity Interval Exercise in Multiple Sclerosis with Mobility Disability
375	Eser P.; Jaeger E.; Marcin T.; Herzig D.; Trachsel L.D.; Wilhelm M.	Acute and chronic effects of high-intensity interval and moderate-intensity continuous exercise on heart rate and its variability after recent myocardial infarction: A randomized controlled trial	irrelevant	Annals of Physical and Rehabilitation Medicine	2022		Acute high-intensity interval exercise induces greater levels of serum brain-derived neurotrophic factor in obese individuals
8440	Eser P, Jaeger E, Marcin T, Herzig D, Trachsel LD, Wilhelm M.	Acute and chronic effects of high-intensity interval and moderate-intensity continuous exercise on heart rate and its variability after recent myocardial infarction: A randomized controlled trial	irrelevant	Int J Sports Med	2021		Acute high-intensity interval exercise is less pro-oxidative/thrombotic compared to isovolumic moderate-intensity steady-state exercise
377	Chen M.; Zhou L.; Chen S.; Shangguan R.; Qu Y.; Sun J.	Acute and Chronic Effects of High-Intensity Interval Training (HIIT) on Postexercise Intramuscular Lipid Metabolism in Rats	irrelevant	Physiological Research	2021		Acute High-Intensity Interval Exercise Modulates Corticospinal Excitability in Older Adults
7933	Chen M, Zhou L, Chen S, Shangguan R, Qu Y, Sun J.	Acute and chronic effects of high-intensity interval training (HIIT) on postexercise intramuscular lipid metabolism in rats	irrelevant	Front Psychiatry	2021		Acute high-intensity interval exercise reduces human monocyte toll-like receptor 2 expression in type 2 diabetes
379	Souza D, Vale AF, Silva A, Araújo MAS, de Paula Júnior CA, de Lira CAB, Ramirez-Campillo R, Martins W, Gentil P.	Acute and Chronic Effects of Interval Training on the Immune System: A Systematic Review with Meta-Analysis	irrelevant	Front Physiol	2021		Acute high-intensity interval exercise reduces the postprandial glucose response and prevalence of hyperglycaemia in patients with type 2 diabetes
380	Di Blasio A.; Izzicupo P.; Tacconi L.; Di Santo S.; Leogrande M.; Bucci I.; Ripari P.; Di Baldassarre A.; Napolitano G.	Acute and delayed effects of high intensity interval resistance training organization on cortisol and testosterone production	irrelevant	Journal of Sports Medicine and Physical Fitness	2016		Acute high-intensity interval exercise versus moderate-intensity continuous exercise in heated water-based on hemodynamic, cardiac autonomic, and vascular responses in older individuals with hypertension
381	Boullosa D, Dragutinovic B, Deutsch JP, Held S, Donath L, Bloch W, Schumann M.	Acute and Delayed Effects of Time-Matched Very Short "All Out" Efforts in Concentric vs. Eccentric Cycling	irrelevant	PLoS One	2021		Acute high-intensity interval running increases markers of gastrointestinal damage and permeability but not gastrointestinal symptoms
382	Boullosa D.; Dragutinovic B.; Deutsch J.-P.; Held S.; Donath L.; Bloch W.; Schumann M.	Acute and delayed effects of time-matched very short “all out” efforts in concentric vs. Eccentric cycling	irrelevant	International Journal of Environmental Research and Public Health	2021		Acute high-intensity interval training improves motor skill acquisition
383	Bogdanis G.C.; Philippou A.; Stavrinou P.S.; Tenta R.; Maridaki M.	Acute and delayed hormonal and blood cell count responses to high-intensity exercise before and after short-term high-intensity interval training	irrelevant	Research in Sports Medicine	2022		Acute high-intensity interval training improves Tvent and peak power output in highly trained males
8222	Bogdanis GC, Philippou A, Stavrinou PS, Tenta R, Maridaki M.	Acute and delayed hormonal and blood cell count responses to high-intensity exercise before and after short-term high-intensity interval training	irrelevant	Pediatr Exerc Sci	2021		Acute HIIE elicits similar changes in human skeletal muscle mitochondrial H2O2 release, respiration, and cell signaling as endurance exercise even with less work
385	Vidot D.C.; Rethorst C.D.; Carmody T.J.; Stoutenberg M.; Walker R.; Greer T.L.; Trivedi M.H.	Acute and long-term cannabis use among stimulant users: Results from CTN-0037 Stimulant Reduction Intervention using Dosed Exercise (STRIDE) Randomized Control Trial	irrelevant	Drug and Alcohol Dependence	2019		Acute Hormonal Responses to High-Intensity Interval Training in Hyperoxia
9253	Vidot DC, Rethorst CD, Carmody TJ, Stoutenberg M, Walker R, Greer TL, Trivedi MH.	Acute and long-term cannabis use among stimulant users: Results from CTN-0037 Stimulant Reduction Intervention using Dosed Exercise (STRIDE) Randomized Control Trial	irrelevant	Front Physiol	2019		Acute Hypotension after High-Intensity Interval Exercise in Metabolic Syndrome Patients
387	Cipryan L.; Tschakert G.; Hofmann P.	Acute and post-exercise physiological responses to high-intensity interval training in endurance and sprint athletes	irrelevant	Journal of Sports Science and Medicine	2017		Acute impact of recovery on the restoration of cellular immunological homeostasis
388	Tsai C.-L.; Pan C.-Y.	Acute and protocol-dependent effects of aerobic exercise on neurobiochemical indices and neuropsychological performance of working memory	irrelevant	Mental Health and Physical Activity	2023		Acute increases in brain-derived neurotrophic factor following high or moderate-intensity exercise is accompanied with better cognition performance in obese adults
389	Burgin A.; Blannin A.K.; Peters D.M.; Holliday A.	Acute appetite and eating behaviour responses to apparatus-free, high-intensity intermittent exercise in inactive women with excess weight	irrelevant	Physiology and Behavior	2022		Acute Inflammatory Responses to Exercise in Patients with Abdominal Aortic Aneurysm
7442	Burgin A, Blannin AK, Peters DM, Holliday A.	Acute appetite and eating behaviour responses to apparatus-free, high-intensity intermittent exercise in inactive women with excess weight	irrelevant	PeerJ	2022		Acute interval exercise intensity does not affect appetite and nutrient preferences in overweight and obese males
391	Bender D.; Townsend J.R.; Vantrease W.C.; Marshall A.C.; Henry R.N.; Heffington S.H.; Johnson K.D.	Acute beetroot juice administration improves peak isometric force production in adolescent males	irrelevant	Applied Physiology, Nutrition and Metabolism	2018		Acute interval walking with blood flow restriction could not increase ERK, p38 and decrease myostatin
392	Wormgoor S.G.; Dalleck L.C.; Zinn C.; Harris N.K.	Acute blood glucose, cardiovascular and exaggerated responses to HIIT and moderate-intensity continuous training in men with type 2 diabetes mellitus	irrelevant	Journal of Sports Medicine and Physical Fitness	2018		Acute intraocular pressure responses to high-intensity interval-training protocols in men and women
393	Ricci J.M.; Currie K.D.; Astorino T.A.; Pfeiffer K.A.	Acute Cardiometabolic and Perceptual Responses to Individual and Group-Based Body-Weight Resistance Exercise in Girls	irrelevant	Pediatric exercise science	2021		Acute ischemic preconditioning does not influence high-intensity intermittent exercise performance
8043	Ricci JM, Currie KD, Astorino TA, Pfeiffer KA.	Acute Cardiometabolic and Perceptual Responses to Individual and Group-Based Body-Weight Resistance Exercise in Girls	irrelevant	Sports Med Open	2021		Acute L-Arginine supplementation does not affect red blood cell aggregation and deformability during high intensity interval exercise in healthy men
395	Rozenek R.; Salassi J.W.; Pinto N.M.; Fleming J.D.	Acute Cardiopulmonary and Metabolic Responses to High-Intensity Interval Training Protocols Using 60 s of Work and 60 s Recovery	irrelevant	Journal of Strength and Conditioning Research	2016		Acute leptin response after high intensity interval and moderate intensity continuous runs
396	Neves L.N.S.; Gasparini-Neto V.H.; Leite R.D.; Carletti L.	Acute Cardiopulmonary Response of High-Intensity Interval Training with Elastic Resistance vs. High-Intensity Interval Training on a Treadmill in Healthy Adults	irrelevant	International Journal of Environmental Research and Public Health	2023		Acute leucocyte, muscle damage, and stress marker responses to high-intensity functional training
6868	Neves LNS, Gasparini-Neto VH, Leite RD, Carletti L.	Acute Cardiopulmonary Response of High-Intensity Interval Training with Elastic Resistance vs. High-Intensity Interval Training on a Treadmill in Healthy Adults	irrelevant	J Appl Physiol (1985)	2023		Acute Low-Dose Hyperoxia during a Single Bout of High-Intensity Interval Exercise Does Not Affect Red Blood Cell Deformability and Muscle Oxygenation in Trained Men-A Randomized Crossover Study
398	Linares A.M.; Goncin N.; Stuckey M.; Burgomaster K.A.; Dogra S.	Acute Cardiopulmonary Response to Interval and Continuous Exercise in Older Adults: A Randomized Crossover Study	irrelevant	Journal of Strength and Conditioning Research	2022		Acute low-volume high-intensity interval exercise and continuous moderate-intensity exercise elicit a similar improvement in 24-h glycemic control in overweight and obese adults
8349	Linares AM, Goncin N, Stuckey M, Burgomaster KA, Dogra S.	Acute Cardiopulmonary Response to Interval and Continuous Exercise in Older Adults: A Randomized Crossover Study	irrelevant	Appl Physiol Nutr Metab	2021		Acute metabolic responses after continuous or interval exercise in post-menopausal women with overweight or obesity
400	Falz R.; Fikenzer S.; Holzer R.; Laufs U.; Fikenzer K.; Busse M.	Acute cardiopulmonary responses to strength training, high-intensity interval training and moderate-intensity continuous training	irrelevant	European Journal of Applied Physiology	2019		Acute metabolic, physiological and neuromuscular responses to two high-intensity intermittent training protocols in endurance runners
9322	Falz R, Fikenzer S, Holzer R, Laufs U, Fikenzer K, Busse M.	Acute cardiopulmonary responses to strength training, high-intensity interval training and moderate-intensity continuous training	irrelevant	Diabetes Technol Ther	2019		Acute modification of cardiac autonomic function of high-intensity interval training in collegiate male soccer players with different chronotype: A crossover study
402	Lisbôa F.D.; Raimundo J.A.G.; Salvador A.F.; Pereira K.L.; Turnes T.; Diefenthaeler F.; Oliveira M.F.M.D.; Caputo F.	Acute cardiopulmonary, metabolic, and neuromuscular responses to severe-intensity intermittent exercises	irrelevant	Journal of Strength and Conditioning Research	2019		Acute molecular responses to concurrent resistance and high-intensity interval exercise in untrained skeletal muscle
403	Karatzanos E, Ferentinos P, Mitsiou G, Dimopoulos S, Ntalianis A, Nanas S.	Acute Cardiorespiratory Responses to Different Exercise Modalities in Chronic Heart Failure Patients-A Pilot Study	irrelevant	J Nutr	2022		Acute muscle and joint mechanical responses following a high-intensity stretching protocol
404	Karatzanos E.; Ferentinos P.; Mitsiou G.; Dimopoulos S.; Ntalianis A.; Nanas S.	Acute cardiorespiratory responses to different exercise modalities in chronic heart failure patients—a pilot study	irrelevant	Journal of Cardiovascular Development and Disease	2021		Acute partial sleep deprivation and high-intensity interval exercise effects on postprandial endothelial function
405	Malik A.A.; Williams C.A.; Bond B.; Weston K.L.; Barker A.R.	Acute cardiorespiratory, perceptual and enjoyment responses to high-intensity interval exercise in adolescents	irrelevant	European Journal of Sport Science	2017		Acute Perceptive Responses to 2 Combined Training Methods in Adolescents: A Crossover Study
406	Price K.J.; Gordon B.A.; Bird S.R.; Benson A.C.	Acute cardiovascular responses to interval exercise: A systematic review and meta-analysis	irrelevant	Journal of Sports Sciences	2020		Acute performance and physiological responses to repeated-sprint exercise in a combined hot and hypoxic environment
8812	Price KJ, Gordon BA, Bird SR, Benson AC.	Acute cardiovascular responses to interval exercise: A systematic review and meta-analysis	irrelevant	J Inflamm Res	2020		Acute photobiomodulation does not influence specific high-intensity and intermittent performance in female futsal players
408	Mascarenhas L.P.G.; de Lima V.A.; Rebesco D.B.; França S.N.; Cordeiro G.R.; Mota J.; Leite N.	Acute changes in glucose induced by continuous or intermittent exercise in children and adolescents with type 1 diabetes	irrelevant	Archives of Endocrinology and Metabolism	2022		Acute Physiological and Perceptual Responses to Whole-Body High-Intensity Interval Training Compared with Equipment-Based Interval and Continuous Training
7615	Mascarenhas LPG, de Lima VA, Rebesco DB, França SN, Cordeiro GR, Mota J, Leite N.	Acute changes in glucose induced by continuous or intermittent exercise in children and adolescents with type 1 diabetes	irrelevant	JACC Heart Fail	2022		Acute physiological and thermoregulatory responses to extended interval training in endurance runners: Influence of athletic performance and age
410	Parker L.; Shaw C.S.; Byrnes E.; Stepto N.K.; Levinger I.	Acute continuous moderate-intensity exercise, but not low-volume high-intensity interval exercise, attenuates postprandial suppression of circulating osteocalcin in young overweight and obese adults	irrelevant	Osteoporosis International	2019		Acute physiological outcomes of high-intensity functional training: a scoping review
411	Elmer D.J.; Barron E.N.; Chavez J.L.	Acute Demands and Recovery From Common Interval Training Protocols	irrelevant	Journal of Strength and Conditioning Research	2021		Acute Physiological Responses to Four Running Sessions Performed at Different Intensity Zones
9149	Elmer DJ, Barron EN, Chavez JL.	Acute Demands and Recovery From Common Interval Training Protocols	irrelevant	Physiol Behav	2019		Acute physiological responses to high-intensity interval exercise in patients with coronary artery disease
413	Paahoo A.; Tadibi V.; Behpoor N.	Acute effect of high intensity interval training (Hiit) on testosterone levels, cortisol and testosterone on cortisol ratio in obese and overweight children untrained and trained	irrelevant	Iranian Journal of Endocrinology and Metabolism	2016		Acute physiological responses to low-intensity blood flow restriction cycling
414	Yuan W.; Liu H.; Luan Z.; Zhao Z.; Shen B.	Acute Effect of High-Intensity Interval Cycling on Carotid Arterial Stiffness and Hemodynamics	irrelevant	BioMed Research International	2019		Acute Physiological Responses to Moderate-Intensity Continuous, High-Intensity Interval, and Variable-Intensity Intermittent Exercise
8879	Yuan W, Liu H, Luan Z, Zhao Z, Shen B.	Acute Effect of High-Intensity Interval Cycling on Carotid Arterial Stiffness and Hemodynamics	irrelevant	Mult Scler Relat Disord	2020		Acute Physiological Responses to Ultra Short Race-Pace Training in Competitive Swimmers
416	Shi W.; Liu H.; Cao L.; He Y.; Su P.; Chen J.; Wang M.; Li X.; Bai S.; Tang D.	Acute effect of high-intensity interval exercise on vascular endothelial function and possible mechanisms of wall shear stress in young obese males	irrelevant	Frontiers in Physiology	2022		Acute physiological, perceived exertion and enjoyment responses during a 4-week basketball training: a small-sided game vs. high-intensity interval training
417	Furtado R.L.; Martins J.E.R.; Oliveira M.A.F.; Guerreiro D.D.; De Sá N.A.R.; Ferraz A.S.M.; Ceccatto V.M.; Rodrigues A.P.R.; Araújo V.R.	Acute effect of high-intensity interval training exercise on redox status in the ovaries of rats fed a high-fat diet	irrelevant	Reproduction, Fertility and Development	2021		Acute psycho-physiological responses to perceptually regulated hypoxic and normoxic interval walks in overweight-to-obese adults
7951	Furtado RL, Martins JER, Oliveira MAF, Guerreiro DD, de Sá NAR, Ferraz ASM, Ceccatto VM, Rodrigues APR, Araújo VR.	Acute effect of high-intensity interval training exercise on redox status in the ovaries of rats fed a high-fat diet	irrelevant	Int J Sports Physiol Perform	2021		Acute regulation of IGF-I by alterations in post-exercise macronutrients
419	Aguirre-Rueda D.	Acute effect of high-intensity interval training on glycemia levels in elderly people; [El efecto agudo sobre niveles de glucemia en adultos mayores con el entrenamiento interválico de alta intensidad]	irrelevant	Revista Cubana de Investigaciones Biomedicas	2020		Acute resistance exercise performance is negatively impacted by prior aerobic endurance exercise
420	Monteiro P.A.; Freitas Junior I.F.; Zagatto A.M.; Ribeiro J.P.J.; Cabral-Santos C.; Inoue D.S.; Gerosa-Neto J.; Lira F.S.	Acute effect of high-intensity interval training on metabolic and inflammatory markers in obese and overweight adolescents: Pilot study	irrelevant	European Journal of Inflammation	2019		Acute respiratory flow restriction affects average power, but not heart rate and subjective perceived exertion in healthy women; [A restrição aguda do fluxo respiratório afeta a potência média, mas não a frequência cardíaca e a percepção subjetiva do esforço de mulheres saudáveis]; [La restricción aguda del flujo respiratorio afecta la potencia promedio, pero no la frecuencia cardíaca y el esfuer…
421	Hu M.; Nie J.; Lei O.K.; Shi Q.; Kong Z.	Acute effect of high-intensity interval training versus moderate-intensity continuous training on appetite perception: A systematic review and meta-analysis	irrelevant	Appetite	2023		Acute response of circulating vascular regulating micrornas during and after high-intensity and high-volume cycling in children
7186	Hu M, Nie J, Lei OK, Shi Q, Kong Z.	Acute effect of high-intensity interval training versus moderate-intensity continuous training on appetite perception: A systematic review and meta-analysis	irrelevant	J Sci Med Sport	2023		Acute responses and muscle damage in different high-intensity interval running protocols
423	Hu M.; Kong Z.; Shi Q.; Nie J.	Acute effect of high-intensity interval training versus moderate-intensity continuous training on appetite-regulating gut hormones in healthy adults: A systematic review and meta-analysis	irrelevant	Heliyon	2023		Acute Responses in Blood Flow Restriction Low-intensity Aerobic Training: A Meta-analysis
7101	Hu M, Kong Z, Shi Q, Nie J.	Acute effect of high-intensity interval training versus moderate-intensity continuous training on appetite-regulating gut hormones in healthy adults: A systematic review and meta-analysis	irrelevant	Sports Med Open	2023		Acute Responses of Cardiac Biomarkers to Intermittent and Continuous Exercise Are Related to Age Difference but Not I/D Polymorphism in the ACE Gene
425	Costa E.C.; Kent D.E.; Boreskie K.F.; Hay J.L.; Kehler D.S.; Edye-Mazowita A.; Nugent K.; Papadopoulos J.; Stammers A.N.; Oldfield C.; Arora R.C.; Browne R.A.V.; Duhamel T.A.	Acute Effect of High-Intensity Interval Versus Moderate-Intensity Continuous Exercise on Blood Pressure and Arterial Compliance in Middle-Aged and Older Hypertensive Women With Increased Arterial Stiffness	irrelevant	Journal of Strength and Conditioning Research	2020		Acute responses of circulating microRNAs to low-volume sprint interval cycling
8816	Costa EC, Kent DE, Boreskie KF, Hay JL, Kehler DS, Edye-Mazowita A, Nugent K, Papadopoulos J, Stammers AN, Oldfield C, Arora RC, Browne RAV, Duhamel TA.	Acute Effect of High-Intensity Interval Versus Moderate-Intensity Continuous Exercise on Blood Pressure and Arterial Compliance in Middle-Aged and Older Hypertensive Women With Increased Arterial Stiffness	irrelevant	J Surg Orthop Adv	2020		Acute responses of hemodynamic and oxidative stress parameters to aerobic exercise with blood flow restriction in hypertensive elderly women
427	Dote-Montero M.; Carneiro-Barrera A.; Martinez-Vizcaino V.; Ruiz J.R.; Amaro-Gahete F.J.	Acute effect of HIIT on testosterone and cortisol levels in healthy individuals: A systematic review and meta-analysis	irrelevant	Scandinavian Journal of Medicine and Science in Sports	2021		Acute responses of high-intensity circuit training in women: Low physical fitness levels show higher muscle damage; [Respostas agudas de um circuito de treino de alta intensidade em mulheres: Níveis baixos de aptidão física apresentam maior dano muscular]
8102	Dote-Montero M, Carneiro-Barrera A, Martinez-Vizcaino V, Ruiz JR, Amaro-Gahete FJ.	Acute effect of HIIT on testosterone and cortisol levels in healthy individuals: A systematic review and meta-analysis	irrelevant	Percept Mot Skills	2021		Acute responses of platelet count and ADP-induced platelet aggregation to different high intensity interval exercise modes
429	Cheng C.-F.; Hsu W.-C.; Kuo Y.-H.; Chen T.-W.; Kuo Y.-C.	Acute effect of inspiratory resistive loading on sprint interval exercise performance in team-sport athletes	Yes	Respiratory Physiology and Neurobiology	2020		Acute Responses to High-Intensity Back Squats with Bilateral Blood Flow Restriction
8547	Cheng CF, Hsu WC, Kuo YH, Chen TW, Kuo YC.	Acute effect of inspiratory resistive loading on sprint interval exercise performance in team-sport athletes	Yes	Front Behav Neurosci	2020		Acute responses to resistance and high-intensity interval training in early adolescents
431	Cheng C.-F.; Hsu W.-C.; Kuo Y.-H.; Chen T.-W.; Kuo Y.-C.	Acute effect of inspiratory resistive loading on sprint interval exercise performance in team-sport athletes	Yes	Respiratory Physiology and Neurobiology	2020		Acute responses to sprint-interval and continuous exercise in adults with and without exercise-induced bronchoconstriction
432	Rodrigues M.D.L.; Carrijo V.H.V.; Amaral A.L.; Cunha A.C.R.; Tavares J.B.; Costa J.G.; Gonçalves L.F.; de Souza T.C.F.; Mariano I.M.; Puga G.M.	Acute effect of interval step exercise versus continuous walk exercise on cardiovascular parameters in hypertensive postmenopausal women: A clinical, controlled, and randomized study	irrelevant	Journal of Bodywork and Movement Therapies	2023		Acute signalling responses to intense endurance training commenced with low or normal muscle glycogen: Experimental Physiology-Research Paper
6883	Rodrigues ML, Carrijo VHV, Amaral AL, Cunha ACR, Tavares JB, Costa JG, Gonçalves LF, de Souza TCF, Mariano IM, Puga GM.	Acute effect of interval step exercise versus continuous walk exercise on cardiovascular parameters in hypertensive postmenopausal women: A clinical, controlled, and randomized study	irrelevant	Theranostics	2023		Acute Sprint Interval Exercise Increases Both Cognitive Functions and Peripheral Neurotrophic Factors in Humans: The Possible Involvement of Lactate
434	Perrier-Melo R.J.; Costa E.C.; Farah B.Q.; Costa M.D.C.	Acute effect of interval vs. Continuous exercise on blood pressure: Systematic review and meta-analysis	irrelevant	Arquivos Brasileiros de Cardiologia	2020		Acute Systemic Response Of BDNF, Lactate and Cortisol to Strenuous Exercise Modalities in Healthy Untrained Women
435	Copetti C.L.K.; Orssatto L.B.R.; Diefenthaeler F.; Silveira T.T.; da Silva E.L.; de Liz S.; Mendes B.C.; Rieger D.K.; Vieira F.G.K.; Hinnig P.D.F.; Schulz M.; Fett R.; Di Pietro P.F.	Acute effect of juçara juice (Euterpe edulis Martius) on oxidative stress biomarkers and fatigue in a high-intensity interval training session: A single-blind cross-over randomized study	irrelevant	Journal of Functional Foods	2020		Acute Vertigo After CrossFit Workout in a Young Woman With Chiari I Malformation
436	Ceylan Hİ, Öztürk ME, Öztürk D, Silva AF, Albayrak M, Saygın Ö, Eken Ö, Clemente FM, Nobari H.	Acute effect of moderate and high-intensity interval exercises on asprosin and BDNF levels in inactive normal weight and obese individuals	irrelevant	Tissue Cell	2023		Acute work rate adjustments during high-intensity interval training in a hot and temperate environment
437	Kliszczewicz B.; Markert C.D.; Bechke E.; Williamson C.; Clemons K.N.; Snarr R.L.; McKenzie M.J.	ACUTE EFFECT of POPULAR HIGH-INTENSITY FUNCTIONAL TRAINING EXERCISE on PHYSIOLOGIC MARKERS of GROWTH	irrelevant	Journal of Strength and Conditioning Research	2021		Acute, Subchronic, and Chronic Complications of Radical Prostatectomy Versus Radiotherapy With Hormone Therapy in Older Adults With High-Risk Prostate Adenocarcinoma
9551	Kliszczewicz B, Markert CD, Bechke E, Williamson C, Clemons KN, Snarr RL, McKenzie MJ.	Acute Effect of Popular High-Intensity Functional Training Exercise on Physiologic Markers of Growth	irrelevant	Prog Cardiovasc Dis	2019		Acute-Phase Inflammatory Response to Single-Bout HIIT and Endurance Training: A Comparative Study
439	Mulazimoglu O.; Boyaci A.; Afyon Y.A.; Celikbilek S.	Acute effect of tabata workout on heart rate and blood lactate accumulation of female futsal players	irrelevant	Acta Medica Mediterranea	2021		Adaptations in mechanical muscle function, muscle morphology, and aerobic power to high-intensity endurance training combined with either traditional or power strength training in older adults: a randomized clinical trial
440	Quintero A.P.; Bonilla-Vargas K.J.; Correa-Bautista J.E.; Domínguez-Sanchéz M.A.; Triana-Reina H.R.; Velasco-Orjuela G.P.; García-Hermoso A.; Villa-González E.; Esteban-Cornejo I.; Correa-Rodríguez M.; Ramírez-Vélez R.	Acute effect of three different exercise training modalities on executive function in overweight inactive men: A secondary analysis of the BrainFit study	irrelevant	Physiology and Behavior	2018		Adaptations of skeletal muscle mitochondria to exercise training
441	Pongkanpai B.; Klaewsongkram J.; Mickleborough T.D.; Tongtako W.	Acute Effects of 1:1 versus 1:2 High-Intensity Interval Exercise on Physiological Change and Respiratory Function in Young Adults with Allergic Rhinitis: A Pilot Study	irrelevant	Journal of Exercise Physiology Online	2023		Adaptations to 4 weeks of high-intensity interval training in healthy adults with different training backgrounds
442	Stöggl T.; Kröll J.; Helmberger R.; Cudrigh M.; Müller E.	Acute effects of an ergometer-based dryland alpine skiing specific high intensity interval training	irrelevant	Frontiers in Physiology	2018		Adaptations to a Concurrent Exercise Training Program in Inactive Aging Women
9544	Stöggl T, Kröll J, Helmberger R, Cudrigh M, Müller E.	Acute Effects of an Ergometer-Based Dryland Alpine Skiing Specific High Intensity Interval Training	irrelevant	Diabetes Obes Metab	2019		Adaptations to high-intensity interval training in skeletal muscle require NADPH oxidase 2
444	Trexler E.T.; Persky A.M.; Ryan E.D.; Schwartz T.A.; Stoner L.; Smith-Ryan A.E.	Acute Effects of Citrulline Supplementation on High-Intensity Strength and Power Performance: A Systematic Review and Meta-Analysis	irrelevant	Sports Medicine	2019		Adaptations to high-intensity training are independent of gender
445	Trexler ET, Persky AM, Ryan ED, Schwartz TA, Stoner L, Smith-Ryan AE.	Acute Effects of Citrulline Supplementation on High-Intensity Strength and Power Performance: A Systematic Review and Meta-Analysis	irrelevant	Sports (Basel)	2019		Adaptive responses of cardiorespiratory system and hormonal parameters to individualized high-intensity interval training using anaerobic power reserve in well-trained rowers
446	González-Mohíno F, Rodrigo-Carranza V, Rodríguez-Barbero S, Turner A, González-Ravé JM.	Acute effects of combined cycling and plyometrics on vertical jump performance in active males	irrelevant	Sports Med Health Sci	2023		Adding High-Intensity Interval Training to Classical Resistance Training Does Not Impede the Recovery from Inactivity-Induced Leg Muscle Weakness
447	Feuerbacher J.F.; Dragutinovic B.; Jacobs M.W.; Schumann M.	Acute Effects of Combined Lower-Body High-Intensity Interval Training and Upper-Body Strength Exercise on Explosive Strength Performance in Naturally Menstruating Women	irrelevant	International Journal of Sports Physiology and Performance	2023		Adding high-intensity interval training to conventional training modalities: optimizing health-related outcomes during chemotherapy for breast cancer: the OptiTrain randomized controlled trial
7095	Feuerbacher JF, Dragutinovic B, Jacobs MW, Schumann M.	Acute Effects of Combined Lower-Body High-Intensity Interval Training and Upper-Body Strength Exercise on Explosive Strength Performance in Naturally Menstruating Women	irrelevant	Horm Mol Biol Clin Investig	2023		Adding Intermittent Vibration to Varied-intensity Work Intervals: No Extra Benefit
449	Dragutinovic B.; Feuerbacher J.F.; Jacobs M.W.; Bloch W.; Schumann M.	Acute Effects of Concurrent High-Intensity Interval Cycling and Bench-Press Loading on Upper- and Lower-Body Explosive Strength Performance	irrelevant	International Journal of Sports Physiology and Performance	2022		Adding Vibration During Varied-Intensity Work Intervals Increases Time Spent Near Maximal Oxygen Uptake in Well-Trained Cyclists
7577	Dragutinovic B, Feuerbacher JF, Jacobs MW, Bloch W, Schumann M.	Acute Effects of Concurrent High-Intensity Interval Cycling and Bench-Press Loading on Upper- and Lower-Body Explosive Strength Performance	irrelevant	Diabetol Metab Syndr	2022		Adding vibration to high-intensity intervals increase time at high oxygen uptake in well-trained cyclists
451	Brown D.M.Y.; Bray S.R.	Acute effects of continuous and high-intensity interval exercise on executive function	irrelevant	Journal of Applied Biobehavioral Research	2018		Addition of Fructose to a Carbohydrate-Rich Breakfast Improves Cycling Endurance Capacity in Trained Cyclists
452	Wizenberg A.M.; Gonzalez-Rojas D.; Rivera P.M.; Proppe C.E.; Laurel K.P.; Stout J.R.; Fukuda D.H.; Billaut F.; Keller J.L.; Hill E.C.	Acute Effects of Continuous and Intermittent Blood Flow Restriction on Sprint Interval Performance and Muscle Oxygen Responses	irrelevant	Journal of Strength and Conditioning Research	2023		Addition of high-intensity interval training to a moderate intensity continuous training cardiovascular rehabilitation program after ischemic cerebrovascular disease: A randomized controlled trial
6772	Wizenberg AM, Gonzalez-Rojas D, Rivera PM, Proppe CE, Laurel KP, Stout JR, Fukuda DH, Billaut F, Keller JL, Hill EC.	Acute Effects of Continuous and Intermittent Blood Flow Restriction on Sprint Interval Performance and Muscle Oxygen Responses	irrelevant	Psychol Sport Exerc	2023		Additional cardiovascular fitness when progressing from moderate- to high-intensity exercise training in previously trained breast cancer survivors
454	Tsai C.-L.; Chang Y.-C.; Pan C.-Y.; Wang T.-C.; Ukropec J.; Ukropcová B.	Acute Effects of Different Exercise Intensities on Executive Function and Oculomotor Performance in Middle-Aged and Older Adults: Moderate-Intensity Continuous Exercise vs. High-Intensity Interval Exercise	irrelevant	Frontiers in Aging Neuroscience	2021		Additive Benefits of β-Alanine Supplementation and Sprint-Interval Training
455	Wahl P.; Wehmeier U.F.; Jansen F.J.; Kilian Y.; Bloch W.; Werner N.; Mester J.; Hilberg T.	Acute effects of different exercise protocols on the circulating vascular microRNAs -16, -21, and -126 in trained subjects	irrelevant	Frontiers in Physiology	2016		Adductor canal blocks for postoperative pain treatment in adults undergoing knee surgery
456	Quero-Calero C.D.; López-Plaza D.; Abellán-Aynés O.; Andreu-Caravaca L.; Marqueta P.M.; Frutos J.M.G.-D.	Acute effects of different facemasks during High Intensity Interval Training in trained women. A randomized crossover pilot study; [Efectos agudos del uso de mascarillas durante el ejercicio interválico de alta intensidad en mujeres entrenadas. Un estudio piloto cruzado y aleatorizado]	irrelevant	Cultura, Ciencia y Deporte	2022		Adherence and drop-out in randomized controlled trials of exercise interventions in people with multiple sclerosis: A systematic review and meta-analyses
457	Kao S.-C.; Chen F.-T.; Moreau D.; Drollette E.S.; Amireault S.; Chu C.-H.; Chang Y.-K.	Acute effects of exercise engagement on neurocognitive function: a systematic review and meta-analysis on P3 amplitude and latency	irrelevant	International Review of Sport and Exercise Psychology	2022		Adherence to High-Intensity Interval Training in Cardiac Rehabilitation: A REVIEW and RECOMMENDATIONS
458	Fisher G.; Gower B.A.; Ovalle F.; Behrens C.E.; Hunter G.R.	Acute Effects of Exercise Intensity on Insulin Sensitivity under Energy Balance	irrelevant	Medicine and Science in Sports and Exercise	2019		Adipocyte Metabolism and Health after the Menopause: The Role of Exercise
9494	Fisher G, Gower BA, Ovalle F, Behrens CE, Hunter GR.	Acute Effects of Exercise Intensity on Insulin Sensitivity under Energy Balance	irrelevant	Exp Physiol	2019		Adipolin and insulin resistance response to two types of exercise training in type 2 diabetic male rats
460	Bérubé B.; Boidin M.; Gayda M.; Vincent T.; Tremblay J.; Juneau M.; Nigam A.; Bherer L.	Acute effects of exercise on cerebrovascular response and cognitive performance in individuals with stable coronary heart disease	irrelevant	Brain Research	2021		Adiponectin receptor 1 could explain the sex differences in molecular basis of cognitive improvements induced by exercise training in type 2 diabetic rats
7901	Bérubé B, Boidin M, Gayda M, Vincent T, Tremblay J, Juneau M, Nigam A, Bherer L.	Acute effects of exercise on cerebrovascular response and cognitive performance in individuals with stable coronary heart disease	irrelevant	Front Physiol	2021		Adiponectin/leptin ratio increases after a 12-week very low-carbohydrate, high-fat diet, and exercise training in healthy individuals: A non-randomized, parallel design study
462	Ness H.O.; Ljones K.; Gjelsvik R.H.; Tjønna A.E.; Malmo V.; Nilsen H.O.; Hollekim-Strand S.M.; Dalen H.; Høydal M.A.	Acute effects of high intensity training on cardiac function: a pilot study comparing subjects with type 2 diabetes to healthy controls	irrelevant	Scientific Reports	2022		Adjustments with running speed reveal neuromuscular adaptations during landing associated with high mileage running training
7528	Ness HO, Ljones K, Gjelsvik RH, Tjønna AE, Malmo V, Nilsen HO, Hollekim-Strand SM, Dalen H, Høydal MA.	Acute effects of high intensity training on cardiac function: a pilot study comparing subjects with type 2 diabetes to healthy controls	irrelevant	Clin Interv Aging	2022		Adult hippocampal neurogenesis (AHN) controls central nervous system and promotes peripheral nervous system regeneration via physical exercise
464	Hendy A.M.; Andrushko J.W.; Della Gatta P.A.; Teo W.-P.	Acute Effects of High-Intensity Aerobic Exercise on Motor Cortical Excitability and Inhibition in Sedentary Adults	irrelevant	Frontiers in Psychology	2022		Advances for high-intensity interval training prescription in obesity
7592	Hendy AM, Andrushko JW, Della Gatta PA, Teo WP.	Acute Effects of High-Intensity Aerobic Exercise on Motor Cortical Excitability and Inhibition in Sedentary Adults	irrelevant	Sports (Basel)	2022		Advances in Closed-Loop Insulin Delivery Systems in Patients with Type 1 Diabetes
466	de Diego-Moreno M, Álvarez-Salvago F, Martínez-Amat A, Boquete-Pumar C, Orihuela-Espejo A, Aibar-Almazán A, Jiménez-García JD.	Acute Effects of High-Intensity Functional Training and Moderate-Intensity Continuous Training on Cognitive Functions in Young Adults	irrelevant	Int J Environ Res Public Health	2022		Advances in Exercise and Nutrition as Therapy in Diabetes
467	Latorre-Román P.Á.; García Pinillos F.; Bujalance-Moreno P.; Soto-Hermoso V.M.	Acute effects of high-intensity intermittent training on kinematics and foot strike patterns in endurance runners	irrelevant	Journal of Sports Sciences	2017		Advances in exercise therapy in predialysis chronic kidney disease, hemodialysis, peritoneal dialysis, and kidney transplantation
468	Matos V.A.F.; Souza D.C.; Santos V.O.A.; Medeiros Í.F.; Browne R.A.V.; Nascimento P.R.P.; Marinho C.S.R.; Serquiz A.C.; Costa E.C.; Fayh A.P.T.	Acute effects of high-intensity interval and moderate-intensity continuous exercise on GLP-1, appetite and energy intake in obese men: A crossover trial	irrelevant	Nutrients	2018		Advances in exercise to alleviate sarcopenia in older adults by improving mitochondrial dysfunction
469	Matthews A.R.D.; Astorino T.A.; Crocker G.H.; Sheard A.C.	Acute Effects of High-Intensity Interval Exercise While Wearing a Sauna Suit on Energy Expenditure and Excess Post-exercise Oxygen Consumption	irrelevant	Journal of Strength and Conditioning Research	2022		Advances in Exercise, Physical Activity, and Diabetes Mellitus
8476	Matthews ARD, Astorino TA, Crocker GH, Sheard AC.	Acute Effects of High-Intensity Interval Exercise While Wearing a Sauna Suit on Energy Expenditure and Excess Post-exercise Oxygen Consumption	irrelevant	J Strength Cond Res	2021		Advances in rehabilitation for chronic diseases: Improving health outcomes and function
471	Seipp D.; Feuerbacher J.F.; Jacobs M.W.; Dragutinovic B.; Schumann M.	Acute Effects of High-Intensity Interval Running on Lower-Body and Upper-Body Explosive Strength and Throwing Velocity in Handball Players	irrelevant	Journal of Strength and Conditioning Research	2022		Advances in the Diagnosis and Management of Arrhythmogenic Right Ventricular Dysplasia/Cardiomyopathy
7372	Seipp D, Feuerbacher JF, Jacobs MW, Dragutinovic B, Schumann M.	Acute Effects of High-Intensity Interval Running on Lower-Body and Upper-Body Explosive Strength and Throwing Velocity in Handball Players	irrelevant	Int J Behav Nutr Phys Act	2022		Advantages of physical activity of varying intensity for patients with type 1 diabetes and its influence on glucose metabolism; [ПРЕИМУЩЕСТВА ФИЗИЧЕСКИХ НАГРУЗОК РАЗЛИЧНОЙ ИНТЕНСИВНОСТИ ДЛЯ ПАЦИЕНТОВ С САХАРНЫМ ДИАБЕТОМ 1 ТИПА И ИХ ВЛИЯНИЕ НА УГЛЕВОДНЫЙ ОБМЕН]
473	Tsai C.-L.; Pan C.-Y.; Tseng Y.-T.; Chen F.-C.; Chang Y.-C.; Wang T.-C.	Acute effects of high-intensity interval training and moderate-intensity continuous exercise on BDNF and irisin levels and neurocognitive performance in late middle-aged and older adults	irrelevant	Behavioural Brain Research	2021		Aerobic adaptations following two iso-effort training programs: an intense continuous and a high-intensity interval
8011	Tsai CL, Pan CY, Tseng YT, Chen FC, Chang YC, Wang TC.	Acute effects of high-intensity interval training and moderate-intensity continuous exercise on BDNF and irisin levels and neurocognitive performance in late middle-aged and older adults	irrelevant	Int J Environ Res Public Health	2021		Aerobic and anaerobic changes with high-intensity interval training in active college-aged men
475	Hortmann K.; Boutouyrie P.; Locatelli J.C.; De Oliveira G.H.; Simões C.F.; De Souza Mendes V.H.; Reck H.B.; Okawa R.T.P.; Lopes W.A.	Acute effects of high-intensity interval training and moderate-intensity continuous training on arterial stiffness in young obese women	irrelevant	European Journal of Preventive Cardiology	2021		Aerobic and Anaerobic Fitness according to High-Intensity Interval Training Frequency in Youth Soccer Players in the Last Stage of Rehabilitation
8017	Hortmann K, Boutouyrie P, Locatelli JC, de Oliveira GH, Simões CF, de Souza Mendes VH, Reck HB, Okawa RTP, Lopes WA.	Acute effects of high-intensity interval training and moderate-intensity continuous training on arterial stiffness in young obese women	irrelevant	Sci Rep	2021		Aerobic and resistance exercise training reverses age-dependent decline in NAD(+) salvage capacity in human skeletal muscle
477	Schaun G.Z.; Alberton C.L.; Ribeiro D.O.; Pinto S.S.	Acute effects of high-intensity interval training and moderate-intensity continuous training sessions on cardiorespiratory parameters in healthy young men	irrelevant	European Journal of Applied Physiology	2017		Aerobic and resistance exercise training reverses age-dependent decline in NAD+ salvage capacity in human skeletal muscle
478	Poveda P.; Soriano M.; Ruiz R.; Márquez G.; Alcaraz P.	Acute effects of high-intensity interval training at optimal (power) load vs. traditional optimal load training	irrelevant	Cultura, Ciencia y Deporte	2014		Aerobic capacity and [Formula: see text] kinetics adaptive responses to short-term high-intensity interval training and detraining in untrained females
479	Martínez-Díaz I.C.; Escobar-Muñoz M.C.; Carrasco L.	Acute effects of high-intensity interval training on brain-derived neurotrophic factor, cortisol and working memory in physical education college students	irrelevant	International Journal of Environmental Research and Public Health	2020		Aerobic capacity and V ˙ O 2 kinetics adaptive responses to short-term high-intensity interval training and detraining in untrained females
8406	Martínez-Díaz IC, Escobar-Muñoz MC, Carrasco L.	Acute Effects of High-Intensity Interval Training on Brain-Derived Neurotrophic Factor, Cortisol and Working Memory in Physical Education College Students	irrelevant	J Sports Sci	2021		Aerobic exercise improves intestinal mucosal barrier dysfunction through TLR4/MyD88/NF-κB signaling pathway in diabetic rats
481	Solianik R.; Bružas V.; Mockus P.; Vadopalas K.; Streckis V.	Acute effects of high-intensity interval training on cognition and retinal microcirculation in experienced amateur boxers	irrelevant	Journal of Sports Medicine and Physical Fitness	2021		Aerobic exercise intensity does not affect the anabolic signaling following resistance exercise in endurance athletes
8375	Solianik R, Bružas V, Mockus P, Vadopalas K, Streckis V.	Acute effects of high-intensity interval training on cognition and retinal microcirculation in experienced amateur boxers	irrelevant	Behav Brain Res	2021		Aerobic exercise prescription in heart failure patients with cardiac resynchronization therapy
483	de Oliveira Teles G.; da Silva C.S.; Rezende V.R.; Rebelo A.C.S.	Acute Effects of High-Intensity Interval Training on Diabetes Mellitus: A Systematic Review	irrelevant	International Journal of Environmental Research and Public Health	2022		Aerobic exercise training improves nocturnal blood pressure dipping in medicated hypertensive individuals
7471	de Oliveira Teles G, da Silva CS, Rezende VR, Rebelo ACS.	Acute Effects of High-Intensity Interval Training on Diabetes Mellitus: A Systematic Review	irrelevant	Br J Nutr	2022		Aerobic Exercise Training Modalities and Prediabetes Risk Reduction
485	Andrade D.C.; Arce-Alvarez A.; Parada F.; Uribe S.; Gordillo P.; Dupre A.; Ojeda C.; Palumbo F.; Castro G.; Vasquez-Muñoz M.; Del Rio R.; Ramirez-Campillo R.; Izquierdo M.	Acute effects of high-intensity interval training session and endurance exercise on pulmonary function and cardiorespiratory coupling	irrelevant	Physiological Reports	2020		Aerobic exercise with blood flow restriction affects mood state in a similar fashion to high intensity interval exercise
8580	Andrade DC, Arce-Alvarez A, Parada F, Uribe S, Gordillo P, Dupre A, Ojeda C, Palumbo F, Castro G, Vasquez-Muñoz M, Del Rio R, Ramirez-Campillo R, Izquierdo M.	Acute effects of high-intensity interval training session and endurance exercise on pulmonary function and cardiorespiratory coupling	irrelevant	Eur J Anaesthesiol	2020		Aerobic Fitness for Young Athletes: Combining Game-based and High-intensity Interval Training
487	Velasco-Orjuela G.P.; Domínguez-Sanchéz M.A.; Hernández E.; Correa-Bautista J.E.; Triana-Reina H.R.; García-Hermoso A.; Peña-Ibagon J.C.; Izquierdo M.; Cadore E.L.; Hackney A.C.; Ramírez-Vélez R.	Acute effects of high-intensity interval, resistance or combined exercise protocols on testosterone – cortisol responses in inactive overweight individuals	irrelevant	Physiology and Behavior	2018		Aerobic Fitness Is Associated with Cerebral μ-Opioid Receptor Activation in Healthy Humans
488	Kao S.-C.; Wang C.-H.; Kamijo K.; Khan N.; Hillman C.	Acute effects of highly intense interval and moderate continuous exercise on the modulation of neural oscillation during working memory	irrelevant	International Journal of Psychophysiology	2021		Aerobic high intensity one and two legs interval cycling in chronic obstructive pulmonary disease: The sum of the parts is greater than the whole
8346	Kao SC, Wang CH, Kamijo K, Khan N, Hillman C.	Acute effects of highly intense interval and moderate continuous exercise on the modulation of neural oscillation during working memory	irrelevant	Med Sci Sports Exerc	2021		Aerobic high-intensity interval exercise training in patients with angina and no obstructive coronary artery disease: feasibility and physiological effects
490	Kao S.-C.; Baumgartner N.; Noh K.; Wang C.-H.; Schmitt S.	Acute effects of intense interval versus aerobic exercise on children's behavioral and neuroelectric measures of inhibitory control	irrelevant	Journal of Science and Medicine in Sport	2023		Aerobic high-intensity intervals are superior to improve V̇O(2max) compared with sprint intervals in well-trained men
6904	Kao SC, Baumgartner N, Noh K, Wang CH, Schmitt S.	Acute effects of intense interval versus aerobic exercise on children's behavioral and neuroelectric measures of inhibitory control	irrelevant	Heart Lung	2023		Aerobic high-intensity intervals are superior to improve V̇O2max compared with sprint intervals in well-trained men
492	Rodríguez-Barbero S, González-Mohíno F, Rodrigo-Carranza V, Santos-Garcia DJ, Boullosa D, González-Ravé JM.	Acute effects of interval training on running kinematics in runners: A systematic review	irrelevant	Sleep	2023		Aerobic high-intensity intervals improve V̇O(2max) more than supramaximal sprint intervals in females, similar to males
493	Hanssen H.; Nussbaumer M.; Moor C.; Cordes M.; Schindler C.; Schmidt-Trucksäss A.	Acute effects of interval versus continuous endurance training on pulse wave reflection in healthy young men	irrelevant	Atherosclerosis	2015		Aerobic high-intensity intervals improve V̇O2max more than supramaximal sprint intervals in females, similar to males
494	Zeng Z.; Jendricke P.; Centner C.; Storck H.; Gollhofer A.; König D.	Acute effects of oatmeal on exercise-induced reactive oxygen species production following high-intensity interval training in women: A randomized controlled trial	irrelevant	Antioxidants	2021		Aerobic interval exercise improves renal functionality and affects mineral metabolism in obese zucker rats
8332	Zeng Z, Jendricke P, Centner C, Storck H, Gollhofer A, König D.	Acute Effects of Oatmeal on Exercise-Induced Reactive Oxygen Species Production Following High-Intensity Interval Training in Women: A Randomized Controlled Trial	irrelevant	Int J Environ Res Public Health	2021		Aerobic interval training and moderate-to-vigorous intensity continuous training are associated with sex-specific improvements in psychological health in patients with heart disease
496	LaCount P.A.; Hartung C.M.; Vasko J.M.; Serrano J.W.; Wright H.A.; Smith D.T.	Acute effects of physical exercise on cognitive and psychological functioning in college students with attention-deficit/hyperactivity disorder	irrelevant	Mental Health and Physical Activity	2022		Aerobic interval training improves maximal oxygen uptake and reduces body fat in grapplers
7567	LaCount PA, Hartung CM, Vasko JM, Serrano JW, Wright HA, Smith DT.	Acute Effects of Physical Exercise on Cognitive and Psychological Functioning in College Students with Attention-Deficit/Hyperactivity Disorder	irrelevant	BMC Sports Sci Med Rehabil	2022		Aerobic interval training in standard treatment of out-patients with schizophrenia: a randomized controlled trial
498	Songsorn P.; Khantakas P.; Penpitakbut P.; Ratsameamonrat R.; Patavee P.	Acute Effects of Reduced-Exertion High-Intensity Interval Training (REHIT) on Arterial Stiffness in Normal-Weight and Overweight/Obese Individuals	irrelevant	Asian Journal of Sports Medicine	2023		Aerobic interval training reduces vascular resistances during submaximal exercise in obese metabolic syndrome individuals
499	Hebisz P.; Cortis C.; Hebisz R.	Acute Effects of Sprint Interval Training and Chronic Effects of Polarized Training (Sprint Interval Training, High Intensity Interval Training, and Endurance Training) on Choice Reaction Time in Mountain Bike Cyclists	irrelevant	International Journal of Environmental Research and Public Health	2022		Aerobic Training Intensity for Improved Endothelial Function in Heart Failure Patients: A Systematic Review and Meta-Analysis
7231	Hebisz P, Cortis C, Hebisz R.	Acute Effects of Sprint Interval Training and Chronic Effects of Polarized Training (Sprint Interval Training, High Intensity Interval Training, and Endurance Training) on Choice Reaction Time in Mountain Bike Cyclists	irrelevant	Disabil Rehabil	2023		Aerobic training performed at ventilatory threshold improves liver enzymes and lipid profile related to non-alcoholic fatty liver disease in adolescents with obesity
501	Stunes AK, Brobakken CL, Sujan MAJ, Aagård N, Brevig MS, Wang E, Syversen U, Mosti MP.	Acute Effects of Strength and Endurance Training on Bone Turnover Markers in Young Adults and Elderly Men	irrelevant	J Sports Sci	2022		Aerobic training program for the enhancements of HR and VO2 off-kinetics in elite judo athletes
7328	Zhao K, Hu Z, Wang T, Tian L, Wang M, Liu R, Zuo C, Jihua W.	Acute effects of two different work-to-rest ratio of high-intensity interval training on brain-derived neurotrophic factor in untrained young men	Yes	Antioxidants (Basel)	2022		Aerobically trained older adults show impaired resting, but preserved exercise-induced circulating progenitor cell count, which was not improved by sprint interval training
503	Zhao K.; Hu Z.; Wang T.; Tian L.; Wang M.; Liu R.; Zuo C.; Jihua W.	Acute effects of two different work-to-rest ratio of high-intensity interval training on brain-derived neurotrophic factor in untrained young men	Yes	Frontiers in Physiology	2022		Affecting Effects on Affect: The Impact of Protocol Permutations on Affective Responses to Sprint Interval Exercise; A Systematic Review and Meta-Analysis of Pooled Individual Participant Data
504	de Carvalho G.F.S.; Marçal A.C.; Aidar F.J.; Santos J.L.; Brito C.J.; Getirana-Mota M.; Lima C.A.; Sampaio R.A.C.; de Souza R.F.; Vieira-Souza L.M.	Acute effects of two HIIT protocols on oxidative responses	irrelevant	Motricidade	2022		Affective Adaptation to Repeated SIT and MICT Protocols in Insulin-Resistant Subjects
505	Danek N.; Michalik K.; Smolarek M.; Zatoń M.	Acute effects of using added respiratory dead space volume in a cycling sprint interval exercise protocol: A cross-over study	irrelevant	International Journal of Environmental Research and Public Health	2020		Affective and enjoyment responses in high intensity interval training and continuous training: A systematic review and meta-analysis
8338	Danek N, Michalik K, Smolarek M, Zatoń M.	Acute Effects of Using Added Respiratory Dead Space Volume in a Cycling Sprint Interval Exercise Protocol: A Cross-Over Study	irrelevant	J Sport Exerc Psychol	2021		Affective and enjoyment responses to 12 weeks of high intensity interval training and moderate continuous training in adults with Crohn’s disease
507	Venckunas T.; Krusnauskas R.; Snieckus A.; Eimantas N.; Baranauskiene N.; Skurvydas A.; Brazaitis M.; Kamandulis S.	Acute effects of very low-volume high-intensity interval training on muscular fatigue and serum testosterone level vary according to age and training status	irrelevant	European Journal of Applied Physiology	2019		Affective and enjoyment responses to 12 weeks of high intensity interval training and moderate continuous training in adults with Crohn's disease
9235	Venckunas T, Krusnauskas R, Snieckus A, Eimantas N, Baranauskiene N, Skurvydas A, Brazaitis M, Kamandulis S.	Acute effects of very low-volume high-intensity interval training on muscular fatigue and serum testosterone level vary according to age and training status	irrelevant	Breast Cancer Res Treat	2019		Affective and enjoyment responses to high-intensity interval training in overweight-to-obese and insufficiently active adults
509	Venckunas T.; Krusnauskas R.; Snieckus A.; Eimantas N.; Baranauskiene N.; Skurvydas A.; Brazaitis M.; Kamandulis S.	Acute effects of very low-volume high-intensity interval training on muscular fatigue and serum testosterone level vary according to age and training status	Yes	European Journal of Applied Physiology	2019		Affective and enjoyment responses to short-term high-intensity interval training with low-carbohydrate diet in overweight young women
510	Frutos J.M.G.-D.; Orquín-Castrillón F.J.; Marcos-Pardo P.J.; Rubio-Arias J.Á.; Martínez-Rodríguez A.	Acute effects of work rest interval duration of 3 hiit protocols on cycling power in trained young adults	irrelevant	International Journal of Environmental Research and Public Health	2021		Affective and enjoyment responses to sprint interval exercise at different hypoxia levels
8130	García-De Frutos JM, Orquín-Castrillón FJ, Marcos-Pardo PJ, Rubio-Arias JÁ, Martínez-Rodríguez A.	Acute Effects of Work Rest Interval Duration of 3 HIIT Protocols on Cycling Power in Trained Young Adults	irrelevant	Int J Exerc Sci	2021		Affective and Enjoyment Responses to Sprint Interval Training in Healthy Individuals: A Systematic Review and Meta-Analysis
512	Frimpong E.; Mograss M.; Zvionow T.; Paez A.; Aubertin-Leheudre M.; Bherer L.; Pepin V.; Robertson E.M.; Dang-Vu T.T.	Acute evening high-intensity interval training may attenuate the detrimental effects of sleep restriction on long-term declarative memory	irrelevant	Sleep	2023		Affective and perceptual responses during reduced-exertion high-intensity interval training (REHIT)
6977	Frimpong E, Mograss M, Zvionow T, Paez A, Aubertin-Leheudre M, Bherer L, Pepin V, Robertson EM, Dang-Vu TT.	Acute evening high-intensity interval training may attenuate the detrimental effects of sleep restriction on long-term declarative memory	irrelevant	Arq Bras Cardiol	2023		Affective responses during high-intensity functional training compared to high-intensity interval training and moderate continuous training
514	Trewin A.J.; Levinger I.; Parker L.; Shaw C.S.; Serpiello F.R.; Anderson M.J.; McConell G.K.; Hare D.L.; Stepto N.K.	Acute exercise alters skeletal muscle mitochondrial respiration and H2O2 emission in response to hyperinsulinemic-euglycemic clamp in middle-aged obese men	irrelevant	PLoS ONE	2017		Affective responses during high-intensity interval exercise compared with moderate-intensity continuous exercise in inactive women
515	Cockcroft E.J.; Williams C.A.; Weaver H.; O'Connor A.; Jackman S.R.; Armstrong N.; Barker A.R.	Acute Exercise and Insulin Sensitivity in Boys: A Time-Course Study	irrelevant	International Journal of Sports Medicine	2017		Affective responses to different prescriptions of high-intensity interval exercise in hypertensive patients
516	Cadwallader C.J.; Steiniger J.; Cooper P.S.; Zhou S.-H.; Hendrikse J.; Sumner R.L.; Kirk I.J.; Chong T.T.-J.; Coxon J.P.	Acute exercise as a modifier of neocortical plasticity and aperiodic activity in the visual cortex	irrelevant	Scientific Reports	2023		Affective responses to high intensity interval training relative to moderate intensity continuous training
6951	Cadwallader CJ, Steiniger J, Cooper PS, Zhou SH, Hendrikse J, Sumner RL, Kirk IJ, Chong TT, Coxon JP.	Acute exercise as a modifier of neocortical plasticity and aperiodic activity in the visual cortex	irrelevant	Urol Int	2023		Affective responses to high-intensity interval training with continuous and respite music
518	Opie GM, Semmler JG.	Acute Exercise at Different Intensities Influences Corticomotor Excitability and Performance of a Ballistic Thumb Training Task	irrelevant	Physiol Behav	2019		Affective Responses to Repeated Endurance Training Sessions with Different Intensities: A Randomized Trial
519	Jutapakdeekul W.; Kulaputana O.	Acute exercise improves forearm blood flow during postprandial hyperglycemia in normotensive offspring of hypertensive parents	irrelevant	Journal of the Medical Association of Thailand	2019		Affective Responses to Repeated Sessions of High-Intensity Interval Training
520	Henderson G.C.; Martinez Tenorio V.; Tuazon M.A.	Acute exercise in mice transiently remodels the hepatic lipidome in an intensity-dependent manner	irrelevant	Lipids in Health and Disease	2020		Affective Valence and Enjoyment in High- and Moderate-High Intensity Interval Exercise. The Tromsø Exercise Enjoyment Study
8458	Henderson GC, Martinez Tenorio V, Tuazon MA.	Acute exercise in mice transiently remodels the hepatic lipidome in an intensity-dependent manner	irrelevant	J Strength Cond Res	2021		Afternoon exercise is more efficacious than morning exercise at improving blood glucose levels in individuals with type 2 diabetes: a randomised crossover trial
522	Nielsen M.H.; Sabaratnam R.; Pedersen A.J.T.; Højlund K.; Handberg A.	Acute Exercise Increases Plasma Levels of Muscle-Derived Microvesicles Carrying Fatty Acid Transport Proteins	irrelevant	Journal of Clinical Endocrinology and Metabolism	2019		Age related vascular endothelial function following lifelong sedentariness: Positive impact of cardiovascular conditioning without further improvement following low frequency high intensity interval training
523	Roig-Hierro E.; Batalla A.	Acute exercise on complex motor memory retention: the role of task cognitive demands	irrelevant	International Journal of Sport and Exercise Psychology	2023		Ageing attenuates exercise-enhanced motor cortical plasticity
524	Kröpfl J.M.; Beltrami F.G.; Rehm M.; Gruber H.-J.; Stelzer I.; Spengler C.M.	Acute exercise-induced glycocalyx shedding does not differ between exercise modalities, but is associated with total antioxidative capacity	irrelevant	Journal of Science and Medicine in Sport	2021		Age-specific affective responses and self-efficacy to acute high-intensity interval training and continuous exercise in insufficiently active young and middle-aged men
8233	Kröpfl JM, Beltrami FG, Rehm M, Gruber HJ, Stelzer I, Spengler CM.	Acute exercise-induced glycocalyx shedding does not differ between exercise modalities, but is associated with total antioxidative capacity	irrelevant	Int J Sports Physiol Perform	2021		Aging liver: Can exercise be a better way to delay the process than nutritional and pharmacological intervention? focus on lipid metabolism
526	Anderson J.; Pudwell J.; McAuslan C.; Barr L.; Kehoe J.; Davies G.A.	Acute fetal response to high-intensity interval training in the second and third trimesters of pregnancy	irrelevant	Applied Physiology, Nutrition and Metabolism	2021		Aging reduces ABHD5 protein content in the adipose tissue of mice: The reversal effect of exercise
7953	Anderson J, Pudwell J, McAuslan C, Barr L, Kehoe J, Davies GA.	Acute fetal response to high-intensity interval training in the second and third trimesters of pregnancy	irrelevant	Int J Environ Res Public Health	2021		Air pollution concentration and period of the day modulates inhalation of PM2.5 during moderate- and high-intensity interval exercise
528	Farinha J.B.; Boff W.; dos Santos G.C.; Boeno F.P.; Ramis T.R.; Vieira A.F.; Macedo R.C.O.; Rodrigues-Krause J.; Reischak-Oliveira A.	Acute glycemic responses along 10-week high-intensity training protocols in type 1 diabetes patients	irrelevant	Diabetes Research and Clinical Practice	2019		Airflow restriction mask induces greater central fatigue after a non-exhaustive high-intensity interval exercise
529	Hebisz P.; Hebisz R.; Bakońska-Pacoń E.; Zatoń M.	Acute hematological response to a single dose of sprint interval training in competitive cyclists; [Modification de paramètres hématologiques chez des cyclistes de haut niveau lors d'un cycle de sprint en intervalles]	irrelevant	Science and Sports	2017		Alcoholics Anonymous and other 12-step programs for alcohol use disorder
530	Cui X.; Xu J.; Yang X.; Li L.; Jia X.; Yu J.; Li N.; Zhang Y.	Acute high intensity interval exercise is similarly effective as moderate intensity continuous exercise on plasma glucose control in type 2 diabetic men aged 30 to 50 years: a randomized controlled trial	irrelevant	Journal of Sports Medicine and Physical Fitness	2022		Algorithm Analysis of Trade Gravity Model Based on PageRank Algorithm
7761	Cui X, Xu J, Yang X, Li L, Jia X, Yu J, Li N, Zhang Y.	Acute high intensity interval exercise is similarly effective as moderate intensity continuous exercise on plasma glucose control in type 2 diabetic men aged 30 to 50 years: a randomized controlled trial	irrelevant	Hellenic J Cardiol	2022		All-Extremity Exercise Training Improves Arterial Stiffness in Older Adults
532	Devin J.L.; Hill M.M.; Mourtzakis M.; Quadrilatero J.; Jenkins D.G.; Skinner T.L.	Acute high intensity interval exercise reduces colon cancer cell growth	irrelevant	Journal of Physiology	2019		Alpine Skiing as Winter-Time High-Intensity Training
9373	Devin JL, Hill MM, Mourtzakis M, Quadrilatero J, Jenkins DG, Skinner TL.	Acute high intensity interval exercise reduces colon cancer cell growth	irrelevant	Int J Mol Sci	2019		Alteration in cardiac uncoupling proteins and eNOS gene expression following high-intensity interval training in favor of increasing mechanical efficiency
534	El-Sayes J.; Turco C.V.; Skelly L.E.; Locke M.B.; Gibala M.J.; Nelson A.J.	Acute high-intensity and moderate-intensity interval exercise do not change corticospinal excitability in low fit, young adults	irrelevant	PLoS ONE	2020		Alteration of Autophagy Gene Expression by Different Intensity of Exercise in Gastrocnemius and Soleus Muscles of Wistar Rats
8889	El-Sayes J, Turco CV, Skelly LE, Locke MB, Gibala MJ, Nelson AJ.	Acute high-intensity and moderate-intensity interval exercise do not change corticospinal excitability in low fit, young adults	irrelevant	Exp Physiol	2020		Alteration of gut microbiota after heat acclimation may reduce organ damage by regulating immune factors during heat stress
536	El-Sayes J.; Turco C.V.; Skelly L.E.; Locke M.B.; Gibala M.J.; Nelson A.J.	Acute high-intensity and moderate-intensity interval exercise do not change corticospinal excitability in low fit, young adults	irrelevant	PLoS ONE	2020		Alteration of skeletal and cardiac muscles function in DBA/2J mdx mice background: a focus on high intensity interval training
537	Blasco-Lafarga C.; Roldán A.; Cordellat A.; Monteagudo P.	Acute High-Intensity Exercise Reduces Performance Anxiety: A Pilot Study in Wind Musicians	irrelevant	Annals of Applied Sport Science	2022		Alterations in energy system contribution following upper body sprint interval training
538	Rodrigues de Araujo V.; Lisboa P.; Boaventura G.; Caramez F.; Pires L.; Oliveira E.; Moura E.; Casimiro-Lopes G.	Acute high-intensity exercise test in soccer athletes affects salivary biochemical markers	irrelevant	Free Radical Research	2018		Alterations in inflammatory markers after a 12-week exercise program in individuals with schizophrenia-a randomized controlled trial
539	Rodrigues de Araujo V.; Lisboa P.; Boaventura G.; Caramez F.; Pires L.; Oliveira E.; Moura E.; Casimiro-Lopes G.	Acute high-intensity exercise test in soccer athletes affects salivary biochemical markers	irrelevant	Free Radical Research	2018		Alterations in inflammatory markers after a 12-week exercise program in individuals with schizophrenia—a randomized controlled trial
540	Lee C.-L.; Kuo Y.-H.; Cheng C.-F.	Acute high-intensity interval cycling improves postprandial lipid metabolism	irrelevant	Medicine and Science in Sports and Exercise	2018		Alterations in redox homeostasis following repeated sprint training
541	Kirkpatrick G.E.; Dingess P.M.; Aadland J.A.; Brown T.E.	Acute high-intensity interval exercise attenuates incubation of craving for foods high in fat	irrelevant	Obesity	2022		Alterations of free radical and antioxidant enzyme in skeletal muscle of rats during recovery after high-intensity intermittent training
542	Hubbard E.A.; Motl R.W.; Fernhall B.	Acute High-Intensity Interval Exercise in Multiple Sclerosis with Mobility Disability	irrelevant	Medicine and Science in Sports and Exercise	2019		Altered arterial stiffness, cerebral blood flow and cognitive function in young smokers in response to one-bout of aerobic exercise: Mice vs. hiie
9500	Hubbard EA, Motl RW, Fernhall BO.	Acute High-Intensity Interval Exercise in Multiple Sclerosis with Mobility Disability	irrelevant	Pediatr Phys Ther	2019		Altered intramuscular network of lipid droplets and mitochondria in type 2 diabetes
544	Rodriguez A.L.; Whitehurst M.; Fico B.G.; Dodge K.M.; Ferrandi P.J.; Pena G.; Adelman A.; Huang C.-J.	Acute high-intensity interval exercise induces greater levels of serum brain-derived neurotrophic factor in obese individuals	irrelevant	Experimental Biology and Medicine	2018		Altered muscle oxidative phenotype impairs exercise tolerance but does not improve after exercise training in multiple sclerosis
545	Fall L.; Stacey B.S.; Calverley T.; Owens T.; Thyer K.; Griffiths R.; Phillips R.; Bailey D.M.	Acute high-intensity interval exercise is less pro-oxidative/thrombotic compared to isovolumic moderate-intensity steady-state exercise	irrelevant	Journal of Physiology and Biochemistry	2023		Altered Neural Response Induced by Central-Fatigue in the Cortical Area During High-Intensity Interval Pedaling
7370	Fall L, Stacey BS, Calverley T, Owens T, Thyer K, Griffiths R, Phillips R, Bailey DM.	Acute high-intensity interval exercise is less pro-oxidative/thrombotic compared to isovolumic moderate-intensity steady-state exercise	irrelevant	J Exerc Sci Fit	2022		Altered skeletal muscle metabolic pathways, age, systemic inflammation, and low cardiorespiratory fitness associate with improvements in disease activity following high-intensity interval training in persons with rheumatoid arthritis
547	Neva J.L.; Greeley B.; Chau B.; Ferris J.K.; Jones C.B.; Denyer R.; Hayward K.S.; Campbell K.L.; Boyd L.A.	Acute High-Intensity Interval Exercise Modulates Corticospinal Excitability in Older Adults	irrelevant	Medicine and Science in Sports and Exercise	2022		Altering the rest interval during high-intensity interval training does not affect muscle or performance adaptations
7754	Neva JL, Greeley B, Chau B, Ferris JK, Jones CB, Denyer R, Hayward KS, Campbell KL, Boyd LA.	Acute High-Intensity Interval Exercise Modulates Corticospinal Excitability in Older Adults	irrelevant	Prostate	2022		Alternating high-intensity interval training and continuous training is efficacious in improving cardiometabolic health in obese middle-aged men
549	Durrer C.; Francois M.; Neudorf H.; Little J.P.	Acute high-intensity interval exercise reduces human monocyte toll-like receptor 2 expression in type 2 diabetes	irrelevant	American Journal of Physiology - Regulatory Integrative and Comparative Physiology	2017		Alternation of heart microRNA-mRNA network by high-intensity interval training and proanthocyanidin in myocardial ischemia rats: Artificial intelligence and validation experimental
550	Gillen J.B.; Little J.P.; Punthakee Z.; Tarnopolsky M.A.; Riddell M.C.; Gibala M.J.	Acute high-intensity interval exercise reduces the postprandial glucose response and prevalence of hyperglycaemia in patients with type 2 diabetes	irrelevant	Diabetes, Obesity and Metabolism	2012		Ambulatory blood pressure adaptations to high-intensity interval training: A randomized controlled study
551	Roque Marçal I.; Teixeira Do Amaral V.; Fernandes B.; Martins de Abreu R.; Alvarez C.; Veiga Guimarães G.; Cornelissen V.A.; Gomes Ciolac E.	Acute high-intensity interval exercise versus moderate-intensity continuous exercise in heated water-based on hemodynamic, cardiac autonomic, and vascular responses in older individuals with hypertension	irrelevant	Clinical and Experimental Hypertension	2022		Ambulatory blood pressure reduction following 2 weeks of high-intensity interval training on an immersed ergocycle
7576	Roque Marçal I, Teixeira Do Amaral V, Fernandes B, Martins de Abreu R, Alvarez C, Veiga Guimarães G, Cornelissen VA, Gomes Ciolac E.	Acute high-intensity interval exercise versus moderate-intensity continuous exercise in heated water-based on hemodynamic, cardiac autonomic, and vascular responses in older individuals with hypertension	irrelevant	Sheng Li Xue Bao	2022		Ambulatory blood pressure reduction following 2 weeks of high-intensity interval training on an immersed ergocycle; [Réduction de la pression artérielle ambulatoire suivant 2 semaines d'entraînement par intervalle à haute intensité sur cycloergomètre immergé]
553	Pugh J.N.; Impey S.G.; Doran D.A.; Fleming S.C.; Morton J.P.; Close G.L.	Acute high-intensity interval running increases markers of gastrointestinal damage and permeability but not gastrointestinal symptoms	irrelevant	Applied Physiology, Nutrition and Metabolism	2017		Ambulatory blood pressure reduction following high-intensity interval exercise performed in water or dryland condition
554	Pugh J.N.; Impey S.G.; Doran D.A.; Fleming S.C.; Morton J.P.; Close G.L.	Acute high-intensity interval running increases markers of gastrointestinal damage and permeability but not gastrointestinal symptoms	irrelevant	Applied Physiology, Nutrition and Metabolism	2017		Ambulatory blood pressure response to a bout of HIIT in metabolic syndrome patients
555	Kendall B.J.; Siekirk N.J.; Lai Q.	Acute high-intensity interval training improves motor skill acquisition	irrelevant	Journal of Sports Medicine and Physical Fitness	2020		Ambulatory heart rate variability in overweight and obese men after high-intensity interval exercise versus moderate-intensity continuous exercise
8507	Kendall BJ, Siekirk NJ, Lai Q.	Acute high-intensity interval training improves motor skill acquisition	irrelevant	Int J Environ Res Public Health	2020		AMELIORATIVE EFFECTS OF HIGH INTENSITY INTERVAL TRAINING AND LACTOBACILLUS RHAMNOSUS GG PROTECT AGAINST TETRACYCLINE-INDUCED FATTY LIVER IN RATS: A GENE EXPRESSION PROFILING COMPARATIVE STUDY
557	Laursen P.B.; Blanchard M.A.; Jenkins D.G.	Acute high-intensity interval training improves Tvent and peak power output in highly trained males	irrelevant	Canadian Journal of Applied Physiology	2002		Amenorrhea and oligomenorrhea risk related to exercise training volume and intensity: Findings from 3705 participants recruited via the STRAVA™ exercise application
558	Trewin A.J.; Parker L.; Shaw C.S.; Hiam D.S.; Garnham A.; Levinger I.; McConell G.K.; Stepto N.K.	Acute HIIE elicits similar changes in human skeletal muscle mitochondrial H2O2 release, respiration, and cell signaling as endurance exercise even with less work	irrelevant	American Journal of Physiology - Regulatory Integrative and Comparative Physiology	2018		American College of Sports Medicine (ACSM) International Multidisciplinary Roundtable report on physical activity and nonalcoholic fatty liver disease
559	Manferdelli G.; Freitag N.; Doma K.; Hackney A.C.; Predel H.-G.; Bloch W.; Schumann M.	Acute Hormonal Responses to High-Intensity Interval Training in Hyperoxia	Yes	Journal of Human Kinetics	2020		American College of Sports Medicine Expert Consensus Statement to Update Recommendations for Screening, Staffing, and Emergency Policies to Prevent Cardiovascular Events at Health Fitness Facilities
8572	Manferdelli G, Freitag N, Doma K, Hackney AC, Predel HG, Bloch W, Schumann M.	Acute Hormonal Responses to High-Intensity Interval Training in Hyperoxia	Yes	Respir Med	2020		American Medical Society for Sports Medicine Position Statement on the Care of the Athlete and Athletic Person with Diabetes
561	Morales-Palomo F.; Ramirez-Jimenez M.; Ortega J.F.; Pallarés J.G.; Mora-Rodriguez R.	Acute Hypotension after High-Intensity Interval Exercise in Metabolic Syndrome Patients	irrelevant	International Journal of Sports Medicine	2017		Amino acid complex preparation alleviates the central fatigue after high-intensity intermittent training
562	Wahl P.; Mathes S.; Bloch W.; Zimmer P.	Acute impact of recovery on the restoration of cellular immunological homeostasis	irrelevant	International Journal of Sports Medicine	2020		Ammonium chloride administration prior to exercise has muscle-specific effects on mitochondrial and myofibrillar protein synthesis in rats
8985	Wahl P, Mathes S, Bloch W, Zimmer P.	Acute Impact of Recovery on the Restoration of Cellular Immunological Homeostasis	irrelevant	Appl Physiol Nutr Metab	2020		AMPK induced memory improvements in the diabetic population: A case study
564	Inoue D.S.; Monteiro P.A.; Gerosa-Neto J.; Santana P.R.; Peres F.P.; Edwards K.M.; Lira F.S.	Acute increases in brain-derived neurotrophic factor following high or moderate-intensity exercise is accompanied with better cognition performance in obese adults	Yes	Scientific Reports	2020		An Acute Bout of Exercise Suppresses Appetite via Central Lactate Metabolism
8569	Inoue DS, Monteiro PA, Gerosa-Neto J, Santana PR, Peres FP, Edwards KM, Lira FS.	Acute increases in brain-derived neurotrophic factor following high or moderate-intensity exercise is accompanied with better cognition performance in obese adults	Yes	Front Neurosci	2020		An acute bout of high-intensity interval training increases the nuclear abundance of PGC-1α and activates mitochondrial biogenesis in human skeletal muscle
566	Windsor M.T.; Bailey T.G.; Perissiou M.; Greaves K.; Jha P.; Leicht A.S.; Russell F.D.; Golledge J.; Askew C.D.	Acute Inflammatory Responses to Exercise in Patients with Abdominal Aortic Aneurysm	irrelevant	Medicine and Science in Sports and Exercise	2018		An After-School, high-intensity, interval physical activity programme improves health-related fitness in children
567	Alkahtani S.A.; Byrne N.M.; Hills A.P.; King N.A.	Acute interval exercise intensity does not affect appetite and nutrient preferences in overweight and obese males	irrelevant	Asia Pacific Journal of Clinical Nutrition	2014		An analysis of country specific determinants of vertical and horizontal intra-industry trade in the food processing sector of India
568	Khoubi M, Habibi A, Ghanbarzadeh M, Shakerian S, Mirzaii B.	Acute interval walking with blood flow restriction could not increase ERK, p38 and decrease myostatin	irrelevant	Nutrients	2020		An analysis of the structure and the determinants of intra-industry trade in agri-food products: Case of India and selected FTAs
569	Vera J.; Jiménez R.; Redondo B.; Cárdenas D.; McKay B.R.; García-Ramos A.	Acute intraocular pressure responses to high-intensity interval-training protocols in men and women	irrelevant	Journal of Sports Sciences	2019		An attempt to predict changes in heart rate variability in the training intensification process among cyclists
570	Marocolo I.C.; da Mota G.R.; Londe A.M.; Patterson S.D.; Neto O.B.; Marocolo M.	Acute ischemic preconditioning does not influence high-intensity intermittent exercise performance	irrelevant	PeerJ	2017		An evaluation of low volume high-intensity intermittent training (HIIT) for health risk reduction in overweight and obese men
571	Ahmadizad S.; Daraei A.; Bassami M.; Rahmani H.	Acute L-Arginine supplementation does not affect red blood cell aggregation and deformability during high intensity interval exercise in healthy men	irrelevant	Clinical Hemorheology and Microcirculation	2019		An Individualized Exercise Intervention for People with Multiple Myeloma—Study Protocol of a Randomized Waitlist-Controlled Trial
572	Rodrigues A.; De Lucca L.	Acute leptin response after high intensity interval and moderate intensity continuous runs	irrelevant	European Journal of Human Movement	2020		An optimized method for tissue glycogen quantification
573	Gomes J.H.; Mendes R.R.; Franca C.S.; da Silva-Grigoletto M.E.; da Silva D.R.P.; Antoniolli A.R.; de Oliveira e Silva A.M.; Quintans-Júnior L.J.	Acute leucocyte, muscle damage, and stress marker responses to high-intensity functional training	irrelevant	PLoS ONE	2020		An overview of effective and potential new conservative interventions in patients with frozen shoulder
8373	Gomes JH, Mendes RR, Franca CS, Da Silva-Grigoletto ME, Pereira da Silva DR, Antoniolli AR, de Oliveira E Silva AM, Quintans-Júnior LJ.	Acute leucocyte, muscle damage, and stress marker responses to high-intensity functional training	irrelevant	Scand J Med Sci Sports	2021		An Updated Panorama of "Living Low-Training High" Altitude/Hypoxic Methods
575	Freitag N, Böttrich T, Weber PD, Manferdelli G, Bizjak DA, Grau M, Sanders TC, Bloch W, Schumann M.	Acute Low-Dose Hyperoxia during a Single Bout of High-Intensity Interval Exercise Does Not Affect Red Blood Cell Deformability and Muscle Oxygenation in Trained Men-A Randomized Crossover Study	irrelevant	Med Sci Sports Exerc	2020		An Updated Systematic Review on the Effects of Aerobic Exercise on Human Blood Lipid Profile
576	Parker L.; Shaw C.S.; Banting L.; Levinger I.; Hill K.M.; McAinch A.J.; Stepto N.K.	Acute low-volume high-intensity interval exercise and continuous moderate-intensity exercise elicit a similar improvement in 24-h glycemic control in overweight and obese adults	irrelevant	Frontiers in Physiology	2017		An usual case of bilateral deep venous thrombosis with associated pulmonary embolus
577	Dupuit M.; Boscaro A.; Bonnet A.; Bouillon P.; Bruno P.; Morel C.; Rance M.; Boisseau N.	Acute metabolic responses after continuous or interval exercise in post-menopausal women with overweight or obesity	irrelevant	Scandinavian Journal of Medicine and Science in Sports	2020		Anaerobic performance after 3-day consecutive CO2-rich cold-water immersion in physically active males
8533	Dupuit M, Boscaro A, Bonnet A, Bouillon P, Bruno P, Morel C, Rance M, Boisseau N.	Acute metabolic responses after continuous or interval exercise in post-menopausal women with overweight or obesity	irrelevant	Int J Environ Res Public Health	2020		Anaerobic Speed/Power Reserve and Sport Performance: Scientific Basis, Current Applications and Future Directions
579	Garciá-Pinillos F.; Párraga-Montilla J.A.; Soto-Hermoso V.M.; Salas-Sánchez J.; Latorre-Román P.Á.	Acute metabolic, physiological and neuromuscular responses to two high-intensity intermittent training protocols in endurance runners	irrelevant	Isokinetics and Exercise Science	2016		Anaerobic threshold is significantly enhanced by high intensity interval training (HIIT) in balinese athletic students
580	Bonato M.; Agnello L.; Galasso L.; Montaruli A.; Roveda E.; Merati G.; La Torre A.; Vitale J.A.	Acute modification of cardiac autonomic function of high-intensity interval training in collegiate male soccer players with different chronotype: A crossover study	irrelevant	Journal of Sports Science and Medicine	2017		Analysis of a Submaximal Cycle Test to Monitor Adaptations to Training: Implications for Optimizing Training Prescription
581	Pugh J.K.; Faulkner S.H.; Jackson A.P.; King J.A.; Nimmo M.A.	Acute molecular responses to concurrent resistance and high-intensity interval exercise in untrained skeletal muscle	irrelevant	Physiological Reports	2015		ANALYSIS OF DIFFERENCES IN THE DESIGN OF INTERVAL AND CONTINUOUS AEROBIC TRAINING OF ELITE TEAM HANDBALL PLAYERS
582	Freitas S.R.; Andrade R.J.; Nordez A.; Mendes B.; Mil-Homens P.	Acute muscle and joint mechanical responses following a high-intensity stretching protocol	irrelevant	European Journal of Applied Physiology	2016		Analysis of high-intensity interval training on bone mineral density in an experimental model of type 2 diabetes
583	Papadakis Z.; Forsse J.S.; Peterson M.N.	Acute partial sleep deprivation and high-intensity interval exercise effects on postprandial endothelial function	Yes	European Journal of Applied Physiology	2020		Analysis of high-intensity physical activity biological feasibility within the framework of children health training
8556	Papadakis Z, Forsse JS, Peterson MN.	Acute partial sleep deprivation and high-intensity interval exercise effects on postprandial endothelial function	Yes	Biochemistry (Mosc)	2020		Analysis of Morphofunctional Variables Associated with Performance in Crossfit(®) Competitors
585	de Faria W.F.; Corrêa R.C.; Mendonça F.R.; Krinski K.; Neto A.S.	Acute Perceptive Responses to 2 Combined Training Methods in Adolescents: A Crossover Study	irrelevant	Pediatric Exercise Science	2022		Analysis of Morphofunctional Variables Associated with Performance in Crossfit®Competitors
7679	de Faria WF, Camargo Corrêa R, Mendonça FR, Krinski K, Stabelini Neto A.	Acute Perceptive Responses to 2 Combined Training Methods in Adolescents: A Crossover Study	irrelevant	Cureus	2022		Analysis of oxidative stress in Wistar rats submitted to high-intensity interval training
587	Yamaguchi K.; Kasai N.; Hayashi N.; Yatsutani H.; Girard O.; Goto K.	Acute performance and physiological responses to repeated-sprint exercise in a combined hot and hypoxic environment	irrelevant	Physiological Reports	2020		Analysis of physiological determinants during a single bout of crossfit
588	Santos I.A.; Lemos M.P.; Coelho V.H.M.; Zagatto A.M.; Marocolo M.; Soares R.N.; Neto O.B.; Mota G.R.	Acute photobiomodulation does not influence specific high-intensity and intermittent performance in female futsal players	irrelevant	International Journal of Environmental Research and Public Health	2020		ANALYSIS OF THE EFFECT OF HIGH INTENSITY INTERMITTENT TRAINING FOR YOUNG ATHLETES; [ANÁLISE DO EFEITO DO TREINAMENTO INTERMITENTE DE ALTA INTENSIDADE PARA JOVENS ATLETAS]; [ANÁLISIS DEL EFECTO DEL ENTRENAMIENTO INTERMITENTE DE ALTA INTENSIDAD EN ATLETAS JÓVENES]
589	Poon E.T.-C.; Chan K.W.; Wongpipit W.; Sun F.; Wong S.H.-S.	Acute Physiological and Perceptual Responses to Whole-Body High-Intensity Interval Training Compared with Equipment-Based Interval and Continuous Training	irrelevant	Journal of Sports Science and Medicine	2023		Analysis of the neuromuscular responses during two different high-intensity interval training sessions in athletes of cyclic and acyclic sports; [Análisis de las respuestas neuromusculares durante dos diferentes sesiones de entrenamiento intervalado de alta intensidad en atletas de deportes cíclicos y acíclicos]
6741	Poon ET, Chan KW, Wongpipit W, Sun F, Wong SH.	Acute Physiological and Perceptual Responses to Whole-Body High-Intensity Interval Training Compared with Equipment-Based Interval and Continuous Training	irrelevant	J Clin Med	2023		Analysis of the physiological and metabolic responses between two types of training in wistar rats; [Análise das respostas fisiológicas e metabólicas entre dois tipos de treinamento em ratos wistar]
591	García-Pinillos F.; Soto-Hermoso V.M.; Latorre-Román P.A.	Acute physiological and thermoregulatory responses to extended interval training in endurance runners: Influence of athletic performance and age	irrelevant	Journal of Human Kinetics	2015		Analysis on correlation between the heart rate variability and the recovery of heart rate after high intensity intermittent exercise; [Analisi della correlazione tra la variabilità della frequenza cardiaca e il suo recupero dopo un esercizio intermittente ad alta intensità]
7164	McDougle JM, Mangine GT, Townsend JR, Jajtner AR, Feito Y.	Acute physiological outcomes of high-intensity functional training: a scoping review	irrelevant	Curr Opin Anaesthesiol	2023		And psychological responses during low-volume high-intensity interval training sessions with different work-recovery durations
593	Nuuttila O.-P.; Kyröläinen H.; Häkkinen K.; Nummela A.	Acute Physiological Responses to Four Running Sessions Performed at Different Intensity Zones	irrelevant	International Journal of Sports Medicine	2021		Animal Models of Exercise From Rodents to Pythons
8403	Nuuttila OP, Kyröläinen H, Häkkinen K, Nummela A.	Acute Physiological Responses to Four Running Sessions Performed at Different Intensity Zones	irrelevant	Behav Brain Res	2021		Annual reports on hypertension research 2020
595	Currie K.D.; Dizonno V.; Oh P.I.; Goodman J.M.	Acute physiological responses to high-intensity interval exercise in patients with coronary artery disease	Yes	European Journal of Applied Physiology	2023		Anterior Cruciate Ligament Reconstruction Recovery and Rehabilitation: A Systematic Review
7225	Currie KD, Dizonno V, Oh PI, Goodman JM.	Acute physiological responses to high-intensity interval exercise in patients with coronary artery disease	Yes	Res Q Exerc Sport	2023		Anthracycline chemotherapy, vascular dysfunction and cognitive impairment: burgeoning topics and future directions
597	Thomas H.J.; Scott B.R.; Peiffer J.J.	Acute physiological responses to low-intensity blood flow restriction cycling	irrelevant	Journal of Science and Medicine in Sport	2018		Anthropometric parameters, lower limb functionality and quality of life after high-intensity interval training in healthy young people versus older adults; [Parámetros antropométricos, funcionalidad de miembros inferiores y calidad de vida posterior al entrenamiento interválico de alta intensidad en jóvenes versus personas mayores]
598	Guilkey J.P.; Culver M.; Wolfe M.; Johnson K.E.; Lauver J.D.; Thompson J.	Acute Physiological Responses to Moderate-Intensity Continuous, High-Intensity Interval, and Variable-Intensity Intermittent Exercise	irrelevant	Research Quarterly for Exercise and Sport	2023		Anthropometric, cardiopulmonary and metabolic benefits of the high-intensity interval training versus moderate, low-intensity or control for type 2 diabetes: Systematic review and meta-analysis
599	Williamson D, McCarthy E, Ditroilo M.	Acute Physiological Responses to Ultra Short Race-Pace Training in Competitive Swimmers	irrelevant	Ergonomics	2021		Anthropometric, Physiological, and Performance Developments in Cross-country Skiers
6839	Zeng J, Pojskic H, Xu J, Xu Y, Xu F.	Acute physiological, perceived exertion and enjoyment responses during a 4-week basketball training: a small-sided game vs. high-intensity interval training	Yes	Opt Express	2023		Anti-fatigue, antioxidation, and anti-inflammatory effects of eucalyptus oil aromatherapy in swimming-exercised rats
601	Zeng J.; Pojskic H.; Xu J.; Xu Y.; Xu F.	Acute physiological, perceived exertion and enjoyment responses during a 4-week basketball training: a small-sided game vs. high-intensity interval training	Yes	Frontiers in Psychology	2023		Aortic and Systemic Arterial Stiffness Responses to Acute Exercise in Patients With Small Abdominal Aortic Aneurysms
602	Zeng, JS; Pojskic, H; Xu, J; Xu, YH; Xu, F	Acute physiological, perceived exertion and enjoyment responses during a 4-week basketball training: a small-sided game vs. high-intensity interval training	Yes	FRONTIERS IN PSYCHOLOGY	2023		Apelin/APJ system: A novel therapeutic target for locomotor system diseases
101	Zeng, JS; Pojskic, H; Xu, J; Xu, YH; Xu, F	Acute physiological, perceived exertion and enjoyment responses during a 4-week basketball training: a small-sided game vs. high-intensity interval training	Yes	FRONTIERS IN PSYCHOLOGY	2023	Web of Science	Apolipoprotein B and angiotensin-converting enzyme polymorphisms and aerobic interval training: Randomized controlled trial in coronary artery disease patients
604	Hobbins L.; Girard O.; Gaoua N.; Hunter S.	Acute psycho-physiological responses to perceptually regulated hypoxic and normoxic interval walks in overweight-to-obese adults	irrelevant	Journal of Science and Medicine in Sport	2021		Apoptosis of T-Cell Subsets after Acute High-Intensity Interval Exercise
605	Foster E.B.; Fisher G.; Sartin J.L.; Elsasser T.H.; Wu G.; Cowan W.; Pascoe D.D.	Acute regulation of IGF-I by alterations in post-exercise macronutrients	irrelevant	Amino Acids	2012		Appetite Regulations after Sprint Exercise under Hypoxic Condition in Female Athletes
606	Ratamess N.A.; Kang J.; Porfido T.M.; Ismaili C.P.; Selamie S.N.; Williams B.D.; Kuper J.D.; Bush J.A.; Faigenbaum A.D.	Acute resistance exercise performance is negatively impacted by prior aerobic endurance exercise	irrelevant	Journal of Strength and Conditioning Research	2016		Appetite, energy intake and food reward responses to an acute High Intensity Interval Exercise in adolescents with obesity
607	da Veiga R.S.; Müller C.B.; Ferreira G.D.; dos Santos Pinheiro E.; Vecchio F.B.D.	Acute respiratory flow restriction affects average power, but not heart rate and subjective perceived exertion in healthy women; [A restrição aguda do fluxo respiratório afeta a potência média, mas não a frequência cardíaca e a percepção subjetiva do esforço de mulheres saudáveis]; [La restricción aguda del flujo respiratorio afecta la potencia promedio, pero no la frecuencia cardíaca y el esfuer…	irrelevant	Revista Brasileira de Ciencias do Esporte	2021		Appetite, food intake and gut hormone responses to intense aerobic exercise of different duration
608	Kilian Y.; Wehmeier U.F.; Wahl P.; Mester J.; Hilberg T.; Sperlich B.	Acute response of circulating vascular regulating micrornas during and after high-intensity and high-volume cycling in children	irrelevant	Frontiers in Physiology	2016		Applicability of Field Aerobic Fitness Tests in Soccer: Which One to Choose?
609	Wiewelhove T.; Fernandez-Fernandez J.; Raeder C.; Kappenstein J.; Meyer T.; Kellmann M.; Pfeiffer M.; Ferrauti A.	Acute responses and muscle damage in different high-intensity interval running protocols	irrelevant	Journal of Sports Medicine and Physical Fitness	2016		Application of a physiological strain index in evaluating responses to exercise stress - A comparison between endurance and high intensity intermittent trained athletes
610	De Queiros V.S.; Rolnick N.; Sabag A.; De França I.M.; Wilde P.; Vieira J.G.; Reis V.M.; Formiga M.F.; Cabral B.G.D.A.T.; Dantas P.M.S.	Acute Responses in Blood Flow Restriction Low-intensity Aerobic Training: A Meta-analysis	irrelevant	International Journal of Sports Medicine	2022		Application of SiO2 nanocomposite ferroelectric material in preparation of trampoline net for physical exercise
611	Falahati A.; Arazi H.; Suzuki K.	Acute Responses of Cardiac Biomarkers to Intermittent and Continuous Exercise Are Related to Age Difference but Not I/D Polymorphism in the ACE Gene	irrelevant	Frontiers in Physiology	2020		Application of the speed-duration relationship to normalize the intensity of high-intensity interval training
612	Cui S.F.; Li W.; Niu J.; Zhang C.Y.; Chen X.; Ma J.Z.	Acute responses of circulating microRNAs to low-volume sprint interval cycling	Yes	Frontiers in Physiology	2015		Applied high-intensity interval cardio yoga improves cardiometabolic fitness, energetic contributions, and metabolic flexibility in healthy adults
613	Cui S.F.; Li W.; Niu J.; Zhang C.Y.; Chen X.; Ma J.Z.	Acute responses of circulating microRNAs to low-volume sprint interval cycling	Yes	Frontiers in Physiology	2015		Applying the critical speed concept to racing strategy and interval training prescription
614	Barili A.; Corralo V.S.; Cardoso A.M.; Mânica A.; Bonadiman B.S.R.; Bagatini M.D.; Da Silva-Grigoletto M.E.; de Oliveira G.G.; De Sá C.A.	Acute responses of hemodynamic and oxidative stress parameters to aerobic exercise with blood flow restriction in hypertensive elderly women	irrelevant	Molecular Biology Reports	2018		Applying the critical velocity model for an off-season interval training program
615	Nasci A.B.A.; Orcy R.B.; Cabistany L.D.; Formalioni A.; del Vecchio F.B.	Acute responses of high-intensity circuit training in women: Low physical fitness levels show higher muscle damage; [Respostas agudas de um circuito de treino de alta intensidade em mulheres: Níveis baixos de aptidão física apresentam maior dano muscular]	irrelevant	Revista Brasileira de Cineantropometria e Desempenho Humano	2018		AQUATIC EXERCISE for HEALTH: PROBING the DEPTHS of HIIT for CARDIOMETABOLIC TRAINING
616	Ahmadizad S.; Rahmani H.; Khosravi N.; Falakdin Z.; Connes P.; Daraei A.	Acute responses of platelet count and ADP-induced platelet aggregation to different high intensity interval exercise modes	irrelevant	Clinical Hemorheology and Microcirculation	2020		Aquatic High Intensity Interval Training for Cardiometabolic Health: Benefits and Training Design
8723	Ahmadizad S, Rahmani H, Khosravi N, Falakdin Z, Connes P, Daraei A.	Acute responses of platelet count and ADP-induced platelet aggregation to different high intensity interval exercise modes	irrelevant	Int J Sports Physiol Perform	2020		Aquatic high intensity interval training to improve aerobic capacity is feasible in adolescents with cerebral palsy: pilot randomised controlled trial
618	Hornikel B.; Saffold K.S.; Esco M.R.; Mota J.A.; Fedewa M.V.; Wind S.A.; Adams T.L.; Winchester L.J.	Acute Responses to High-Intensity Back Squats with Bilateral Blood Flow Restriction	irrelevant	International Journal of Environmental Research and Public Health	2023		Aquatic high-intensity interval training (HIIT) may be similarly effective to land-based HIIT in improving exercise capacity in people with chronic conditions: A systematic review and meta-analysis
619	Harris N.K.; Dulson D.K.; Logan G.R.M.; Warbrick I.B.; Merien F.L.R.; Lubans D.R.	Acute responses to resistance and high-intensity interval training in early adolescents	irrelevant	Journal of Strength and Conditioning Research	2017		Are change of direction speed and agility different abilities from time and coordinative perspectives?
620	Good J.; Viana E.; Burgomaster K.A.; Dogra S.	Acute responses to sprint-interval and continuous exercise in adults with and without exercise-induced bronchoconstriction	irrelevant	Journal of Sports Sciences	2019		Are changes in telomerase activity and telomere length due to different exercise modalities, intensity, or methods: Intermittency?
621	Yeo W.K.; McGee S.L.; Carey A.L.; Paton C.D.; Garnham A.P.; Hargreaves M.; Hawley J.A.	Acute signalling responses to intense endurance training commenced with low or normal muscle glycogen: Experimental Physiology-Research Paper	irrelevant	Experimental Physiology	2010		Are extreme conditioning programmes effective and safe? A narrative review of high-intensity functional training methods research paradigms and findings
622	Kujach S, Olek RA, Byun K, Suwabe K, Sitek EJ, Ziemann E, Laskowski R, Soya H.	Acute Sprint Interval Exercise Increases Both Cognitive Functions and Peripheral Neurotrophic Factors in Humans: The Possible Involvement of Lactate	irrelevant	PLoS One	2020		Are group-based high-intensity aerobic interval training modalities the future of the cardiac rehabilitation?
623	García-Suárez P.C.; Rentería I.; Moncada-Jiménez J.; Fry A.C.; Jiménez-Maldonado A.	Acute Systemic Response Of BDNF, Lactate and Cortisol to Strenuous Exercise Modalities in Healthy Untrained Women	irrelevant	Dose-Response	2020		Are Lifestyle Therapies Effective for NAFLD Treatment?
8336	García-Suárez PC, Rentería I, Moncada-Jiménez J, Fry AC, Jiménez-Maldonado A.	Acute Systemic Response Of BDNF, Lactate and Cortisol to Strenuous Exercise Modalities in Healthy Untrained Women	irrelevant	Neuromolecular Med	2021		Are physical performance and frailty assessments useful in targeting and improving access to adjuvant therapy in patients undergoing resection for pancreatic cancer?
625	Rossettini G, Maselli F, de Filippis C, Mourad F, Lovato A.	Acute Vertigo After CrossFit Workout in a Young Woman With Chiari I Malformation	irrelevant	Sci Rep	2021		Are the current cardiac rehabilitation programs optimized to improve cardiorespiratory fitness in patients? A meta-analysis
626	Yoder H.A.; Mulholland A.M.; MacDonald H.V.; Wingo J.E.	Acute work rate adjustments during high-intensity interval training in a hot and temperate environment	irrelevant	Applied Physiology, Nutrition and Metabolism	2023		Are the group-based interventions improving the functional exercise capacity and quality of life of frail subjects with chronic heart failure?
6763	Yoder HA, Mulholland AM, MacDonald HV, Wingo JE.	Acute work rate adjustments during high-intensity interval training in a hot and temperate environment	irrelevant	J Sports Med Phys Fitness	2023		Are we closer to providing better guidance for prescribing metformin and exercise to patients?
628	Wu SY, Huy LD, Liao CJ, Huang CC.	Acute, Subchronic, and Chronic Complications of Radical Prostatectomy Versus Radiotherapy With Hormone Therapy in Older Adults With High-Risk Prostate Adenocarcinoma	irrelevant	BMJ Open	2022		Are we doing our best for our cardiac rehabilitation patients? Could we go further?; [Estamos a dar o melhor aos nossos doentes de reabilitação cardíaca? Podemos ir um pouco mais além?]
629	Kaspar F.; Jelinek H.F.; Perkins S.; Al-Aubaidy H.A.; Dejong B.; Butkowski E.	Acute-Phase Inflammatory Response to Single-Bout HIIT and Endurance Training: A Comparative Study	irrelevant	Mediators of Inflammation	2016		Arterial Stiffness following Endurance and Resistance Exercise Sessions in Older Patients with Coronary Artery Disease
630	Müller D.C.; Izquierdo M.; Boeno F.P.; Aagaard P.; Teodoro J.L.; Grazioli R.; Radaelli R.; Bayer H.; Neske R.; Pinto R.S.; Cadore E.L.	Adaptations in mechanical muscle function, muscle morphology, and aerobic power to high-intensity endurance training combined with either traditional or power strength training in older adults: a randomized clinical trial	irrelevant	European Journal of Applied Physiology	2020		Arteriofit: A supervised exercise training program, recommended as a first-line treatment in intermittent claudication; [Artériofit : Un programme recommandé en première intention pour le traitement de la claudication intermittente]
8783	Müller DC, Izquierdo M, Boeno FP, Aagaard P, Teodoro JL, Grazioli R, Radaelli R, Bayer H, Neske R, Pinto RS, Cadore EL.	Adaptations in mechanical muscle function, muscle morphology, and aerobic power to high-intensity endurance training combined with either traditional or power strength training in older adults: a randomized clinical trial	irrelevant	BMC Sports Sci Med Rehabil	2020		Artificial intelligence analysis to explore synchronize exercise, cobalamin, and magnesium as new actors to therapeutic of migraine symptoms: a randomized, placebo-controlled trial
632	Lundby C.; Jacobs R.A.	Adaptations of skeletal muscle mitochondria to exercise training	irrelevant	Experimental Physiology	2016		As We Were and as We Should Be, Combined Exercise Training in Adults with Schizophrenia: CORTEX-SP Study Part I
633	Liu Y.; Xia Y.; Yue T.; Li F.; Zhou A.; Zhou X.; Yao Y.; Zhang Y.; Wang Y.	Adaptations to 4 weeks of high-intensity interval training in healthy adults with different training backgrounds	Yes	European Journal of Applied Physiology	2023		ASICs are required for immediate exercise-induced muscle pain and are downregulated in sensory neurons by exercise training
7083	Liu Y, Xia Y, Yue T, Li F, Zhou A, Zhou X, Yao Y, Zhang Y, Wang Y.	Adaptations to 4 weeks of high-intensity interval training in healthy adults with different training backgrounds	Yes	Pflugers Arch	2023		Assessing Acute Responses to Exercises Performed Within and at the Upper Boundary of Severe Exercise Domain
635	Liu Y.; Xia Y.; Yue T.; Li F.; Zhou A.; Zhou X.; Yao Y.; Zhang Y.; Wang Y.	Adaptations to 4 weeks of high-intensity interval training in healthy adults with different training backgrounds	Yes	European Journal of Applied Physiology	2023		Assessing Overall Exercise Recovery Processes Using Carbohydrate and Carbohydrate-Protein Containing Recovery Beverages
636	Wadsworth D.D.; Rodriguez-Hernandez M.; Huffman L.S.; Mcdonald J.R.; Spring K.E.; Pascoe D.D.	Adaptations to a Concurrent Exercise Training Program in Inactive Aging Women	irrelevant	Journal of Strength and Conditioning Research	2022		Assessing the cardiac autonomic response to bicycle exercise in Olympic athletes with different loads of endurance training: new insights from statistical indicators based on multilevel exploratory factor analysis
7326	Wadsworth DD, Rodriguez-Hernandez M, Huffman LS, McDonald JR, Spring KE, Pascoe DD.	Adaptations to a Concurrent Exercise Training Program in Inactive Aging Women	irrelevant	Children (Basel)	2022		Assessing the effectiveness of High Intensity Interval Training (HIIT) for smoking cessation in women: HIIT to quit study protocol Energy balance-related behaviours
638	Henríquez-Olguín C.; Renani L.B.; Arab-Ceschia L.; Raun S.H.; Bhatia A.; Li Z.; Knudsen J.R.; Holmdahl R.; Jensen T.E.	Adaptations to high-intensity interval training in skeletal muscle require NADPH oxidase 2	irrelevant	Redox Biology	2019		Assessing the evidence: Exploring the effects of exercise on diabetic microcirculation
9324	Henríquez-Olguín C, Renani LB, Arab-Ceschia L, Raun SH, Bhatia A, Li Z, Knudsen JR, Holmdahl R, Jensen TE.	Adaptations to high-intensity interval training in skeletal muscle require NADPH oxidase 2	irrelevant	Elife	2019		Assessing the outcome of rehabilitation after hip fracture with a wearable device—a study protocol for a randomized control trial in community healthcare
640	Astorino T.A.; Allen R.P.; Roberson D.W.; Jurancich M.; Lewis R.; McCarthy K.; Trost E.	Adaptations to high-intensity training are independent of gender	irrelevant	European Journal of Applied Physiology	2011		Assessing the Potential Use of Eye-Tracking Triangulation for Evaluating the Usability of an Online Diabetes Exercise System
641	Wang X.; Zhao L.	Adaptive responses of cardiorespiratory system and hormonal parameters to individualized high-intensity interval training using anaerobic power reserve in well-trained rowers	irrelevant	Frontiers in Physiology	2023		Assessing the Utility of an Outpatient Exercise Program for Children With Cystic Fibrosis: A Quality Improvement Project
6944	Wang X, Zhao L.	Adaptive responses of cardiorespiratory system and hormonal parameters to individualized high-intensity interval training using anaerobic power reserve in well-trained rowers	irrelevant	Med Sci Sports Exerc	2023		Assessment of periodization training in soccer
643	Venckunas T.; Brazaitis M.; Snieckus A.; Mickevicius M.; Eimantas N.; Subocius A.; Mickeviciene D.; Westerblad H.; Kamandulis S.	Adding High-Intensity Interval Training to Classical Resistance Training Does Not Impede the Recovery from Inactivity-Induced Leg Muscle Weakness	irrelevant	Antioxidants	2023		Assessment of the Effect of Short-Term Combined High-Intensity Interval Training on TLR4, NF-κB and IRF3 Expression in Young Overweight and Obese Girls
7144	Venckunas T, Brazaitis M, Snieckus A, Mickevicius M, Eimantas N, Subocius A, Mickeviciene D, Westerblad H, Kamandulis S.	Adding High-Intensity Interval Training to Classical Resistance Training Does Not Impede the Recovery from Inactivity-Induced Leg Muscle Weakness	irrelevant	Rev Cardiovasc Med	2023		Association Between Changes in Serum and Skeletal Muscle Metabolomics Profile With Maximum Power Output Gains in Response to Different Aerobic Training Programs: The Times Study
645	Mijwel S.; Backman M.; Bolam K.A.; Jervaeus A.; Sundberg C.J.; Margolin S.; Browall M.; Rundqvist H.; Wengström Y.	Adding high-intensity interval training to conventional training modalities: optimizing health-related outcomes during chemotherapy for breast cancer: the OptiTrain randomized controlled trial	irrelevant	Breast Cancer Research and Treatment	2018		Association Between Deoxygenated Hemoglobin Breaking Point, Anaerobic Threshold, and Rowing Performance
646	Mijwel S.; Backman M.; Bolam K.A.; Jervaeus A.; Sundberg C.J.; Margolin S.; Browall M.; Rundqvist H.; Wengström Y.	Adding high-intensity interval training to conventional training modalities: optimizing health-related outcomes during chemotherapy for breast cancer: the OptiTrain randomized controlled trial	irrelevant	Breast Cancer Research and Treatment	2018		Association Between Depressed Mood Changes and Physical Activity Among Adolescents Post COVID-19 Pandemic
647	Bossi A.H.; Mesquida C.; Hopker J.; Ronnestad B.R.	Adding Intermittent Vibration to Varied-intensity Work Intervals: No Extra Benefit	irrelevant	International Journal of Sports Medicine	2023		Association between mediterranean dietary pattern and breakfast quality with physical fitness in school children: The hiit project
7602	Bossi AH, Mesquida C, Hopker J, Rønnestad BR.	Adding Intermittent Vibration to Varied-intensity Work Intervals: No Extra Benefit	irrelevant	Respir Physiol Neurobiol	2022		Association of Preoperative High-Intensity Interval Training With Cardiorespiratory Fitness and Postoperative Outcomes Among Adults Undergoing Major Surgery: A Systematic Review and Meta-Analysis
649	Duc S.; Urianstad T.; Rønnestad B.R.	Adding Vibration During Varied-Intensity Work Intervals Increases Time Spent Near Maximal Oxygen Uptake in Well-Trained Cyclists	irrelevant	International Journal of Sports Physiology and Performance	2022		Association of serum BDNF concentration with high-intensity interval training
7404	Duc S, Urianstad T, Rønnestad BR.	Adding Vibration During Varied-Intensity Work Intervals Increases Time Spent Near Maximal Oxygen Uptake in Well-Trained Cyclists	irrelevant	Sci Rep	2022		Association of skeletal muscle and serum metabolites with maximum power output gains in response to continuous endurance or high-intensity interval training programs: The TIMES study - A randomized controlled trial
651	Rønnestad B.R.; Moen M.; Gunnerød S.; Øfsteng S.	Adding vibration to high-intensity intervals increase time at high oxygen uptake in well-trained cyclists	irrelevant	Scandinavian Journal of Medicine and Science in Sports	2018		Association of the amount and pattern of physical activity with arterial stiffness: The maastricht study
652	Podlogar T, Cirnski S, Bokal Š, Verdel N, Gonzalez JT.	Addition of Fructose to a Carbohydrate-Rich Breakfast Improves Cycling Endurance Capacity in Trained Cyclists	irrelevant	Front Physiol	2022		Astaxanthin promotes mitochondrial biogenesis and antioxidant capacity in chronic high-intensity interval training
653	Lapointe T.; Houle J.; Sia Y.-T.; Payette M.; Trudeau F.	Addition of high-intensity interval training to a moderate intensity continuous training cardiovascular rehabilitation program after ischemic cerebrovascular disease: A randomized controlled trial	Yes	Frontiers in Neurology	2023		Astaxanthin Supplemented with High-Intensity Functional Training Decreases Adipokines Levels and Cardiovascular Risk Factors in Men with Obesity
7131	Lapointe T, Houle J, Sia YT, Payette M, Trudeau F.	Addition of high-intensity interval training to a moderate intensity continuous training cardiovascular rehabilitation program after ischemic cerebrovascular disease: A randomized controlled trial	Yes	Cell J	2023		Asthma and high-intensity interval training have no effect on clustered cardiometabolic risk or arterial stiffness in adolescents
655	Bell R.A.; Baldi J.C.; Jones L.M.	Additional cardiovascular fitness when progressing from moderate- to high-intensity exercise training in previously trained breast cancer survivors	irrelevant	Supportive Care in Cancer	2021		ATHLETIQUE: interest of an adapted physical activity program in patients with juvenile idiopathic arthritis: a feasibility and preliminary effectiveness study
8122	Bell RA, Baldi JC, Jones LM.	Additional cardiovascular fitness when progressing from moderate- to high-intensity exercise training in previously trained breast cancer survivors	irrelevant	Methods Protoc	2021		At-Home High-Intensity Interval Training for Individuals with Paraplegia Following Spinal Cord Injury: A Pilot Study
657	Bellinger P.M.; Minahan C.L.	Additive Benefits of β-Alanine Supplementation and Sprint-Interval Training	irrelevant	Medicine and Science in Sports and Exercise	2016		Atrial fibrillation in athletes
658	Schnabel A, Reichl SU, Weibel S, Zahn PK, Kranke P, Pogatzki-Zahn E, Meyer-Frießem CH.	Adductor canal blocks for postoperative pain treatment in adults undergoing knee surgery	irrelevant	Cardiovasc Hematol Disord Drug Targets	2020		Attenuated Metabolic and Cardiorespiratory Responses to Isoenergetic High-Intensity Interval Exercise of Short Versus Long Bouts
659	Dennett R.; Madsen L.T.; Connolly L.; Hosking J.; Dalgas U.; Freeman J.	Adherence and drop-out in randomized controlled trials of exercise interventions in people with multiple sclerosis: A systematic review and meta-analyses	irrelevant	Multiple Sclerosis and Related Disorders	2020		Attenuated pulsatile transition to the cerebral vasculature during high-intensity interval exercise in young healthy men
660	Taylor J.L.; Holland D.J.; Keating S.E.; Bonikowske A.R.; Coombes J.S.	Adherence to High-Intensity Interval Training in Cardiac Rehabilitation: A REVIEW and RECOMMENDATIONS	irrelevant	Journal of Cardiopulmonary Rehabilitation and Prevention	2021		Attenuated RPE and leg pain in response to short-term high-intensity interval training
8226	Taylor JL, Holland DJ, Keating SE, Bonikowske AR, Coombes JS.	Adherence to High-Intensity Interval Training in Cardiac Rehabilitation: A REVIEW AND RECOMMENDATIONS	irrelevant	Eur J Surg Oncol	2021		Attenuation of exertional desaturation and preference for interval exercise compared to continuous exercise in people with interstitial lung disease
662	Marsh M.L.; Oliveira M.N.; Vieira-Potter V.J.	Adipocyte Metabolism and Health after the Menopause: The Role of Exercise	irrelevant	Nutrients	2023		Attenuation of Post-Exercise Energy Intake Following 12 Weeks of Sprint Interval Training in Men and Women with Overweight
663	Rahmatollahi M.; Ravasi A.A.; Soori R.; Onegh B.	Adipolin and insulin resistance response to two types of exercise training in type 2 diabetic male rats	irrelevant	Iranian Journal of Endocrinology and Metabolism	2017		Attrition of Well-Healed Burn Survivors to a 6-Month Community-Based Exercise Program: A Retrospective Evaluation
664	Rajizadeh M.A.; Moslemizadeh A.; Hosseini M.S.; Rafiei F.; Soltani Z.; Khoramipour K.	Adiponectin receptor 1 could explain the sex differences in molecular basis of cognitive improvements induced by exercise training in type 2 diabetic rats	irrelevant	Scientific Reports	2023		Atypical blood glucose response to continuous and interval exercise in a person with type 1 diabetes: A case report
6715	Rajizadeh MA, Moslemizadeh A, Hosseini MS, Rafiei F, Soltani Z, Khoramipour K.	Adiponectin receptor 1 could explain the sex differences in molecular basis of cognitive improvements induced by exercise training in type 2 diabetic rats	irrelevant	Support Care Cancer	2023		Augmented muscle glycogen utilization following a single session of sprint training in hypoxia
666	Cipryan L.; Dostal T.; Plews D.J.; Hofmann P.; Laursen P.B.	Adiponectin/leptin ratio increases after a 12-week very low-carbohydrate, high-fat diet, and exercise training in healthy individuals: A non-randomized, parallel design study	irrelevant	Nutrition Research	2021		Author’s Reply to Andreato et al.: Comment on: “Effect of High-Intensity Interval Training on Total, Abdominal and Visceral Fat Mass: A Meta-Analysis”
667	Verheul J.; Clansey A.C.; Lake M.J.	Adjustments with running speed reveal neuromuscular adaptations during landing associated with high mileage running training	irrelevant	Journal of Applied Physiology	2017		Author’s reply to Andreato et al: “Can we consider that the moderate-intensity continuous training results in higher total energy expenditure comparable to high-intensity interval training?”
668	Zalouli V.; Rajavand H.; Bayat M.; Khaleghnia J.; Sharifianjazi F.; Jafarinazhad F.; Beheshtizadeh N.	Adult hippocampal neurogenesis (AHN) controls central nervous system and promotes peripheral nervous system regeneration via physical exercise	irrelevant	Biomedicine and Pharmacotherapy	2023		Author’s Reply to Li et al: Comment on: “Effect of High-Intensity Interval Training on Total, Abdominal and Visceral Fat Mass: A Meta-Analysis”
6861	Zalouli V, Rajavand H, Bayat M, Khaleghnia J, Sharifianjazi F, Jafarinazhad F, Beheshtizadeh N.	Adult hippocampal neurogenesis (AHN) controls central nervous system and promotes peripheral nervous system regeneration via physical exercise	irrelevant	Appl Physiol Nutr Metab	2023		Author's reply to Andreato et al: "Can we consider that the moderate-intensity continuous training results in higher total energy expenditure comparable to high-intensity interval training?"
670	Ferreira M.J.	Advances for high-intensity interval training prescription in obesity	irrelevant	Journal of Physiology	2020		Automated prediction of ischemic brain tissue fate from multiphase computed tomographic angiography in patients with acute ischemic stroke using machine learning
8937	Ferreira MJ.	Advances for high-intensity interval training prescription in obesity	irrelevant	Eur J Appl Physiol	2020		Autonomic adaptation after high-intensity interval training
672	Dadlani V.; Pinsker J.E.; Dassau E.; Kudva Y.C.	Advances in Closed-Loop Insulin Delivery Systems in Patients with Type 1 Diabetes	irrelevant	Current Diabetes Reports	2018		Autonomic cardiovascular modulation in masters and young cyclists following high-intensity interval training
673	Zaharieva D.P.; Riddell M.C.	Advances in Exercise and Nutrition as Therapy in Diabetes	irrelevant	Diabetes Technology and Therapeutics	2023		Autonomic cardiovascular reflex control of hemodynamics during exercise in heart failure with reduced ejection fraction and the effects of exercise training
2810	Riddell M.C.; Davis E.A.; Mayer-Davis E.J.; Kahkoska A.; Zaharieva D.P.	Advances in Exercise and Nutrition as Therapy in Diabetes	irrelevant	Diabetes Technology and Therapeutics	2021		Autonomic Function Predicts Fitness Response to Short-Term High-Intensity Interval Training
675	Wilkinson T.J.; McAdams-Demarco M.; Bennett P.N.; Wilund K.	Advances in exercise therapy in predialysis chronic kidney disease, hemodialysis, peritoneal dialysis, and kidney transplantation	irrelevant	Current Opinion in Nephrology and Hypertension	2020		Autonomic modulation in heart failure patients by cardiopulmonary rehabilitation: who benefits?
8605	Wilkinson TJ, McAdams-DeMarco M, Bennett PN, Wilund K; Global Renal Exercise Network.	Advances in exercise therapy in predialysis chronic kidney disease, hemodialysis, peritoneal dialysis, and kidney transplantation	irrelevant	Int J Sports Physiol Perform	2020		Autonomic Nervous System Recovery After Various Exercises in Highly Trained Athletes
677	Zhu Y.; Zhou X.; Zhu A.; Xiong S.; Xie J.; Bai Z.	Advances in exercise to alleviate sarcopenia in older adults by improving mitochondrial dysfunction	irrelevant	Frontiers in Physiology	2023		Autonomic nervous system responses to strength training in top-level weight lifters
678	Teich T.; Zaharieva D.P.; Riddell M.C.	Advances in Exercise, Physical Activity, and Diabetes Mellitus	irrelevant	Diabetes Technology and Therapeutics	2019		Autonomic response to a short and long bout of high-intensity functional training
5298	Pasieka A.M.; Riddell M.C.	Advances in Exercise, Physical Activity, and Diabetes Mellitus	irrelevant	Diabetes Technology and Therapeutics	2018		Autophagy response to acute high-intensity interval training and moderate-intensity continuous training is dissimilar in skeletal muscle and peripheral blood mononuclear cells and is influenced by sex
680	Richardson C.R.; Franklin B.; Moy M.L.; Jackson E.A.	Advances in rehabilitation for chronic diseases: Improving health outcomes and function	irrelevant	The BMJ	2019		Autoregulation in Resistance Training for Lower Limb Tendinopathy: A Potential Method for Addressing Individual Factors, Intervention Issues, and Inadequate Outcomes
9206	Richardson CR, Franklin B, Moy ML, Jackson EA.	Advances in rehabilitation for chronic diseases: improving health outcomes and function	irrelevant	Diabetes Metab Syndr	2019		Balance Training Under Fatigue: A Randomized Controlled Trial on the Effect of Fatigue on Adaptations to Balance Training
682	Orgeron G.M.; Calkins H.	Advances in the Diagnosis and Management of Arrhythmogenic Right Ventricular Dysplasia/Cardiomyopathy	irrelevant	Current Cardiology Reports	2016		Balloon compression vs radiofrequency for primary trigeminal neuralgia: a randomized, controlled trial
683	Demidova T.Yu.; Titova V.V.	Advantages of physical activity of varying intensity for patients with type 1 diabetes and its influence on glucose metabolism; [ПРЕИМУЩЕСТВА ФИЗИЧЕСКИХ НАГРУЗОК РАЗЛИЧНОЙ ИНТЕНСИВНОСТИ ДЛЯ ПАЦИЕНТОВ С САХАРНЫМ ДИАБЕТОМ 1 ТИПА И ИХ ВЛИЯНИЕ НА УГЛЕВОДНЫЙ ОБМЕН]	irrelevant	Obesity and Metabolism	2020		Baseline and Exercise Predictors of V˙O2peak in Systolic Heart Failure Patients: Results from SMARTEX-HF
684	Myrkos A.; Smilios I.; Douda H.; Zafeiridis A.; Kokkinou M.-E.; Tzoumanis A.	Aerobic adaptations following two iso-effort training programs: an intense continuous and a high-intensity interval	Yes	Applied Physiology, Nutrition and Metabolism	2023		Baseline and Exercise Predictors of V-O2peak in Systolic Heart Failure Patients: Results from SMARTEX-HF
6995	Myrkos A, Smilios I, Zafeiridis A, Kokkinou ME, Tzoumanis A, Douda H.	Aerobic adaptations following two iso-effort training programs: an intense continuous and a high-intensity interval	Yes	Eur J Appl Physiol	2023		Battle between high-intensity interval training and moderate-intensity continuous training in cardiac rehabilitation practice
686	Ziemann E.; Grzywacz T.; Luszczyk M.; Laskowski R.; Olek R.A.; Gibson A.L.	Aerobic and anaerobic changes with high-intensity interval training in active college-aged men	irrelevant	Journal of Strength and Conditioning Research	2011		Battle of the sexes: Which is better for you, high- or low-intensity exercise?
7216	Yan S, Kim Y, Choi Y.	Aerobic and Anaerobic Fitness according to High-Intensity Interval Training Frequency in Youth Soccer Players in the Last Stage of Rehabilitation	irrelevant	Eur J Sport Sci	2023		Beer or ethanol effects on the body composition response to high-intensity interval training. The BEER-HIIT study
688	Yan S.; Kim Y.; Choi Y.	Aerobic and Anaerobic Fitness according to High-Intensity Interval Training Frequency in Youth Soccer Players in the Last Stage of Rehabilitation	irrelevant	International Journal of Environmental Research and Public Health	2022		Beetroot Juice Does Not Enhance Supramaximal Intermittent Exercise Performance in Elite Endurance Athletes
689	Yan S.; Kim Y.; Choi Y.	Aerobic and Anaerobic Fitness according to High-Intensity Interval Training Frequency in Youth Soccer Players in the Last Stage of Rehabilitation	Yes	International Journal of Environmental Research and Public Health	2022		Beetroot juice supplementation improves high-intensity intermittent type exercise performance in trained soccer players
690	de Guia RM, Agerholm M, Nielsen TS, Consitt LA, Søgaard D, Helge JW, Larsen S, Brandauer J, Houmard JA, Treebak JT.	Aerobic and resistance exercise training reverses age-dependent decline in NAD(+) salvage capacity in human skeletal muscle	irrelevant	J Sports Sci	2019		Behavioral Interventions for Asthma: What Kind of Exercise and Diets Should We Be Prescribing?
691	de Guia R.M.; Agerholm M.; Nielsen T.S.; Consitt L.A.; Søgaard D.; Helge J.W.; Larsen S.; Brandauer J.; Houmard J.A.; Treebak J.T.	Aerobic and resistance exercise training reverses age-dependent decline in NAD+ salvage capacity in human skeletal muscle	irrelevant	Physiological Reports	2019		Behavioural modification interventions for medically unexplained symptoms in primary care: systematic reviews and economic evaluation
692	Liu Y, Zhou A, Li F, Yue T, Xia Y, Yao Y, Zhou X, Zhang Y, Wang Y.	Aerobic capacity and [Formula: see text] kinetics adaptive responses to short-term high-intensity interval training and detraining in untrained females	irrelevant	Endocr Metab Immune Disord Drug Targets	2023		Beneficial alterations in body composition, physical performance, oxidative stress, inflammatory markers, and adipocytokines induced by long-term high-intensity interval training in an aged rat model
693	Liu Y.; Zhou A.; Li F.; Yue T.; Xia Y.; Yao Y.; Zhou X.; Zhang Y.; Wang Y.	Aerobic capacity and V ˙ O 2 kinetics adaptive responses to short-term high-intensity interval training and detraining in untrained females	irrelevant	European Journal of Applied Physiology	2023		Beneficial autophagic activities, mitochondrial function, and metabolic phenotype adaptations promoted by high-intensity interval training in a rat model
694	Liu Y.; Zhou A.; Li F.; Yue T.; Xia Y.; Yao Y.; Zhou X.; Zhang Y.; Wang Y.	Aerobic capacity and V ˙ O 2 kinetics adaptive responses to short-term high-intensity interval training and detraining in untrained females	Yes	European Journal of Applied Physiology	2023		Beneficial effects of exercise initiated before development of hypertrophic cardiomyopathy in genotype-positive mice
695	Li J.; Liu X.; Wu Y.; Ji W.; Tian Q.; Li S.	Aerobic exercise improves intestinal mucosal barrier dysfunction through TLR4/MyD88/NF-κB signaling pathway in diabetic rats	irrelevant	Biochemical and Biophysical Research Communications	2022		Beneficial effects of exercise training on cognitive performances during total sleep deprivation in healthy subjects
696	Jones TW, Eddens L, Kupusarevic J, Simoes DCM, Furber MJW, van Someren KA, Howatson G.	Aerobic exercise intensity does not affect the anabolic signaling following resistance exercise in endurance athletes	irrelevant	Sci Rep	2021		Beneficial effects of high intensity interval training and/or linseed oil supplementation to limit obesity-induced oxidative stress in high fat diet-fed rats
697	Tedjasukmana D.; Triangto K.; Radi B.	Aerobic exercise prescription in heart failure patients with cardiac resynchronization therapy	irrelevant	Journal of Arrhythmia	2021		Beneficial Mitochondrial Biogenesis in Gastrocnemius Muscle Promoted by High-Intensity Interval Training in Elderly Female Rats
698	Ramirez-Jimenez M.; Morales-Palomo F.; Moreno-Cabañas A.; Alvarez-Jimenez L.; Ortega J.F.; Mora-Rodriguez R.	Aerobic exercise training improves nocturnal blood pressure dipping in medicated hypertensive individuals	irrelevant	Blood Pressure Monitoring	2022		Beneficial Molecular Adaptations In BRCA-Mutation Carriers By Combined HIT/HIRT Intervention: Results From A Pilot Study
699	Rowan C.P.; Riddell M.C.; Gledhill N.; Jamnik V.K.	Aerobic Exercise Training Modalities and Prediabetes Risk Reduction	irrelevant	Medicine and Science in Sports and Exercise	2017		Benefits and barriers to physical activity among African women: A systematic review
700	Rowan C.P.; Riddell M.C.; Gledhill N.; Jamnik V.K.	Aerobic Exercise Training Modalities and Prediabetes Risk Reduction	irrelevant	Medicine and Science in Sports and Exercise	2017		Benefits and interval training in individuals with spinal cord injury: A thematic review
701	da Silva J.C.G.; Silva K.F.; Domingos-Gomes J.R.; Batista G.R.; da Silva Freitas E.D.; Torres V.B.C.; do Socorro Cirilo-Sousa M.	Aerobic exercise with blood flow restriction affects mood state in a similar fashion to high intensity interval exercise	irrelevant	Physiology and Behavior	2019		Benefits and Risks of High-Intensity Interval Training in Patients With Coronary Artery Disease
9089	da Silva JCG, Silva KF, Domingos-Gomes JR, Batista GR, da Silva Freitas ED, Torres VBC, do Socorro Cirilo-Sousa M.	Aerobic exercise with blood flow restriction affects mood state in a similar fashion to high intensity interval exercise	irrelevant	Front Med (Lausanne)	2019		Benefits beyond cardiometabolic health: the potential of frequent high intensity ‘exercise snacks’ to improve outcomes for those living with and beyond cancer
703	da Silva J.C.G.; Silva K.F.; Domingos-Gomes J.R.; Batista G.R.; da Silva Freitas E.D.; Torres V.B.C.; do Socorro Cirilo-Sousa M.	Aerobic exercise with blood flow restriction affects mood state in a similar fashion to high intensity interval exercise	irrelevant	Physiology and Behavior	2019		Benefits beyond cardiometabolic health: the potential of frequent high intensity 'exercise snacks' to improve outcomes for those living with and beyond cancer
704	Harrison C.B.; Kinugasa T.; Gill N.; Kilding A.E.	Aerobic Fitness for Young Athletes: Combining Game-based and High-intensity Interval Training	Yes	International Journal of Sports Medicine	2015		Benefits of 10 weeks of high-intensity interval training and green tea supplementation on cardiovascular risk factors and VO(2max) in overweight women
705	Harrison, CB; Kinugasa, T; Gill, N; Kilding, AE	Aerobic Fitness for Young Athletes: Combining Game-based and High-intensity Interval Training	Yes	INTERNATIONAL JOURNAL OF SPORTS MEDICINE	2015		Benefits of 10 weeks of high-intensity interval training and green tea supplementation on cardiovascular risk factors and VO2maxin overweight women
98	Harrison, CB; Kinugasa, T; Gill, N; Kilding, AE	Aerobic Fitness for Young Athletes: Combining Game-based and High-intensity Interval Training	Yes	INTERNATIONAL JOURNAL OF SPORTS MEDICINE	2015	Web of Science	Benefits of 6 weeks of high interval intensity training based on basic fitness variables and losing weight during the pandemic of covid-19 period
707	Saanijoki T.; Kantonen T.; Pekkarinen L.; Kalliokoski K.; Hirvonen J.; Malén T.; Tuominen L.; Tuulari J.J.; Arponen E.; Nuutila P.; Nummenmaa L.	Aerobic Fitness Is Associated with Cerebral μ-Opioid Receptor Activation in Healthy Humans	irrelevant	Medicine and Science in Sports and Exercise	2022		Benefits of Cardio-Pulmonary Rehabilitation in Moderate to Severe Forms of COVID-19 Infection
7663	Saanijoki T, Kantonen T, Pekkarinen L, Kalliokoski K, Hirvonen J, Malén T, Tuominen L, Tuulari JJ, Arponen E, Nuutila P, Nummenmaa L.	Aerobic Fitness Is Associated with Cerebral μ-Opioid Receptor Activation in Healthy Humans	irrelevant	Physiol Rep	2022		Benefits of exercise training on cardiovascular dysfunction: Molecular and integrative
709	Bjørgen S.; Hoff J.; Husby V.S.; Høydal M.A.; Tjønna A.E.; Steinshamn S.; Richardson R.S.; Helgerud J.	Aerobic high intensity one and two legs interval cycling in chronic obstructive pulmonary disease: The sum of the parts is greater than the whole	irrelevant	European Journal of Applied Physiology	2009		Benefits of high-intensity interval training compared to continuous training to reduce apoptotic markers in female rats with cisplatin nephrotoxicity - possible modulatory role of IL-11
710	Larsen A.I.; Sæland C.; Vegsundvåg J.; Skadberg M.S.; Nilsen J.; Butt N.; Ushakova A.; Valborgland T.; Munk P.S.; Isaksen K.	Aerobic high-intensity interval exercise training in patients with angina and no obstructive coronary artery disease: feasibility and physiological effects	irrelevant	European Heart Journal Open	2023		Benefits of high-intensity interval training compared to continuous training to reduce apoptotic markers in female rats with cisplatin nephrotoxicity – possible modulatory role of IL-11
6967	Larsen AI, Sæland C, Vegsundvåg J, Skadberg MS, Nilsen J, Butt N, Ushakova A, Valborgland T, Munk PS, Isaksen K.	Aerobic high-intensity interval exercise training in patients with angina and no obstructive coronary artery disease: feasibility and physiological effects	irrelevant	J Physiol Sci	2023		Benefits of Incorporating Hiit Programs for Individuals with Down Syndrome
712	Hov H, Wang E, Lim YR, Trane G, Hemmingsen M, Hoff J, Helgerud J.	Aerobic high-intensity intervals are superior to improve V̇O(2max) compared with sprint intervals in well-trained men	irrelevant	Eur Heart J Open	2022		Benefits on Hematological and Biochemical Parameters of a High-Intensity Interval Training Program for a Half-Marathon in Recreational Middle-Aged Women Runners
713	Hov H.; Wang E.; Lim Y.R.; Trane G.; Hemmingsen M.; Hoff J.; Helgerud J.	Aerobic high-intensity intervals are superior to improve V̇O2max compared with sprint intervals in well-trained men	irrelevant	Scandinavian Journal of Medicine and Science in Sports	2023		Beta power and movement-related beta modulation as hallmarks of energy for plasticity induction: Implications for Parkinson's disease
714	Helgerud J, Hov H, Mehus H, Balto B, Boye A, Finsås L, Hoff J, Wang E.	Aerobic high-intensity intervals improve V̇O(2max) more than supramaximal sprint intervals in females, similar to males	irrelevant	Front Aging Neurosci	2023		Beta-Blocker Type Effect on Substrate Oxidation during HIIE in Heart Failure Patients: Pilot Data
715	Helgerud J.; Hov H.; Mehus H.; Balto B.; Boye A.; Finsås L.; Hoff J.; Wang E.	Aerobic high-intensity intervals improve V̇O2max more than supramaximal sprint intervals in females, similar to males	irrelevant	Scandinavian Journal of Medicine and Science in Sports	2023		Beta-blocker type effect on substrate oxidation during HIIE in heart failure patients: Pilot data; [Efeito do Tipo Betabloqueador na Oxidação de Substratos durante HIIE em Pacientes com Insuficiência Cardíaca: Dados Piloto]
716	Martínez R.; Kapravelou G.; López-Chaves C.; Cáceres E.; Coll-Risco I.; Sánchez-González C.; Llopis J.; Arrebola F.; Galisteo M.; Aranda P.; López-Jurado M.; Porres J.M.	Aerobic interval exercise improves renal functionality and affects mineral metabolism in obese zucker rats	irrelevant	American Journal of Physiology - Renal Physiology	2019		Bibliometric Review to Explore Emerging High-Intensity Interval Training in Health Promotion: A New Century Picture
717	Terada T.; Beanlands R.A.; Tulloch H.E.; Pipe A.L.; Chirico D.; Reed J.L.	Aerobic interval training and moderate-to-vigorous intensity continuous training are associated with sex-specific improvements in psychological health in patients with heart disease	irrelevant	European Journal of Preventive Cardiology	2019		Biochemical responses and physical performance during high-intensity resistance circuit training in hypoxia and normoxia
718	Ovretveit K.	Aerobic interval training improves maximal oxygen uptake and reduces body fat in grapplers	irrelevant	Journal of Sports Medicine and Physical Fitness	2019		Biological Response of Irisin Induced by Different Types of Exercise in Obese Subjects: A Non-Inferiority Controlled Randomized Study
9280	Øvretveit K.	Aerobic interval training improves maximal oxygen uptake and reduces body fat in grapplers	irrelevant	Clin Mol Hepatol	2019		Biological sex does not influence the peak cardiac output response to twelve weeks of sprint interval training
720	Brobakken M.F.; Nygård M.; Güzey I.C.; Morken G.; Reitan S.K.; Heggelund J.; Wang E.; Vedul-Kjelsaas E.	Aerobic interval training in standard treatment of out-patients with schizophrenia: a randomized controlled trial	irrelevant	Acta Psychiatrica Scandinavica	2019		Biology of aging: Paving the way for healthy aging
9068	Brobakken MF, Nygård M, Güzey IC, Morken G, Reitan SK, Heggelund J, Wang E, Vedul-Kjelsaas E.	Aerobic interval training in standard treatment of out-patients with schizophrenia: a randomized controlled trial	irrelevant	J Diabetes Metab Disord	2019		Biomarker responses of cardiac oxidative stress to high intensity interval training in rats
722	Mora-Rodriguez R.; Fernandez-Elias V.E.; Morales-Palomo F.; Pallares J.G.; Ramirez-Jimenez M.; Ortega J.F.	Aerobic interval training reduces vascular resistances during submaximal exercise in obese metabolic syndrome individuals	irrelevant	European Journal of Applied Physiology	2017		Biomechanical Stimulation of Muscle Constructs Influences Phenotype of Bone Constructs by Modulating Myokine Secretion
723	Pearson M.J.; Smart N.A.	Aerobic Training Intensity for Improved Endothelial Function in Heart Failure Patients: A Systematic Review and Meta-Analysis	irrelevant	Cardiology Research and Practice	2017		Bladder cancer and exeRcise trAining during intraVesical thErapy - The BRAVE trial: A study protocol for a prospective, single-centre, phase II randomised controlled trial
724	de Lira C.T.C.; dos Santos M.A.M.; Gomes P.P.; Fidelix Y.L.; dos Santos A.C.O.; Tenório T.R.S.; Lofrano-Prado M.C.; do Prado W.L.	Aerobic training performed at ventilatory threshold improves liver enzymes and lipid profile related to non-alcoholic fatty liver disease in adolescents with obesity	irrelevant	Nutrition and Health	2017		Bladder cancer and exeRcise trAining during intraVesical thErapy-the BRAVE trial: a study protocol for a prospective, single-centre, phase II randomised controlled trial
725	Bonato M.; Rampichini S.; Ferrara M.; Benedini S.; Sbriccoli P.; Merati G.; Franchini E.; La Torre A.	Aerobic training program for the enhancements of HR and VO2 off-kinetics in elite judo athletes	Yes	Journal of Sports Medicine and Physical Fitness	2015		Block periodization of strength and endurance training is superior to traditional periodization in ice hockey players
726	Bonato M.; Rampichini S.; Ferrara M.; Benedini S.; Sbriccoli P.; Merati G.; Franchini E.; La Torre A.	Aerobic training program for the enhancements of HR and VO2 off-kinetics in elite judo athletes	Yes	Journal of Sports Medicine and Physical Fitness	2015		Block training periodization in alpine skiing: Effects of 11-day HIT on VO 2max and performance
727	Yasar Z.; Ross M.D.; Gaffney C.J.; Postlethwaite R.D.; Wilson R.; Hayes L.D.	Aerobically trained older adults show impaired resting, but preserved exercise-induced circulating progenitor cell count, which was not improved by sprint interval training	irrelevant	Pflugers Archiv European Journal of Physiology	2023		Block training periodization in alpine skiing: eVects of 11-day HIT on VO2max and performance
7086	Yasar Z, Ross MD, Gaffney CJ, Postlethwaite RD, Wilson R, Hayes LD.	Aerobically trained older adults show impaired resting, but preserved exercise-induced circulating progenitor cell count, which was not improved by sprint interval training	irrelevant	Int J Environ Res Public Health	2023		Block vs. traditional periodization of HIT: Two different paths to success for the world's best cross-country skier
729	Metcalfe R.S.; Williams S.; Fernandes G.S.; Astorino T.A.; Stork M.J.; Phillips S.M.; Niven A.; Vollaard N.B.J.	Affecting Effects on Affect: The Impact of Protocol Permutations on Affective Responses to Sprint Interval Exercise; A Systematic Review and Meta-Analysis of Pooled Individual Participant Data	irrelevant	Frontiers in Sports and Active Living	2022		Blockade of High-Fat Diet Proteomic Phenotypes Using Exercise as Prevention or Treatment
7637	Metcalfe RS, Williams S, Fernandes GS, Astorino TA, Stork MJ, Phillips SM, Niven A, Vollaard NBJ.	Affecting Effects on Affect: The Impact of Protocol Permutations on Affective Responses to Sprint Interval Exercise; A Systematic Review and Meta-Analysis of Pooled Individual Participant Data	irrelevant	Biol Sport	2022		Blood flow restriction during high-intensity interval cycling exacerbates psychophysiological responses to a greater extent in females than males
731	Saanijoki T.; Nummenmaa L.; Koivumäki M.; Löyttyniemi E.; Kalliokoski K.K.; Hannukainen J.C.	Affective Adaptation to Repeated SIT and MICT Protocols in Insulin-Resistant Subjects	irrelevant	Medicine and Science in Sports and Exercise	2018		Blood flow restriction during self-paced aerobic intervals reduces mechanical and cardiovascular demands without modifying neuromuscular fatigue
732	Oliveira B.R.R.; Santos T.M.; Kilpatrick M.; Pires F.O.; Deslandes A.C.	Affective and enjoyment responses in high intensity interval training and continuous training: A systematic review and meta-analysis	irrelevant	PLoS ONE	2018		Blood Flow Restriction Therapy: An Evidence-Based Approach to Postoperative Rehabilitation
733	Bottoms L.; Leighton D.; Carpenter R.; Anderson S.; Langmead L.; Ramage J.; Faulkner J.; Coleman E.; Fairhurst C.; Seed M.; Tew G.	Affective and enjoyment responses to 12 weeks of high intensity interval training and moderate continuous training in adults with Crohn’s disease	irrelevant	PLoS ONE	2019		Blood glucose concentration is unchanged during exposure to acute normobaric hypoxia in healthy humans
734	Bottoms L, Leighton D, Carpenter R, Anderson S, Langmead L, Ramage J, Faulkner J, Coleman E, Fairhurst C, Seed M, Tew G.	Affective and enjoyment responses to 12 weeks of high intensity interval training and moderate continuous training in adults with Crohn's disease	irrelevant	PLoS One	2019		Blood Lactate Concentration Is Not Related to the Increase in Cardiorespiratory Fitness Induced by High Intensity Interval Training
735	Martinez N.; Kilpatrick M.W.; Salomon K.; Jung M.E.; Little J.P.	Affective and enjoyment responses to high-intensity interval training in overweight-to-obese and insufficiently active adults	irrelevant	Journal of Sport and Exercise Psychology	2015		Blood lactate responses to high-intensity intermittent training in rats
736	Kong Z.; Hu M.; Liu Y.; Shi Q.; Zou L.; Sun S.; Zhang H.; Nie J.	Affective and enjoyment responses to short-term high-intensity interval training with low-carbohydrate diet in overweight young women	Yes	Nutrients	2020		Blood lipids of cardiac patients after acute exercise on land and in water
8852	Kong Z, Hu M, Liu Y, Shi Q, Zou L, Sun S, Zhang H, Nie J.	Affective and Enjoyment Responses to Short-Term High-Intensity Interval Training with Low-Carbohydrate Diet in Overweight Young Women	Yes	Int J Sports Physiol Perform	2020		Blood Pressure and Heart Rate Variability Responses to High-Intensity Interval Training in Untrained Postmenopausal Women
738	Kong Z.; Hu M.; Sun S.; Zou L.; Shi Q.; Jiao Y.; Nie J.	Affective and enjoyment responses to sprint interval exercise at different hypoxia levels	irrelevant	International Journal of Environmental Research and Public Health	2021		Blood pressure response to isometric handgrip testing and aerobic capacity and associations with sprint performance in middle-aged men following high-intensity interval training
7980	Kong Z, Hu M, Sun S, Zou L, Shi Q, Jiao Y, Nie J.	Affective and Enjoyment Responses to Sprint Interval Exercise at Different Hypoxia Levels	irrelevant	Clin Interv Aging	2021		Blood-borne markers of fatigue in competitive athletes - Results from simulated training camps
740	Hu M.; Jung M.E.; Nie J.; Kong Z.	Affective and Enjoyment Responses to Sprint Interval Training in Healthy Individuals: A Systematic Review and Meta-Analysis	Yes	Frontiers in Psychology	2022		Blood-flow-restricted exercise: Strategies for enhancing muscle adaptation and performance in the endurance-trained athlete
7599	Hu M, Jung ME, Nie J, Kong Z.	Affective and Enjoyment Responses to Sprint Interval Training in Healthy Individuals: A Systematic Review and Meta-Analysis	Yes	Int J Sports Physiol Perform	2022		Body composition and insulin sensitivity after high-intensity interval training in overweight/obese patients
742	Songsorn P.; Brick N.; Fitzpatrick B.; Fitzpatrick S.; McDermott G.; McClean C.; Davison G.W.; Vollaard N.B.J.; Metcalfe R.S.	Affective and perceptual responses during reduced-exertion high-intensity interval training (REHIT)	irrelevant	International Journal of Sport and Exercise Psychology	2020		Body composition and physical fitness improve after 8 weeks of high-intensity circuit training using body weight in obese women
743	Heinrich K.M.; Crawford D.A.; Johns B.R.; Frye J.; Gilmore K.E.O.	Affective responses during high-intensity functional training compared to high-intensity interval training and moderate continuous training	irrelevant	Sport, Exercise, and Performance Psychology	2020		Body Composition and Physical Fitness Tests Among US Army Soldiers: A Comparison of the Active and Reserve Components
744	Chu I.-H.; Wu P.-T.; Wu W.-L.; Yu H.-C.; Yu T.-C.; Chang Y.-K.	Affective responses during high-intensity interval exercise compared with moderate-intensity continuous exercise in inactive women	irrelevant	International Journal of Environmental Research and Public Health	2021		Body composition matters when designing and prescribing HIIT protocols to individuals for health promotion
8078	Chu IH, Wu PT, Wu WL, Yu HC, Yu TC, Chang YK.	Affective Responses during High-Intensity Interval Exercise Compared with Moderate-Intensity Continuous Exercise in Inactive Women	irrelevant	Sports (Basel)	2021		Body composition, cardiorespiratory fitness, and neuromuscular adaptations induced by a home-based whole-body high intensity interval training
746	Lins-Filho O.L.; Ritti-Dias R.M.; Santos T.M.; Silva J.F.; Leite G.F.; Gusmão L.S.; Ferreira D.K.	Affective responses to different prescriptions of high-intensity interval exercise in hypertensive patients	irrelevant	Journal of Sports Medicine and Physical Fitness	2020		BODY MASS INDEX AND WAIST CIRCUMFERENCE IMPROVEMENT VIA TABATA WORKOUT: A 10-WEEK REPETITION PROGRAM
8907	Lins-Filho OL, Ritti-Dias RM, Santos TM, Silva JF, Leite GF, Gusmão LS, Ferreira DK.	Affective responses to different prescriptions of high-intensity interval exercise in hypertensive patients	irrelevant	Int J Health Sci (Qassim)	2020		Body Recomposition: would it be possible to induce fat loss and muscle hypertrophy at the same time?; [Recomposição Corporal: seria possível induzir emagrecimento e hipertrofia muscular ao mesmo tempo?]
748	Dregney T.M.; Thul C.M.; Linde J.A.; Lewis B.A.	Affective responses to high intensity interval training relative to moderate intensity continuous training	irrelevant	Physical Activity and Health	2023		Bodybuilding Coaching Strategies Meet Evidence-Based Recommendations: A Qualitative Approach
749	Jones L.; Stork M.J.; Oliver L.S.	Affective responses to high-intensity interval training with continuous and respite music	irrelevant	Journal of Sports Sciences	2020		Body-image and -size perception after a single session of HIIT body work in healthy adult men
8570	Jones L, Stork MJ, Oliver LS.	Affective responses to high-intensity interval training with continuous and respite music	irrelevant	Nutrients	2020		Bodyweight Exercise based Exergame to Induce High Intensity Interval Training
751	Bratland-Sanda S, Elieson AM, Kråkemo MA, Reinboth MS.	Affective Responses to Repeated Endurance Training Sessions with Different Intensities: A Randomized Trial	irrelevant	J Exerc Sci Fit	2022		Bodyweight high-intensity interval training: A systematic review; [Treinamento intervalado de alta intensidade com peso corporal: Revisão sistemática]; [Entrenamiento por intervalos de alta intensidad con peso corporal: Revisión sistemática]
752	Saanijoki T.; Nummenmaa L.; Eskelinen J.-J.; Savolainen A.M.; Vahlberg T.; Kalliokoski K.K.; Hannukainen J.C.	Affective Responses to Repeated Sessions of High-Intensity Interval Training	irrelevant	Medicine and Science in Sports and Exercise	2015		Bone autophagy: A potential way of exercise-mediated meg3/p62/runx2 pathway to regulate bone formation in t2dm mice
753	Hammer TM, Pedersen S, Pettersen SA, Rognmo K, Sagelv EH.	Affective Valence and Enjoyment in High- and Moderate-High Intensity Interval Exercise. The Tromsø Exercise Enjoyment Study	irrelevant	Exerc Immunol Rev	2022		Bone Response to High-Intensity Interval Training versus Moderate-Intensity Continuous Training in Adolescents with Obesity
754	Savikj M.; Gabriel B.M.; Alm P.S.; Smith J.; Caidahl K.; Björnholm M.; Fritz T.; Krook A.; Zierath J.R.; Wallberg-Henriksson H.	Afternoon exercise is more efficacious than morning exercise at improving blood glucose levels in individuals with type 2 diabetes: a randomised crossover trial	irrelevant	Diabetologia	2019		Boosting brain motor plasticity with physical exercise
9538	Savikj M, Gabriel BM, Alm PS, Smith J, Caidahl K, Björnholm M, Fritz T, Krook A, Zierath JR, Wallberg-Henriksson H.	Afternoon exercise is more efficacious than morning exercise at improving blood glucose levels in individuals with type 2 diabetes: a randomised crossover trial	irrelevant	J Sports Sci	2019		Both high-intensity interval training and low-intensity endurance training decrease intrahepatic lipid deposits via alterations of the expression of HIF-1α, HIG2 in a murine model of non alcoholic fatty liver disease (NAFLD); [L'entraînement par intervalles à haute intensité et l'entraînement à l'endurance à faible intensité diminuent les dépôts lipidiques intrahépatiques via des altérations de l…
756	Grace F.M.; Herbert P.; Ratcliffe J.W.; New K.J.; Baker J.S.; Sculthorpe N.F.	Age related vascular endothelial function following lifelong sedentariness: Positive impact of cardiovascular conditioning without further improvement following low frequency high intensity interval training	irrelevant	Physiological Reports	2015		Both moderate- and high-intensity exercise training increase intramyocellular lipid droplet abundance and modify myocellular distribution in adults with obesity
757	Curtin D.; Cadwallader C.J.; Taylor E.M.; Andrews S.C.; Stout J.C.; Hendrikse J.J.; Chong T.T.J.; Coxon J.P.	Ageing attenuates exercise-enhanced motor cortical plasticity	irrelevant	Journal of Physiology	2023		Both Traditional and Stair Climbing-based HIIT Cardiac Rehabilitation Induce Beneficial Muscle Adaptations
758	Poon E.T.-C.; Sheridan S.; Chung A.P.-W.; Wong S.H.-S.	Age-specific affective responses and self-efficacy to acute high-intensity interval training and continuous exercise in insufficiently active young and middle-aged men	irrelevant	Journal of Exercise Science and Fitness	2018		Boxing as an Intervention in Mental Health: A Scoping Review
9440	Poon ET, Sheridan S, Chung AP, Wong SH.	Age-specific affective responses and self-efficacy to acute high-intensity interval training and continuous exercise in insufficiently active young and middle-aged men	irrelevant	Int J Sports Med	2019		Brain function during central fatigue induced by intermittent high-intensity cycling
760	Su H.; Liu D.; Shao J.; Li Y.; Wang X.; Gao Q.	Aging liver: Can exercise be a better way to delay the process than nutritional and pharmacological intervention? focus on lipid metabolism	irrelevant	Current Pharmaceutical Design	2020		Brain oxygenation declines in elite Kenyan runners during a maximal interval training session
8682	Su H, Liu D, Shao J, Li Y, Wang X, Gao Q.	Aging Liver: Can Exercise be a Better Way to Delay the Process than Nutritional and Pharmacological Intervention? Focus on Lipid Metabolism	irrelevant	Obes Facts	2020		Brief Exercise at Work (BE@Work): A Mixed-Methods Pilot Trial of a Workplace High-Intensity Interval Training Intervention
762	Brícola R.S.; Cordeiro A.V.; Crisol B.M.; Braga R.R.; de Melo D.G.; Rocha M.B.; Gaspar R.C.; Nakandakari S.C.B.R.; Silva V.R.R.; Anaruma C.P.; Katashima C.K.; Canciglieri R.D.S.; Munõz V.R.; Pavan I.C.B.; Pinto A.P.; Simabuco F.M.; Silva A.S.R.D.; Moura L.P.; Pauli J.R.; Cintra D.E.; Ropelle E.R.	Aging reduces ABHD5 protein content in the adipose tissue of mice: The reversal effect of exercise	irrelevant	Cell Biochemistry and Function	2023		Brief exercise counseling and high-intensity interval training on physical activity adherence and cardiometabolic health in individuals at risk of type 2 diabetes: Protocol for a randomized controlled trial
7209	Brícola RS, Cordeiro AV, Crisol BM, Braga RR, de Melo DG, Rocha MB, Gaspar RC, Nakandakari SCBR, Silva VRR, Anaruma CP, Katashima CK, Canciglieri RDS, Munõz VR, Pavan ICB, Pinto AP, Simabuco FM, Silva ASRD, Moura LP, Pauli JR, Cintra DE, Ropelle ER.	Aging reduces ABHD5 protein content in the adipose tissue of mice: The reversal effect of exercise	irrelevant	Eur J Sport Sci	2023		Brief report of the effects of the aerobic, resistance, and high-intensity interval training in type 2 diabetes mellitus individuals
764	Marmett B.; Pires Dorneles G.; Böek Carvalho R.; Peres A.; Roosevelt Torres Romão P.; Barcos Nunes R.; Ramos Rhoden C.	Air pollution concentration and period of the day modulates inhalation of PM2.5 during moderate- and high-intensity interval exercise	irrelevant	Environmental Research	2021		Brief Report: Effects of Low-Volume High-Intensity Interval Training in Hispanic HIV+ Women: A Nonrandomized Study
765	Da Silva K.J.; Da Silva L.C.; Felippe L.C.; Silva-Cavalcante M.D.; Franco-Alvarenga P.E.; Learsi S.; Ataide-Silva T.; Bertuzzi R.; Lima-Silva A.E.; Ferreira G.A.	Airflow restriction mask induces greater central fatigue after a non-exhaustive high-intensity interval exercise	irrelevant	Scandinavian Journal of Medicine and Science in Sports	2022		Brief Vigorous Stair Climbing Effectively Improves Cardiorespiratory Fitness in Patients With Coronary Artery Disease: A Randomized Trial
7837	Da Silva KJ, Da Silva LC, Felippe LC, Silva-Cavalcante MD, Franco-Alvarenga PE, Learsi S, Ataide-Silva T, Bertuzzi R, Lima-Silva AE, Ferreira GA.	Airflow restriction mask induces greater central fatigue after a non-exhaustive high-intensity interval exercise	irrelevant	Exp Aging Res	2022		Browning is activated in the subcutaneous white adipose tissue of mice metabolically challenged with a high-fructose diet submitted to high-intensity interval training
767	Kelly JF, Humphreys K, Ferri M.	Alcoholics Anonymous and other 12-step programs for alcohol use disorder	irrelevant	J Appl Physiol (1985)	2020		Burpee Interval Training Is Associated With a More Favorable Affective Valence and Psychological Response Than Traditional High Intensity Exercise
768	Chen J.	Algorithm Analysis of Trade Gravity Model Based on PageRank Algorithm	irrelevant	Proceedings - 2023 International Conference on Electronics and Devices, Computational Science, ICEDCS 2023	2023		C1q/Tumor Necrosis Factor-Related Protein 9: Basics and Therapeutic Potentials
769	Kim H.-K.; Hwang C.-L.; Yoo J.-K.; Hwang M.-H.; Handberg E.M.; Petersen J.W.; Nichols W.W.; Sofianos S.; Christou D.D.	All-Extremity Exercise Training Improves Arterial Stiffness in Older Adults	irrelevant	Medicine and Science in Sports and Exercise	2017		Caffeine added to coffee does not alter the acute testosterone response to exercise in resistance trained males
770	Stöggl T.L.; Schwarzl C.; Müller E.E.; Nagasaki M.; Stöggl J.; Schönfelder M.; Niebauer J.	Alpine Skiing as Winter-Time High-Intensity Training	irrelevant	Medicine and Science in Sports and Exercise	2017		Caffeine and high intensity exercise: Impact on purinergic and cholinergic signalling in lymphocytes and on cytokine levels
771	Stöggl T.L.; Schwarzl C.; Müller E.E.; Nagasaki M.; Stöggl J.; Schönfelder M.; Niebauer J.	Alpine Skiing as Winter-Time High-Intensity Training	Yes	Medicine and Science in Sports and Exercise	2017		Caffeine improves swimming speed, decreases the rate of perceived exertion and lactate concentration during a high intensity intermittent aerobic training session for male swimmers; [La caféine augmente la vitesse de natation, diminue le taux d'effort perçu et la concentration en lactate durant une session d'entraînement aérobie intermittente de haute intensité chez des nageurs de sexe masculin]
772	Fallahi A.A.; Shekarfroush S.; Rahimi M.; Jalali A.; Khoshbaten A.	Alteration in cardiac uncoupling proteins and eNOS gene expression following high-intensity interval training in favor of increasing mechanical efficiency	irrelevant	Iranian Journal of Basic Medical Sciences	2016		Caffeine Ingestion Affects Performance in Different Parts of a Novel Multidirectional High-Intensity Intermittent Exercise in Futsal Athletes
773	Tarawan VM, Gunadi JW, Setiawan, Lesmana R, Goenawan H, Meilina DE, Sipayung JA, Wargasetia TL, Widowati W, Limyati Y, Supratman U.	Alteration of Autophagy Gene Expression by Different Intensity of Exercise in Gastrocnemius and Soleus Muscles of Wistar Rats	irrelevant	Pediatr Exerc Sci	2019		Caffeine ingestion and cycling power output in a low or normal muscle glycogen state
774	Liu S.; Wen D.; Feng C.; Yu C.; Gu Z.; Wang L.; Zhang Z.; Li W.; Wu S.; Liu Y.; Duan C.; Zhuang R.; Xue L.	Alteration of gut microbiota after heat acclimation may reduce organ damage by regulating immune factors during heat stress	irrelevant	Frontiers in Microbiology	2023		Caffeine Optimizes HIIT Benefits on Obesity-associated Metabolic Adversity in Women
7033	Liu S, Wen D, Feng C, Yu C, Gu Z, Wang L, Zhang Z, Li W, Wu S, Liu Y, Duan C, Zhuang R, Xue L.	Alteration of gut microbiota after heat acclimation may reduce organ damage by regulating immune factors during heat stress	irrelevant	Microvasc Res	2023		Caffeine prevents changes in muscle caused by high-intensity interval training
776	Baati N.; Mougenot N.; Lemaitre M.; Kirsch M.; Agbulut O.; Ferry A.; Vitiello D.	Alteration of skeletal and cardiac muscles function in DBA/2J mdx mice background: a focus on high intensity interval training	irrelevant	Intractable and Rare Diseases Research	2021		Caffeine prevents high-intensity exercise-induced increase in enzymatic antioxidant and Na+-K+-ATPase activities and reduction of anxiolytic like-behaviour in rats
7781	Baati N, Mougenot N, Lemaitre M, Kirsch M, Agbulut O, Ferry A, Vitiello D.	Alteration of skeletal and cardiac muscles function in DBA/2J mdx mice background: a focus on high intensity interval training	irrelevant	Br J Nutr	2022		Caloric expenditure of aerobic, resistance, or combined high-intensity interval training using a hydraulic resistance system in healthy men
778	La Monica M.B.; Fukuda D.H.; Starling-Smith T.M.; Clark N.W.; Panissa V.L.G.	Alterations in energy system contribution following upper body sprint interval training	irrelevant	European Journal of Applied Physiology	2020		Calorie Restriction Combined with High-Intensity Interval Training Promotes Browning of White Adipose Tissue by Activating the PPARγ/PGC-1α/UCP1 Pathway
8899	La Monica MB, Fukuda DH, Starling-Smith TM, Clark NW, Panissa VLG.	Alterations in energy system contribution following upper body sprint interval training	irrelevant	PLoS One	2020		Can 16 Minutes of HIIT Improve Attentional Resources in Young Students?
780	Bigseth TT, Engh JA, Andersen E, Bang-Kittilsen G, Egeland J, Falk RS, Holmen TL, Mordal J, Nielsen J, Ueland T, Vang T, Fredriksen M.	Alterations in inflammatory markers after a 12-week exercise program in individuals with schizophrenia-a randomized controlled trial	irrelevant	Cytokine	2023		Can Acute Exercise Lower Cardiovascular Stress Reactivity? Findings from a Scoping Review
781	Bigseth T.T.; Engh J.A.; Andersen E.; Bang-Kittilsen G.; Egeland J.; Falk R.S.; Holmen T.L.; Mordal J.; Nielsen J.; Ueland T.; Vang T.; Fredriksen M.	Alterations in inflammatory markers after a 12-week exercise program in individuals with schizophrenia—a randomized controlled trial	irrelevant	Frontiers in Psychiatry	2023		Can conditions of skeletal muscle loss be improved by combining exercise with anabolic–androgenic steroids? A systematic review and meta-analysis of testosterone-based interventions
782	Marijančević D.; Vrkić N.; Jukić I.; Bok D.	Alterations in redox homeostasis following repeated sprint training	irrelevant	Kinesiology	2020		Can EVH Results Predict Post-Exercise Changes in FEV(1) Following Interval and Continuous Exercise?
783	Qiao X.-F.	Alterations of free radical and antioxidant enzyme in skeletal muscle of rats during recovery after high-intensity intermittent training	irrelevant	Chinese Journal of Clinical Rehabilitation	2005		Can EVH Results Predict Post-Exercise Changes in FEV1 Following Interval and Continuous Exercise?
784	Hwang J.; Lee R.; Kim J.-S.; Hwang M.-H.	Altered arterial stiffness, cerebral blood flow and cognitive function in young smokers in response to one-bout of aerobic exercise: Mice vs. hiie	irrelevant	Exercise Science	2020		Can Exercise Enhance the Efficacy of Checkpoint Inhibition by Modulating Anti-Tumor Immunity?
785	de Almeida M.E.; Nielsen J.; Petersen M.H.; Wentorf E.K.; Pedersen N.B.; Jensen K.; Højlund K.; Ørtenblad N.	Altered intramuscular network of lipid droplets and mitochondria in type 2 diabetes	irrelevant	American journal of physiology. Cell physiology	2023		Can exercise increase natural killer cell infiltration of the prostate?
7238	de Almeida ME, Nielsen J, Petersen MH, Wentorf EK, Pedersen NB, Jensen K, Højlund K, Ørtenblad N.	Altered intramuscular network of lipid droplets and mitochondria in type 2 diabetes	irrelevant	J Cancer Surviv	2023		Can Gaming Get You Fit?
787	Spaas J, Goulding RP, Keytsman C, Fonteyn L, van Horssen J, Jaspers RT, Eijnde BO, Wüst RCI.	Altered muscle oxidative phenotype impairs exercise tolerance but does not improve after exercise training in multiple sclerosis	irrelevant	Front Physiol	2022		Can high intensity interval training improve health outcomes among people with mental illness? A systematic review and preliminary meta-analysis of intervention studies across a range of mental illnesses
788	Ghorbani M, Ghazalian F, Ebrahim K, Abednatanzi H.	Altered Neural Response Induced by Central-Fatigue in the Cortical Area During High-Intensity Interval Pedaling	irrelevant	Int J Environ Res Public Health	2020		Can high-intensity functional suspension training over eight weeks improve resting blood pressure and quality of life in young adults? A randomized controlled trial
789	Andonian B.J.; Johannemann A.; Hubal M.J.; Pober D.M.; Koss A.; Kraus W.E.; Bartlett D.B.; Huffman K.M.	Altered skeletal muscle metabolic pathways, age, systemic inflammation, and low cardiorespiratory fitness associate with improvements in disease activity following high-intensity interval training in persons with rheumatoid arthritis	irrelevant	Arthritis Research and Therapy	2021		Can high-intensity interval training and small-sided games be effective for improving physical fitness after detraining? A parallel study design in youth male soccer players
8018	Andonian BJ, Johannemann A, Hubal MJ, Pober DM, Koss A, Kraus WE, Bartlett DB, Huffman KM.	Altered skeletal muscle metabolic pathways, age, systemic inflammation, and low cardiorespiratory fitness associate with improvements in disease activity following high-intensity interval training in persons with rheumatoid arthritis	irrelevant	Eur J Appl Physiol	2021		Can high-intensity interval training change cardiac autonomic control? A systematic review
791	Edge J.; Eynon N.; Mckenna M.J.; Goodman C.A.; Harris R.C.; Bishop D.J.	Altering the rest interval during high-intensity interval training does not affect muscle or performance adaptations	irrelevant	Experimental Physiology	2013		Can high-intensity interval training impact tumor suppression and inflammatory response in prostate cancer survivors?
792	Poon E.T.-C.; Siu P.M.-F.; Wongpipit W.; Gibala M.; Wong S.H.-S.	Alternating high-intensity interval training and continuous training is efficacious in improving cardiometabolic health in obese middle-aged men	irrelevant	Journal of Exercise Science and Fitness	2022		Can high-intensity interval training improve mental health outcomes in the general population and those with physical illnesses? A systematic review and meta-analysis
7734	Poon ET, Siu PM, Wongpipit W, Gibala M, Wong SH.	Alternating high-intensity interval training and continuous training is efficacious in improving cardiometabolic health in obese middle-aged men	irrelevant	Int J Environ Res Public Health	2022		Can high-intensity interval training improve physical and mental health outcomes? A meta-review of 33 systematic reviews across the lifespan
794	Zarei S.; Taghian F.; Sharifi G.; Abedi H.	Alternation of heart microRNA-mRNA network by high-intensity interval training and proanthocyanidin in myocardial ischemia rats: Artificial intelligence and validation experimental	irrelevant	Journal of Food Biochemistry	2022		Can High-Intensity Interval Training Promote Skeletal Muscle Anabolism?
7277	Zarei S, Taghian F, Sharifi G, Abedi H.	Alternation of heart microRNA-mRNA network by high-intensity interval training and proanthocyanidin in myocardial ischemia rats: Artificial intelligence and validation experimental	irrelevant	J Sports Sci Med	2022		Can In-Task Affect During Interval and Continuous Exercise Predict 12-Month Physical Activity Behavior? Findings from a Randomized Trial
796	Edwards J.J.; Taylor K.A.; Cottam C.; Jalaludeen N.; Coleman D.A.; Wiles J.D.; Sharma R.; O'Driscoll J.M.	Ambulatory blood pressure adaptations to high-intensity interval training: A randomized controlled study	irrelevant	Journal of Hypertension	2021		Can intervals enhance the inflammatory response and enjoyment in upper-body exercise?
8459	Edwards JJ, Taylor KA, Cottam C, Jalaludeen N, Coleman DA, Wiles JD, Sharma R, O'Driscoll JM.	Ambulatory blood pressure adaptations to high-intensity interval training: a randomized controlled study	irrelevant	J Spinal Cord Med	2021		Can Match-Mimicking Intermittent Practice Be Used as a Simulatory Training Mode of Competition Using Olympic Time Frame in Elite Taekwondo Athletes?
798	Sosner P, Gayda M, Dupuy O, Garzon M, Gremeaux V, Lalongé J, Hayami D, Juneau M, Nigam A, Bosquet L.	Ambulatory blood pressure reduction following 2 weeks of high-intensity interval training on an immersed ergocycle	irrelevant	Eur Heart J	2019		Can measures of critical power precisely estimate the maximal metabolic steady-state?
799	Sosner P.; Gayda M.; Dupuy O.; Garzon M.; Gremeaux V.; Lalongé J.; Hayami D.; Juneau M.; Nigam A.; Bosquet L.	Ambulatory blood pressure reduction following 2 weeks of high-intensity interval training on an immersed ergocycle; [Réduction de la pression artérielle ambulatoire suivant 2 semaines d'entraînement par intervalle à haute intensité sur cycloergomètre immergé]	irrelevant	Archives of Cardiovascular Diseases	2019		Can physical activity support the endocannabinoid system in the preventive and therapeutic approach to neurological disorders?
800	Sosner P.; Gayda M.; Dupuy O.; Garzon M.; Lemasson C.; Gremeaux V.; Lalongé J.; Gonzales M.; Hayami D.; Juneau M.; Nigam A.; Bosquet L.	Ambulatory blood pressure reduction following high-intensity interval exercise performed in water or dryland condition	irrelevant	Journal of the American Society of Hypertension	2016		Can Popular High-Intensity Interval Training (HIIT) Models Lead to Impossible Training Sessions?
801	Ramirez-Jimenez M.; Morales-Palomo F.; Pallares J.G.; Mora-Rodriguez R.; Ortega J.F.	Ambulatory blood pressure response to a bout of HIIT in metabolic syndrome patients	irrelevant	European Journal of Applied Physiology	2017		Can Running Speed and Aerobic Endurance Be Affected after 4 weeks of In-season Running-based HIIT of Different Modes?
802	Dias A.R.L.; de Souza K.A.; dos Santos K.M.; de Miranda R.M.; Serra A.J.; Peçanha T.; Ferreira J.C.; Cambri L.T.; Arsa G.	Ambulatory heart rate variability in overweight and obese men after high-intensity interval exercise versus moderate-intensity continuous exercise	irrelevant	European Journal of Sport Science	2022		Can short-term high-intensity intermittent training reduce adiposity?
8218	Dias ARL, de Souza KA, Dos Santos KM, de Miranda RM, Serra AJ, Peçanha T, Ferreira JC, Cambri LT, Arsa G.	Ambulatory heart rate variability in overweight and obese men after high-intensity interval exercise versus moderate-intensity continuous exercise	irrelevant	Eur J Appl Physiol	2021		Can Simulated Partners Boost Workout Effort in Long-Term Exercise?
804	Hosseini H.M.; Shirvani H.; Aghaei F.; Arabzadeh E.; Hofmeister M.	AMELIORATIVE EFFECTS OF HIGH INTENSITY INTERVAL TRAINING AND LACTOBACILLUS RHAMNOSUS GG PROTECT AGAINST TETRACYCLINE-INDUCED FATTY LIVER IN RATS: A GENE EXPRESSION PROFILING COMPARATIVE STUDY	irrelevant	EXCLI Journal	2022		Can static hyperinflation predict exercise capacity in COPD?
7343	Hosseini HM, Shirvani H, Aghaei F, Arabzadeh E, Hofmeister M.	Ameliorative effects of high intensity interval training and Lactobacillus rhamnosus GG Protect against tetracycline-induced fatty liver in rats: a gene expression profiling comparative study	irrelevant	Front Endocrinol (Lausanne)	2022		Can Supplementation of Vitamin D Improve Aerobic Capacity in Well Trained Youth Soccer Players?
806	Baranauskas MN, Freemas JA, Carter SJ, Blodgett JM, Pedlar CR, Bruinvels G.	Amenorrhea and oligomenorrhea risk related to exercise training volume and intensity: Findings from 3705 participants recruited via the STRAVA™ exercise application	irrelevant	Mult Scler Relat Disord	2023		Can the Six-Minute Walk Test Be Used to Individualize Physical Activity Intensity in Patients with Breast Cancer?
807	Stine J.G.; Long M.T.; Corey K.E.; Sallis R.E.; Allen A.M.; Armstrong M.J.; Conroy D.E.; Cuthbertson D.J.; Duarte-Rojo A.; Hallsworth K.; Hickman I.J.; Kappus M.R.; Keating S.E.; Pugh C.J.A.; Rotman Y.; Simon T.G.; Vilar-Gomez E.; Wong V.W.-S.; Schmitz K.H.	American College of Sports Medicine (ACSM) International Multidisciplinary Roundtable report on physical activity and nonalcoholic fatty liver disease	irrelevant	Hepatology Communications	2023		Can We Draw General Conclusions from Interval Training Studies?
808	Thompson P.D.; Baggish A.L.; Franklin B.; Jaworski C.; Riebe D.	American College of Sports Medicine Expert Consensus Statement to Update Recommendations for Screening, Staffing, and Emergency Policies to Prevent Cardiovascular Events at Health Fitness Facilities	irrelevant	Current Sports Medicine Reports	2020		Can we HIIT cancer if we attack inflammation?
809	Trojian T.; Colberg S.; Harris G.; Oh R.; Dixit S.; Gibson M.; Corcoran M.; Ramey L.; Berg P.V.	American Medical Society for Sports Medicine Position Statement on the Care of the Athlete and Athletic Person with Diabetes	irrelevant	Clinical Journal of Sport Medicine	2022		Can we hit prenatal depression and anxiety through HIIT? The effectiveness of online high intensity interval training in pregnant women during the COVID-19 pandemic: a randomized controlled trial
810	Wu H.-J.; Zhang D.-M.	Amino acid complex preparation alleviates the central fatigue after high-intensity intermittent training	irrelevant	Chinese Journal of Tissue Engineering Research	2018		Canadian aging and inactivity study: Spaceflight-inspired exercises during head-down tilt bedrest blunted reductions in muscle-pump but not cardiac baroreflex in older persons
811	Genders A.J.; Marin E.C.; Bass J.J.; Kuang J.; Saner N.J.; Smith K.; Atherton P.J.; Bishop D.J.	Ammonium chloride administration prior to exercise has muscle-specific effects on mitochondrial and myofibrillar protein synthesis in rats	irrelevant	Physiological Reports	2021		CAPACITY OF REPEATED SPRINTS IN PROFESSIONAL FUTSAL ATHLETES: AN ANALYSIS OF THE TABATA PROTOCOL
8186	Genders AJ, Marin EC, Bass JJ, Kuang J, Saner NJ, Smith K, Atherton PJ, Bishop DJ.	Ammonium chloride administration prior to exercise has muscle-specific effects on mitochondrial and myofibrillar protein synthesis in rats	irrelevant	Med Sci Sports Exerc	2021		Capillary glycaemia responses to strength exercises performed before or after high-intensity interval exercise in Type 1 diabetes under real-life settings
813	Halikas A.; Gibas K.J.	AMPK induced memory improvements in the diabetic population: A case study	irrelevant	Diabetes and Metabolic Syndrome: Clinical Research and Reviews	2018		Capsaicin supplementation increases time to exhaustion in high-intensity intermittent exercise without modifying metabolic responses in physically active men
814	Chen Y, Zhang S, Ye L, Chen H, Yu L, Wu D.	An Acute Bout of Exercise Suppresses Appetite via Central Lactate Metabolism	irrelevant	Med Sci Sports Exerc	2023		Carbohydrate intake before and during high intensity exercise with reduced muscle glycogen availability affects the speed of muscle reoxygenation and performance
815	Little J.P.; Safdar A.; Bishop D.; Tarnopolsky M.A.; Gibala M.J.	An acute bout of high-intensity interval training increases the nuclear abundance of PGC-1α and activates mitochondrial biogenesis in human skeletal muscle	irrelevant	American Journal of Physiology - Regulatory Integrative and Comparative Physiology	2011		Carbohydrate mouth rinse effects on physical and cognitive performance: Benefits and limitations in sports; [Effets des glucides en rinçage de bouche sur la performance physique et cognitive : intérêts et limites en sport]
816	Martínez S.R.; Ríos L.J.C.; Tamayo I.M.; Almeida L.G.; López-Gomez M.A.; Jara C.C.	An After-School, high-intensity, interval physical activity programme improves health-related fitness in children	irrelevant	Motriz. Revista de Educacao Fisica	2016		Carbohydrate restriction with or without exercise training improves blood pressure and insulin sensitivity in overweight women
817	Varma P.	An analysis of country specific determinants of vertical and horizontal intra-industry trade in the food processing sector of India	irrelevant	International Journal of Trade and Global Markets	2015		Carbohydrate restriction: Friend or foe of resistance-based exercise performance?
818	Varma P.; Ramakrishnan A.	An analysis of the structure and the determinants of intra-industry trade in agri-food products: Case of India and selected FTAs	irrelevant	Millennial Asia	2014		Carbohydrate supplementation stabilises plasma sodium during training with high intensity
819	Hebisz P.; Hebisz R.; Jastrzębska A.	An attempt to predict changes in heart rate variability in the training intensification process among cyclists	irrelevant	International Journal of Environmental Research and Public Health	2021		Carbohydrate utilization and disposal in strength/power training and sports: Examining the underexamined
7998	Hebisz P, Hebisz R, Jastrzębska A.	An Attempt to Predict Changes in Heart Rate Variability in the Training Intensification Process among Cyclists	irrelevant	Physiol Res	2021		Carbohydrate-restricted Diet and Exercise Increase Brain-derived Neurotrophic Factor and Cognitive Function: A Randomized Crossover Trial
821	Kelly B.M.; Xenophontos S.; King J.A.; Nimmo M.A.	An evaluation of low volume high-intensity intermittent training (HIIT) for health risk reduction in overweight and obese men	irrelevant	BMC Obesity	2017		Carbohydrate-restricted Diet and High-intensity Interval Training Exercise Improve Cardio-metabolic and Inflammatory Profiles in Metabolic Syndrome: A Randomized Crossover Trial
822	Nicol J.L.; Woodrow C.; Cunningham B.J.; Mollee P.; Weber N.; Smith M.D.; Nicol A.J.; Gordon L.G.; Hill M.M.; Skinner T.L.	An Individualized Exercise Intervention for People with Multiple Myeloma—Study Protocol of a Randomized Waitlist-Controlled Trial	irrelevant	Current Oncology	2022		Carbohydrate-Restriction with High-Intensity Interval Training: An Optimal Combination for Treating Metabolic Diseases?
823	Schaubroeck K.J.; Leitner B.P.; Perry R.J.	An optimized method for tissue glycogen quantification	irrelevant	Physiological Reports	2022		Carbohydrates do not accelerate force recovery after glycogen-depleting followed by high-intensity exercise in humans
824	Mertens M.G.; Meeus M.; Verborgt O.; Vermeulen E.H.M.; Schuitemaker R.; Hekman K.M.C.; van der Burg D.H.; Struyf F.	An overview of effective and potential new conservative interventions in patients with frozen shoulder	irrelevant	Rheumatology International	2022		Cardiac adaptations to high-intensity aerobic training in premenopausal and recent postmenopausal women: The Copenhagen women study
7939	Mertens MG, Meeus M, Verborgt O, Vermeulen EHM, Schuitemaker R, Hekman KMC, van der Burg DH, Struyf F.	An overview of effective and potential new conservative interventions in patients with frozen shoulder	irrelevant	BMC Pulm Med	2021		Cardiac and intramuscular adaptations following short-term exercise prehabilitation in unfit patients scheduled to undergo hepatic or pancreatic surgery: Study protocol of a multinuclear MRI study
826	Girard O, Brocherie F, Goods PSR, Millet GP.	An Updated Panorama of "Living Low-Training High" Altitude/Hypoxic Methods	irrelevant	J Sports Sci	2021		Cardiac arrest, chronic total occlusion, and occluded stent in a 16-year-old boy with Kawasaki disease: A case report
827	Doewes R.I.; Gharibian G.; zadeh F.A.; Zaman B.A.; vahdat S.; Akhavan-Sigari R.	An Updated Systematic Review on the Effects of Aerobic Exercise on Human Blood Lipid Profile	irrelevant	Current Problems in Cardiology	2023		Cardiac autonomic and left ventricular mechanics following high intensity interval training: A randomized crossover controlled study
828	Plumptre H.; Giannoudi M.; Kurian J.	An usual case of bilateral deep venous thrombosis with associated pulmonary embolus	irrelevant	Oxford Medical Case Reports	2022		Cardiac autonomic function and high-intensity interval training in middle-age men
829	Fujita M.; Yoshimura M.; Nakamura M.; Hojo T.; Fukuoka Y.	Anaerobic performance after 3-day consecutive CO2-rich cold-water immersion in physically active males	irrelevant	Journal of Exercise Science and Fitness	2022		Cardiac autonomic response following high-intensity running work-to-rest interval manipulation
7964	Sandford GN, Laursen PB, Buchheit M.	Anaerobic Speed/Power Reserve and Sport Performance: Scientific Basis, Current Applications and Future Directions	irrelevant	Front Physiol	2021		Cardiac basal autophagic activity and increased exercise capacity
831	Sandford G.N.; Laursen P.B.; Buchheit M.	Anaerobic Speed/Power Reserve and Sport Performance: Scientific Basis, Current Applications and Future Directions	irrelevant	Sports Medicine	2021		Cardiac output but not stroke volume is similar in a Wingate and V̇O 2peak test in young men
832	Sandford, GN; Laursen, PB; Buchheit, M	Anaerobic Speed/Power Reserve and Sport Performance: Scientific Basis, Current Applications and Future Directions	irrelevant	SPORTS MEDICINE	2021		Cardiac parasympathetic and anaerobic performance recovery after high-intensity exercise in rowers
110	Sandford, GN; Laursen, PB; Buchheit, M	Anaerobic Speed/Power Reserve and Sport Performance: Scientific Basis, Current Applications and Future Directions	irrelevant	SPORTS MEDICINE	2021	Web of Science	Cardiac parasympathetic reactivation after small-sided soccer games and repeated sprints in untrained healthy adolescents
834	Juhanna I.V.; Adiatmika I.G.; Wahyuni N.	Anaerobic threshold is significantly enhanced by high intensity interval training (HIIT) in balinese athletic students	irrelevant	Journal of Global Pharma Technology	2018		Cardiac rehabilitation 2022
835	Capostagno B.; Lambert M.I.; Lamberts R.P.	Analysis of a Submaximal Cycle Test to Monitor Adaptations to Training: Implications for Optimizing Training Prescription	irrelevant	Journal of Strength and Conditioning Research	2021		Cardiac Rehabilitation and Exercise Training in the Elderly
9141	Capostagno B, Lambert MI, Lamberts RP.	Analysis of a Submaximal Cycle Test to Monitor Adaptations to Training: Implications for Optimizing Training Prescription	irrelevant	PLoS One	2019		Cardiac rehabilitation and its sporty face; [A szívbetegek rehabilitációjának sportos arca]
837	Milosevic M.; Alexandersson S.P.; Ivic Z.; Milosevic M.	ANALYSIS OF DIFFERENCES IN THE DESIGN OF INTERVAL AND CONTINUOUS AEROBIC TRAINING OF ELITE TEAM HANDBALL PLAYERS	irrelevant	Sport Science	2022		Cardiac Rehabilitation for Older Adults: Vital Opportunity to Improve Patient-Centered Cardiovascular Disease Care amid Worldwide Patient Aging
838	Paiva L.A.; Silva I.S.; de Oliveira Júnior S.A.; de Souza A.S.; Jacques C.O.B.	Analysis of high-intensity interval training on bone mineral density in an experimental model of type 2 diabetes	irrelevant	Acta Cirurgica Brasileira	2022		Cardiac Rehabilitation for Visceral Obesity: A Multidisciplinary Approach
7547	Paiva LA, Silva IS, Oliveira Júnior SA, Souza AS, Jacques COB.	Analysis of high-intensity interval training on bone mineral density in an experimental model of type 2 diabetes	irrelevant	Psychophysiology	2022		Cardiac Rehabilitation Improves Fitness in Patients With Subclinical Markers of Cardiotoxicity While Receiving Chemotherapy: A RANDOMIZED CONTROLLED STUDY
840	Moment A.; Nemerovsky V.; Karpenko E.; Rubenkova L.; Nikitin A.	Analysis of high-intensity physical activity biological feasibility within the framework of children health training	irrelevant	BIO Web of Conferences	2020		Cardiac rehabilitation in chronic heart failure: Effect of an 8-week, high-intensity interval training versus continuous training
841	Gómez-Landero LA, Frías-Menacho JM.	Analysis of Morphofunctional Variables Associated with Performance in Crossfit(®) Competitors	irrelevant	Biosensors (Basel)	2020		Cardiac rehabilitation in coronary artery bypass grafting patients: Effect of eight weeks of moderate-intensity continuous training versus high-intensity interval training
842	Gómez-Landero L.A.; Frías-Menacho J.M.	Analysis of Morphofunctional Variables Associated with Performance in Crossfit®Competitors	irrelevant	Journal of Human Kinetics	2020		Cardiac rehabilitation in the paediatric Fontan population: Development of a home-based high-intensity interval training programme
843	Souza L.M.V.; Aidar F.J.; De Matos D.G.; Marçal A.C.; De Souza R.F.; Dos Santos J.L.; De Andrade Wartha E.R.S.; Da Silva A.N.; Dos Santos Estevam C.; De Araújo S.S.	Analysis of oxidative stress in Wistar rats submitted to high-intensity interval training	irrelevant	Motricidade	2020		Cardiac rehabilitation with intermittent myocardial ischaemia as a new therapeutic option in refractory angina?
844	Shaw B.S.; Dullabh M.; Forbes G.; Brandkamp J.-L.; Shaw I.	Analysis of physiological determinants during a single bout of crossfit	irrelevant	International Journal of Performance Analysis in Sport	2015		Cardiac remodeling after six weeks of high-intensity interval training to exhaustion in endurance-trained men
845	Yin X.; Ma X.; Zhao Y.; Liu K.	ANALYSIS OF THE EFFECT OF HIGH INTENSITY INTERMITTENT TRAINING FOR YOUNG ATHLETES; [ANÁLISE DO EFEITO DO TREINAMENTO INTERMITENTE DE ALTA INTENSIDADE PARA JOVENS ATLETAS]; [ANÁLISIS DEL EFECTO DEL ENTRENAMIENTO INTERMITENTE DE ALTA INTENSIDAD EN ATLETAS JÓVENES]	irrelevant	Revista Brasileira de Medicina do Esporte	2023		Cardiac response to exercise in normal ageing: What can we learn from masters athletes?
846	Warr D.; Sánchez-Alarcos J.V.; Pablos C.; Redondo J.C.	Analysis of the neuromuscular responses during two different high-intensity interval training sessions in athletes of cyclic and acyclic sports; [Análisis de las respuestas neuromusculares durante dos diferentes sesiones de entrenamiento intervalado de alta intensidad en atletas de deportes cíclicos y acíclicos]	irrelevant	Cultura, Ciencia y Deporte	2022		Cardiac resynchronization therapy and training in heart failure: A perfect marriage?
847	Dos Santos W.; Dos Santos J.L.; Marçal A.C.; Aidar F.J.; Souza L.M.V.; de Araújo S.S.	Analysis of the physiological and metabolic responses between two types of training in wistar rats; [Análise das respostas fisiológicas e metabólicas entre dois tipos de treinamento em ratos wistar]	irrelevant	Revista Brasileira de Cineantropometria e Desempenho Humano	2020		Cardiac telerehabilitation as an alternative to centre-based cardiac rehabilitation
848	Wang S.; Liao J.; Hu M.	Analysis on correlation between the heart rate variability and the recovery of heart rate after high intensity intermittent exercise; [Analisi della correlazione tra la variabilità della frequenza cardiaca e il suo recupero dopo un esercizio intermittente ad alta intensità]	irrelevant	Medicina dello Sport	2019		Cardiac Transplantation: Physiology and Natural History of the Transplanted Heart
849	Farias-Junior L.F.; Macêdo G.A.D.; Browne R.A.V.; Freire Y.A.; Oliveira-Dantas F.F.; Schwade D.; Mortatti A.L.; Santos T.M.; Costa E.C.	And psychological responses during low-volume high-intensity interval training sessions with different work-recovery durations	irrelevant	Journal of Sports Science and Medicine	2019		Cardiac troponin release during and after endurance exercise: Epidemiologic health implications
850	Hastings M.H.; Herrera J.J.; Guseh J.S.; Atlason B.; Houstis N.E.; Abdul Kadir A.; Li H.; Sheffield C.; Singh A.P.; Roh J.D.; Day S.M.; Rosenzweig A.	Animal Models of Exercise From Rodents to Pythons	irrelevant	Circulation Research	2022		Cardiodynamicsgram: a novel tool for monitoring cardiac function in exercise training
851	Mogi M.; Higashi Y.; Bokuda K.; Ichihara A.; Nagata D.; Tanaka A.; Node K.; Nozato Y.; Yamamoto K.; Sugimoto K.; Shibata H.; Hoshide S.; Nishizawa H.; Kario K.	Annual reports on hypertension research 2020	irrelevant	Hypertension Research	2022		Cardiometabolic adaptations and benefits of recreational group sports
852	Glattke KE, Tummala SV, Chhabra A.	Anterior Cruciate Ligament Reconstruction Recovery and Rehabilitation: A Systematic Review	irrelevant	Andrologia	2022		Cardiometabolic and muscular fatigue responses to different crossfit® workouts
853	Maurer G.S.; Clayton Z.S.	Anthracycline chemotherapy, vascular dysfunction and cognitive impairment: burgeoning topics and future directions	irrelevant	Future Cardiology	2023		Cardiometabolic and Perceptual Responses to Body-Weight Resistance High-Intensity Interval Exercise in Boys
854	Artigas-Arias M.; Olea M.A.; Sanmartín-Calísto Y.; Huard N.; Durán-Vejar F.; Beltrán-Fuentes F.; Muñoz-Fernández A.; Alegría-Molina A.; Sapunar J.; Salazar L.A.; Marzuca-Nassr G.N.	Anthropometric parameters, lower limb functionality and quality of life after high-intensity interval training in healthy young people versus older adults; [Parámetros antropométricos, funcionalidad de miembros inferiores y calidad de vida posterior al entrenamiento interválico de alta intensidad en jóvenes versus personas mayores]	irrelevant	International Journal of Morphology	2021		Cardiometabolic and perceptual responses to different forms of interval training in patients with type 2 diabetes; [Kardiometabolische und Wahrnehmungsreaktionen auf verschiedene Formen des Intervalltrainings bei Patienten mit Typ-2-Diabetes]
855	Lora-Pozo I.; Lucena-Anton D.; Salazar A.; Galán-Mercant A.; Moral-Munoz J.A.	Anthropometric, cardiopulmonary and metabolic benefits of the high-intensity interval training versus moderate, low-intensity or control for type 2 diabetes: Systematic review and meta-analysis	irrelevant	International Journal of Environmental Research and Public Health	2019		Cardiometabolic Response to a Single High-intensity Interval Exercise Session Versus Breaking up Sedentary Time with Fragmented High-intensity Interval Exercise
8988	Lora-Pozo I, Lucena-Anton D, Salazar A, Galán-Mercant A, Moral-Munoz JA.	Anthropometric, Cardiopulmonary and Metabolic Benefits of the High-Intensity Interval Training Versus Moderate, Low-Intensity or Control for Type 2 Diabetes: Systematic Review and Meta-Analysis	irrelevant	Res Q Exerc Sport	2020		Cardiometabolic responses to a battling rope high intensity interval training protocol
857	Jones T.W.; Lindblom H.P.; Karlsson Ø.; Andersson E.P.; Mcgawley K.	Anthropometric, Physiological, and Performance Developments in Cross-country Skiers	irrelevant	Medicine and Science in Sports and Exercise	2021		Cardiometabolic risk markers, adipocyte fatty acid binding protein (aFABP) and the impact of high-intensity interval training (HIIT) in obese adolescents
7888	Jones TW, Lindblom HP, Karlsson Ø, Andersson EP, McGawley K.	Anthropometric, Physiological, and Performance Developments in Cross-country Skiers	irrelevant	Int J Environ Res Public Health	2021		Cardio-oncology: Low-grade inflammation as a common pathway of cancer and cardiovascular disease
859	Lin T.-C.; Wang S.-H.; Huang C.-C.; Lai Y.-C.; Song T.-Y.; Tsai M.-S.	Anti-fatigue, antioxidation, and anti-inflammatory effects of eucalyptus oil aromatherapy in swimming-exercised rats	irrelevant	Chinese Journal of Physiology	2018		Cardioprotective effect of high intensity interval training and nitric oxide metabolites (NO2−, NO3−)
860	Perissiou M.; Bailey T.G.; Windsor M.; Greaves K.; Nam M.C.Y.; Russell F.D.; O'Donnell J.; Magee R.; Jha P.; Schulze K.; Leicht A.S.; Golledge J.; Askew C.D.	Aortic and Systemic Arterial Stiffness Responses to Acute Exercise in Patients With Small Abdominal Aortic Aneurysms	irrelevant	European Journal of Vascular and Endovascular Surgery	2019		Cardioprotective Effect of Resistance Exercise on Left Ventricular Remodeling Associated with Monocrotaline-Induced Pulmonary Arterial Hypertension; [Efeito Cardioprotetor do Exercício Resistido no Remodelamento Ventricular Esquerdo Associado à Hipertensão Arterial Pulmonar Induzida por Monocrotalina]
861	Luo J.; Liu W.; Feng F.; Chen L.	Apelin/APJ system: A novel therapeutic target for locomotor system diseases	irrelevant	European Journal of Pharmacology	2021		Cardioprotective effects of exercise preconditioning on ischemia-reperfusion injury and ventricular ectopy in young and senescent rats
8041	Luo J, Liu W, Feng F, Chen L.	Apelin/APJ system: A novel therapeutic target for locomotor system diseases	irrelevant	Scand J Med Sci Sports	2021		Cardioprotective effects of high-intensity interval training are mediated through microRNA regulation of mitochondrial and oxidative stress pathways
863	Tamburus N.Y.; Verlengia R.; Kunz V.C.; César M.C.; Silva E.	Apolipoprotein B and angiotensin-converting enzyme polymorphisms and aerobic interval training: Randomized controlled trial in coronary artery disease patients	irrelevant	Brazilian Journal of Medical and Biological Research	2018		Cardiopulmonary and metabolic markers following a 6-week high-intensity interval training and moderate-intensity continuous training intervention in moderately trained individuals
864	Krüger K.; Alack K.; Ringseis R.; Mink L.; Pfeifer E.; Schinle M.; Gindler K.; Kimmelmann L.; Walscheid R.; Muders K.; Frech T.; Eder K.; Mooren F.-C.	Apoptosis of T-Cell Subsets after Acute High-Intensity Interval Exercise	irrelevant	Medicine and Science in Sports and Exercise	2016		Cardiopulmonary and muscular effects of different doses of high-intensity physical training in substance use disorder patients: study protocol for a block allocated controlled endurance and strength training trial in an inpatient setting
865	Kojima C.; Kasai N.; Ishibashi A.; Murakami Y.; Ebi K.; Goto K.	Appetite Regulations after Sprint Exercise under Hypoxic Condition in Female Athletes	irrelevant	Journal of Strength and Conditioning Research	2019		Cardiopulmonary Exercise Testing, Rehabilitation, and Exercise Training in Postpulmonary Embolism
866	Miguet M.; Fillon A.; Khammassi M.; Masurier J.; Julian V.; Pereira B.; Lambert C.; Boirie Y.; Duclos M.; Blundell J.E.; Finlayson G.; Thivel D.	Appetite, energy intake and food reward responses to an acute High Intensity Interval Exercise in adolescents with obesity	irrelevant	Physiology and Behavior	2018		Cardiopulmonary- versus neuromuscular-based high-intensity interval training during a pre-season in youth female basketball players
867	Holliday A.; Blannin A.	Appetite, food intake and gut hormone responses to intense aerobic exercise of different duration	irrelevant	Journal of Endocrinology	2017		Cardiorespiratory and perceptual responses of two interval training and a continuous training protocol in healthy young men
7946	Bok D, Foster C.	Applicability of Field Aerobic Fitness Tests in Soccer: Which One to Choose?	irrelevant	Brain Res	2021		Cardiorespiratory Considerations in Dance: From Classes to Performances
869	Bok D.; Foster C.	Applicability of field aerobic fitness tests in soccer: Which one to choose?	irrelevant	Journal of Functional Morphology and Kinesiology	2021		Cardiorespiratory coordination reveals training-specific physiological adaptations
870	Bok, D; Foster, C	Applicability of Field Aerobic Fitness Tests in Soccer: Which One to Choose?	irrelevant	JOURNAL OF FUNCTIONAL MORPHOLOGY AND KINESIOLOGY	2021		Cardiorespiratory effects of one-legged high-intensity interval training in normoxia and hypoxia: A pilot study
871	Pokora I.; Zebrowska A.	Application of a physiological strain index in evaluating responses to exercise stress - A comparison between endurance and high intensity intermittent trained athletes	irrelevant	Journal of Human Kinetics	2016		Cardiorespiratory fitness and accelerometer-determined physical activity following one year of free-living high-intensity interval training and moderate-intensity continuous training: A randomized trial
872	Su Z.; Meng J.; Su Y.	Application of SiO2 nanocomposite ferroelectric material in preparation of trampoline net for physical exercise	irrelevant	Advances in Nano Research	2023		Cardiorespiratory fitness and aerobic performance adaptations to a 4-week sprint interval training in young healthy untrained females
873	Ferguson C.; Wilson J.; Birch K.M.; Kemi O.J.	Application of the speed-duration relationship to normalize the intensity of high-intensity interval training	irrelevant	PLoS ONE	2013		Cardiorespiratory Fitness and Body Composition Responses to Different Intensities and Frequencies of Exercise Training in Colorectal Cancer Survivors
874	Park S.-Y.; Yang W.-H.	Applied high-intensity interval cardio yoga improves cardiometabolic fitness, energetic contributions, and metabolic flexibility in healthy adults	irrelevant	Frontiers in Physiology	2023		Cardiorespiratory Fitness and Its Place in Medicine
875	Pettitt R.W.	Applying the critical speed concept to racing strategy and interval training prescription	irrelevant	International Journal of Sports Physiology and Performance	2016		Cardiorespiratory fitness and muscular endurance responses immediately and 2 months after a whole-body tabata or vigorous-intensity continuous training intervention
876	Clark I.E.; West B.M.; Reynolds S.K.; Murray S.R.; Pettitt R.W.	Applying the critical velocity model for an off-season interval training program	irrelevant	Journal of Strength and Conditioning Research	2013		Cardiorespiratory Fitness and Performance Adaptations to High-Intensity Interval Training: Are There Differences Between Men and Women? A Systematic Review with Meta-Analyses
877	Nagle E.F.; Sanders M.E.; Becker B.E.	AQUATIC EXERCISE for HEALTH: PROBING the DEPTHS of HIIT for CARDIOMETABOLIC TRAINING	irrelevant	ACSM's Health and Fitness Journal	2019		Cardiorespiratory fitness in breast cancer survivors: a randomised controlled trial of home-based smartphone supported high intensity interval training
878	Nagle E.F.; Sanders M.E.; Franklin B.A.	Aquatic High Intensity Interval Training for Cardiometabolic Health: Benefits and Training Design	irrelevant	American Journal of Lifestyle Medicine	2017		Cardiorespiratory fitness modulates the proportions of monocytes and T helper subsets in lean and obese men
879	Depiazzi J.; Smith N.; Gibson N.; Wilson A.; Langdon K.; Hill K.	Aquatic high intensity interval training to improve aerobic capacity is feasible in adolescents with cerebral palsy: pilot randomised controlled trial	irrelevant	Clinical Rehabilitation	2021		Cardiorespiratory Fitness, Physical Activity, and Metabolic Syndrome
8522	Depiazzi J, Smith N, Gibson N, Wilson A, Langdon K, Hill K.	Aquatic high intensity interval training to improve aerobic capacity is feasible in adolescents with cerebral palsy: pilot randomised controlled trial	irrelevant	Proc Natl Acad Sci U S A	2020		Cardiorespiratory Responses During High-Intensity Interval Training Prescribed by Rating of Perceived Exertion in Patients After Myocardial Infarction Enrolled in Early Outpatient Cardiac Rehabilitation
881	Bunæs-Næss H.; Kvæl L.A.H.; Nilsson B.B.; Heywood S.; Heiberg K.E.	Aquatic high-intensity interval training (HIIT) may be similarly effective to land-based HIIT in improving exercise capacity in people with chronic conditions: A systematic review and meta-analysis	irrelevant	BMJ Open Sport and Exercise Medicine	2023		Cardiorespiratory responses to acute bouts of high-intensity functional training and traditional exercise in physically active adults
882	Morral-Yepes M.; Gonzalo-Skok O.; Dos Śantos T.; Feliu G.M.	Are change of direction speed and agility different abilities from time and coordinative perspectives?	irrelevant	PLoS ONE	2023		Cardiorespiratory Responses to an Acute Bout of High Intensity Interval Training and Moderate Intensity Continuous Training on a Recumbent Handcycle in People With Spinal Cord Injury: A Within-Subject Design
883	Jiménez-Pavón D.; Carbonell-Baeza A.; Lavie C.J.	Are changes in telomerase activity and telomere length due to different exercise modalities, intensity, or methods: Intermittency?	irrelevant	European Heart Journal	2019		Cardiorespiratory Responses to Constant and Varied-Load Interval Training Sessions
884	Tibana R.A.; Frade De Sousa N.M.	Are extreme conditioning programmes effective and safe? A narrative review of high-intensity functional training methods research paradigms and findings	irrelevant	BMJ Open Sport and Exercise Medicine	2018		Cardiorespiratory Responses to Continuous and Intermittent Exercises in Children
885	Tibana RA, de Sousa NMF.	Are extreme conditioning programmes effective and safe? A narrative review of high-intensity functional training methods research paradigms and findings	irrelevant	Diabetes Care	2019		Cardiovagal Modulation in Young and Older Male Adults Following Acute Aerobic Exercise
886	Papathanasiou J.; Dimitrova D.; Dzhafer N.; Kanalev K.; Dionyssiotis Y.; Ferreira A.S.; Guimarães F.S.; Lopes A.J.; Tsekoura D.	Are group-based high-intensity aerobic interval training modalities the future of the cardiac rehabilitation?	irrelevant	Hellenic Journal of Cardiology	2020		Cardiovascular adaptations to 4 and 12 months of football or strength training in 65- to 75-year-old untrained men
8987	Papathanasiou J, Dimitrova D, Dzhafer N, Kanalev K, Dionyssiotis Y, Ferreira AS, Guimarães FS, Lopes AJ, Tsekoura D.	Are group-based high-intensity aerobic interval training modalities the future of the cardiac rehabilitation?	irrelevant	Int J Cardiol	2020		Cardiovascular aging and physical activity: Insights from metabolomics
888	El-Agroudy N.N.; Kurzbach A.; Rodionov R.N.; O'Sullivan J.; Roden M.; Birkenfeld A.L.; Pesta D.H.	Are Lifestyle Therapies Effective for NAFLD Treatment?	irrelevant	Trends in Endocrinology and Metabolism	2019		Cardiovascular autonomic modulation differences between moderate-intensity continuous and high-intensity interval aerobic training in women with PCOS: A randomized trial
9117	El-Agroudy NN, Kurzbach A, Rodionov RN, O'Sullivan J, Roden M, Birkenfeld AL, Pesta DH.	Are Lifestyle Therapies Effective for NAFLD Treatment?	irrelevant	Biol Sport	2019		Cardiovascular benefits of combined interval training and post-exercise nutrition in type 2 diabetes
890	Powell-Brett S.; Hodson J.; Pande R.; Mann S.; Freer A.; Wyrko Z.; Hughes C.; Isaac J.; Sutcliffe R.P.; Roberts K.	Are physical performance and frailty assessments useful in targeting and improving access to adjuvant therapy in patients undergoing resection for pancreatic cancer?	irrelevant	Langenbeck's Archives of Surgery	2023		Cardiovascular Benefits of Group Sport Interventions: Importance of Improved Fitness in Risk Reduction
891	Manresa-Rocamora A.; Sarabia J.M.; Sánchez-Meca J.; Oliveira J.; Vera-Garcia F.J.; Moya-Ramón M.	Are the current cardiac rehabilitation programs optimized to improve cardiorespiratory fitness in patients? A meta-analysis	irrelevant	Journal of Aging and Physical Activity	2021		CARDIOVASCULAR CONTROL RESPONSES IN HIGH INTENSITY EXERCISE STRESS TESTS; [RESPOSTAS DE CONTROLE CARDIOVASCULAR EM TESTES DE ESTRESSE DE EXERCÍCIOS DE ALTA INTENSIDADE]; [RESPUESTAS DE CONTROL CARDIOVASCULAR EN PRUEBAS DE ESTRÉS DE EJERCICIOS DE ALTA INTENSIDAD]
8557	Manresa-Rocamora A, Sarabia JM, Sánchez-Meca J, Oliveira J, Vera-Garcia FJ, Moya-Ramón M.	Are the Current Cardiac Rehabilitation Programs Optimized to Improve Cardiorespiratory Fitness in Patients? A Meta-Analysis	irrelevant	Int J Exerc Sci	2020		Cardiovascular Drift during Training for Fitness in Patients with Metabolic Syndrome
893	Papathanasiou JV.	Are the group-based interventions improving the functional exercise capacity and quality of life of frail subjects with chronic heart failure?	irrelevant	J Sci Med Sport	2021		Cardiovascular effect of varying interval training frequency in rehabilitation of severely burned children
894	Malin S.K.; Braun B.	Are we closer to providing better guidance for prescribing metformin and exercise to patients?	irrelevant	Obesity	2022		Cardiovascular endocrinology: High-intensity interval training benefits patients with T2DM
895	Martins Brízida L.	Are we doing our best for our cardiac rehabilitation patients? Could we go further?; [Estamos a dar o melhor aos nossos doentes de reabilitação cardíaca? Podemos ir um pouco mais além?]	irrelevant	Revista Portuguesa de Cardiologia	2019		Cardiovascular Health Does Not Change Following High-Intensity Interval Training in Women with Polycystic Ovary Syndrome
896	Santos V, Massuça LM, Angarten V, Melo X, Pinto R, Fernhall B, Santa-Clara H.	Arterial Stiffness following Endurance and Resistance Exercise Sessions in Older Patients with Coronary Artery Disease	irrelevant	J Sports Med Phys Fitness	2023		Cardiovascular health effects of shift work with long working hours and night shifts: Study protocol for a three-year prospective follow- up study on industrial workers
897	ZBINDEN S.; SITTARAME F.; RIGHINI M.; GLAUSER F.	Arteriofit: A supervised exercise training program, recommended as a first-line treatment in intermittent claudication; [Artériofit : Un programme recommandé en première intention pour le traitement de la claudication intermittente]	irrelevant	Revue Medicale Suisse	2020		Cardiovascular Health Effects of Shift Work with Long Working Hours and Night Shifts: Study Protocol for a Three-Year Prospective Follow-Up Study on Industrial Workers
898	Matin H.; Taghian F.; Chitsaz A.	Artificial intelligence analysis to explore synchronize exercise, cobalamin, and magnesium as new actors to therapeutic of migraine symptoms: a randomized, placebo-controlled trial	irrelevant	Neurological Sciences	2022		Cardiovascular protection variables based on exercise intensity in stable coronary heart disease patients after coronary stenting: A comparative study
7691	Matin H, Taghian F, Chitsaz A.	Artificial intelligence analysis to explore synchronize exercise, cobalamin, and magnesium as new actors to therapeutic of migraine symptoms: a randomized, placebo-controlled trial	irrelevant	Int J Environ Res Public Health	2022		Cardiovascular recovery during intermittent exercise in highly-adherent participants with hypertension and type 2 diabetes mellitus; [Recuperación cardiovascular durante ejercicio intermitente en pacientes con hipertensión y diabetes tipo 2 altamente adherents]
900	Tous-Espelosin M, Ruiz DE Azua S, Iriarte-Yoller N, Sanchez PM, Elizagarate E, Maldonado-Martín S.	As We Were and as We Should Be, Combined Exercise Training in Adults with Schizophrenia: CORTEX-SP Study Part I	irrelevant	J Physiother	2023		Cardiovascular response of postmenopausal women to 8 weeks of sprint interval training
901	Khataei T.; Harding A.M.S.; Janahmadi M.; El-Geneidy M.; Agha-Alinejad H.; Rajabi H.; Snyder P.M.; Sluka K.A.; Benson C.J.	ASICs are required for immediate exercise-induced muscle pain and are downregulated in sensory neurons by exercise training	irrelevant	Journal of Applied Physiology	2020		Cardiovascular response of workers with hypertension during highintensity interval training: Preliminary study on "office-HIIT"
8701	Khataei T, Harding AMS, Janahmadi M, El-Geneidy M, Agha-Alinejad H, Rajabi H, Snyder PM, Sluka KA, Benson CJ.	ASICs are required for immediate exercise-induced muscle pain and are downregulated in sensory neurons by exercise training	irrelevant	J Diabetes Metab Disord	2020		Cardiovascular responses to high-intensity stair climbing in individuals with coronary artery disease
903	Norouzi M.; Cabuk R.; Balci G.A.; As H.; Ozkaya O.	Assessing Acute Responses to Exercises Performed Within and at the Upper Boundary of Severe Exercise Domain	irrelevant	Research Quarterly for Exercise and Sport	2023		Case report on lateral asymmetries in two junior elite long-distance runners during a high-altitude training camp; [Kasuistik zu lateralen Asymmetrien bei zwei Nachwuchsleistungssport-Langstreckenläufern während eines Höhentrainingslagers]
7332	Norouzi M, Cabuk R, Balci GA, As H, Ozkaya O.	Assessing Acute Responses to Exercises Performed Within and at the Upper Boundary of Severe Exercise Domain	irrelevant	Am J Prev Cardiol	2022		CC002/Unc females are mouse models of exercise-induced paradoxical fat response
905	Russo I.; Della Gatta P.A.; Garnham A.; Porter J.; Burke L.M.; Costa R.J.S.	Assessing Overall Exercise Recovery Processes Using Carbohydrate and Carbohydrate-Protein Containing Recovery Beverages	irrelevant	Frontiers in Physiology	2021		Cellular Mechanisms Mediating Exercise-Induced Protection against Cardiotoxic Anthracycline Cancer Therapy
906	Solaro N, Pagani M, Spataro A, Lucini D.	Assessing the cardiac autonomic response to bicycle exercise in Olympic athletes with different loads of endurance training: new insights from statistical indicators based on multilevel exploratory factor analysis	irrelevant	Antioxidants (Basel)	2023		CENIT (Impact of Cardiac Exercise Training on Lipid Content in Coronary Atheromatous Plaques Evaluated by Near-Infrared Spectroscopy): A Randomized Trial
907	Pavey T.G.; Gartner C.E.; Coombes J.S.; Brown W.J.	Assessing the effectiveness of High Intensity Interval Training (HIIT) for smoking cessation in women: HIIT to quit study protocol Energy balance-related behaviours	irrelevant	BMC Public Health	2015		Central and peripheral adjustments during high-intensity exercise following cold water immersion
908	Lenasi H.; Klonizakis M.	Assessing the evidence: Exploring the effects of exercise on diabetic microcirculation	irrelevant	Clinical Hemorheology and Microcirculation	2016		Central and peripheral oxygen distribution in two different modes of interval training
909	Hansson E.E.; Fänge A.M.; Rogmark C.	Assessing the outcome of rehabilitation after hip fracture with a wearable device—a study protocol for a randomized control trial in community healthcare	irrelevant	International Journal of Environmental Research and Public Health	2021		Cerebral Blood Flow during Interval and Continuous Exercise in Young and Old Men
910	Schaarup C.; Hartvigsen G.; Larsen L.B.; Tan Z.-H.; Arsand E.; Hejlesen O.K.	Assessing the Potential Use of Eye-Tracking Triangulation for Evaluating the Usability of an Online Diabetes Exercise System	irrelevant	Studies in Health Technology and Informatics	2015		Cerebral Hemodynamic and Neurotrophic Factor Responses Are Dependent on the Type of Exercise
911	Adair D.; Hider A.; Filbrun A.G.; Tapley C.; Bouma S.; Iwanicki C.; Nasr S.Z.	Assessing the Utility of an Outpatient Exercise Program for Children With Cystic Fibrosis: A Quality Improvement Project	irrelevant	Frontiers in Pediatrics	2022		Cerebral oxygenation during cortical activation: the differential influence of three exercise training modalities. A randomized controlled trial
7695	Adair D, Hider A, Filbrun AG, Tapley C, Bouma S, Iwanicki C, Nasr SZ.	Assessing the Utility of an Outpatient Exercise Program for Children With Cystic Fibrosis: A Quality Improvement Project	irrelevant	Exerc Sport Sci Rev	2022		Cerebrovascular response to an acute bout of low-volume high-intensity interval exercise and recovery in young healthy adults
913	Raiola G.; D'isanto T.	Assessment of periodization training in soccer	irrelevant	Journal of Human Sport and Exercise	2016		Cerebrovascular responses to graded exercise in young healthy males and females
914	Soltani N.; Esmaeil N.; Marandi S.M.; Hovsepian V.; Momen T.; Shahsanai A.; Kelishadi R.	Assessment of the Effect of Short-Term Combined High-Intensity Interval Training on TLR4, NF-κB and IRF3 Expression in Young Overweight and Obese Girls	irrelevant	Public Health Genomics	2020		Challenges to personalized exercise medicine: lack of repeatability and influence of genetics
8831	Soltani N, Esmaeil N, Marandi SM, Hovsepian V, Momen T, Shahsanai A, Kelishadi R.	Assessment of the Effect of Short-Term Combined High-Intensity Interval Training on TLR4, NF-κB and IRF3 Expression in Young Overweight and Obese Girls	irrelevant	J Sports Sci	2020		Change in Central Cardiovascular Function in Response to Intense Interval Training: A Systematic Review and Meta-analysis
916	Castro A.; Duft R.G.; de Oliveira-Nunes S.G.; de Andrade A.L.L.; Cavaglieri C.R.; Chacon-Mikahil M.P.T.	Association Between Changes in Serum and Skeletal Muscle Metabolomics Profile With Maximum Power Output Gains in Response to Different Aerobic Training Programs: The Times Study	irrelevant	Frontiers in Physiology	2021		Change in maximal fat oxidation in response to different regimes of periodized high-intensity interval training (HIIT)
7854	Castro A, Duft RG, de Oliveira-Nunes SG, de Andrade ALL, Cavaglieri CR, Chacon-Mikahil MPT.	Association Between Changes in Serum and Skeletal Muscle Metabolomics Profile With Maximum Power Output Gains in Response to Different Aerobic Training Programs: The Times Study	irrelevant	J Sport Health Sci	2022		Change in VO2max and time trial performance in response to high-intensity interval training prescribed using ventilatory threshold
918	Turnes T, Penteado Dos Santos R, de Aguiar RA, Loch T, Possamai LT, Caputo F.	Association Between Deoxygenated Hemoglobin Breaking Point, Anaerobic Threshold, and Rowing Performance	irrelevant	Nutrients	2019		Changes in aerobic capacity and glycaemic control in response to reduced-exertion high-intensity interval training (REHIT) are not different between sedentary men and women
919	Jang J, Kim BJ, Lee CS, Cha B, Lee SJ, Lee D, Lee YJ, Lim E, Kang N, Choi JW.	Association Between Depressed Mood Changes and Physical Activity Among Adolescents Post COVID-19 Pandemic	irrelevant	J Sports Sci Med	2023		Changes in Appetite-Dependent Hormones and Body Composition After 8 Weeks of High-Intensity Interval Training and Vitamin D Supplementation in Sedentary Overweight Men
920	Cadenas-Sanchez C.; Medrano M.; Arenaza L.; Amasene M.; Osés M.; Labayen I.	Association between mediterranean dietary pattern and breakfast quality with physical fitness in school children: The hiit project	Yes	Nutrients	2021		Changes in Arterial Stiffness in Response to Various Types of Exercise Modalities: A Narrative Review on Physiological and Endothelial Senescence Perspectives
921	Cadenas-Sanchez C.; Medrano M.; Arenaza L.; Amasene M.; Osés M.; Labayen I.	Association between mediterranean dietary pattern and breakfast quality with physical fitness in school children: The hiit project	Yes	Nutrients	2021		Changes in balance ability, power output, and stretch-shortening cycle utilisation after two high-intensity intermittent training protocols in endurance runners
922	Clifford K.; Woodfield J.C.; Tait W.; Campbell H.A.; Baldi J.C.	Association of Preoperative High-Intensity Interval Training With Cardiorespiratory Fitness and Postoperative Outcomes Among Adults Undergoing Major Surgery: A Systematic Review and Meta-Analysis	irrelevant	JAMA Network Open	2023		Changes in Beta Amyloid (AP) Gene Expression in Hippocampus Tissue and Insulin Resistance in Type 2 Diabetic Rats Following High Intensity Interval Training (HIIT) Concurrent of Thyme’s Honey Consumption
6863	Clifford K, Woodfield JC, Tait W, Campbell HA, Baldi JC.	Association of Preoperative High-Intensity Interval Training With Cardiorespiratory Fitness and Postoperative Outcomes Among Adults Undergoing Major Surgery: A Systematic Review and Meta-Analysis	irrelevant	Biol Sport	2023		Changes in blood glucose among trained normoglycemic adults during a mini-trampoline exercise session
924	Azuma K.; Osawa Y.; Tabata S.; Horisawa S.; Katsukawa F.; Ishida H.; Oguma Y.; Kawai T.; Oguchi S.; Ota A.; Kikuchi H.; Murata M.; Matsumoto H.	Association of serum BDNF concentration with high-intensity interval training	irrelevant	Japanese Journal of Physical Fitness and Sports Medicine	2015		Changes in BNP and cardiac troponin I after high-intensity interval and endurance exercise in heart failure patients and healthy controls
925	Castro A.; Duft R.G.; Ferreira M.L.V.; De Andrade A.L.L.; Gáspari A.F.; De Marchi Silva L.; De Oliveira-Nunes S.G.; Cavaglieri C.R.; Ghosh S.; Bouchard C.; Chacon-Mikahil M.P.T.	Association of skeletal muscle and serum metabolites with maximum power output gains in response to continuous endurance or high-intensity interval training programs: The TIMES study - A randomized controlled trial	irrelevant	PLoS ONE	2019		Changes in body composition and cardiometabolic health after detraining in older men with osteosarcopenia: 6-month follow-up of the randomized controlled franconian osteopenia and sarcopenia trial (frost) study
9403	Castro A, Duft RG, Ferreira MLV, Andrade ALL, Gáspari AF, Silva LM, Oliveira-Nunes SG, Cavaglieri CR, Ghosh S, Bouchard C, Chacon-Mikahil MPT.	Association of skeletal muscle and serum metabolites with maximum power output gains in response to continuous endurance or high-intensity interval training programs: The TIMES study - A randomized controlled trial	irrelevant	Br J Sports Med	2019		CHANGES IN BODY COMPOSITION OF WISTAR RATS: EFFECTS OF HIGH-INTENSITY INTERVAL TRAINING
927	Vandercappellen E.J.; Henry R.M.A.; Savelberg H.H.C.M.; van der Berg J.D.; Reesink K.D.; Schaper N.C.; Eussen S.J.P.M.; van Dongen M.C.J.M.; Dagnelie P.C.; Schram M.T.; van Greevenbroek M.M.J.; Wesselius A.; van der Kallen C.J.H.; Köhler S.; Stehouwer C.D.A.; Koster A.	Association of the amount and pattern of physical activity with arterial stiffness: The maastricht study	irrelevant	Journal of the American Heart Association	2020		Changes in brachial artery endothelial function and resting diameter with moderate-intensity continuous but not sprint interval training in sedentary men
8453	Vandercappellen EJ, Henry RMA, Savelberg HHCM, van der Berg JD, Reesink KD, Schaper NC, Eussen SJPM, van Dongen MCJM, Dagnelie PC, Schram MT, van Greevenbroek MMJ, Wesselius A, van der Kallen CJH, Köhler S, Stehouwer CDA, Koster A.	Association of the Amount and Pattern of Physical Activity With Arterial Stiffness: The Maastricht Study	irrelevant	Support Care Cancer	2021		Changes in cardiorespiratory fitness and activity levels over the first year after discharge in ambulatory persons with recent incomplete spinal cord injury
929	Wang Y.; Chen X.; Baker J.S.; Davison G.W.; Xu S.; Zhou Y.; Bao X.	Astaxanthin promotes mitochondrial biogenesis and antioxidant capacity in chronic high-intensity interval training	irrelevant	European Journal of Nutrition	2023		Changes in circulating microRNA and arterial stiffness following high-intensity interval and moderate intensity continuous exercise
7149	Wang Y, Chen X, Baker JS, Davison GW, Xu S, Zhou Y, Bao X.	Astaxanthin promotes mitochondrial biogenesis and antioxidant capacity in chronic high-intensity interval training	irrelevant	Rev Cardiovasc Med	2023		Changes in erythropoietin and vascular endothelial growth factor following the use of different altitude training concepts
931	Saeidi A.; Nouri-Habashi A.; Razi O.; Ataeinosrat A.; Rahmani H.; Mollabashi S.S.; Bagherzadeh-Rahmani B.; Aghdam S.M.; Khalajzadeh L.; Al Kiyumi M.H.; Hackney A.C.; Laher I.; Heinrich K.M.; Zouhal H.	Astaxanthin Supplemented with High-Intensity Functional Training Decreases Adipokines Levels and Cardiovascular Risk Factors in Men with Obesity	irrelevant	Nutrients	2023		Changes in exercise capacity and serum BDNF following long-term sprint interval training in well-trained cyclists
7139	Saeidi A, Nouri-Habashi A, Razi O, Ataeinosrat A, Rahmani H, Mollabashi SS, Bagherzadeh-Rahmani B, Aghdam SM, Khalajzadeh L, Al Kiyumi MH, Hackney AC, Laher I, Heinrich KM, Zouhal H.	Astaxanthin Supplemented with High-Intensity Functional Training Decreases Adipokines Levels and Cardiovascular Risk Factors in Men with Obesity	irrelevant	Apoptosis	2023		Changes in Fat Oxidation and Body Composition after Combined Exercise Intervention in Sedentary Obese Chinese Adults
933	McNarry M.A.; Lester L.; Ellins E.A.; Halcox J.P.; Davies G.; Winn C.O.N.; Mackintosh K.A.	Asthma and high-intensity interval training have no effect on clustered cardiometabolic risk or arterial stiffness in adolescents	irrelevant	European Journal of Applied Physiology	2021		Changes in fat oxidation in response to various regimes of high intensity interval training (HIIT)
8184	McNarry MA, Lester L, Ellins EA, Halcox JP, Davies G, Winn CON, Mackintosh KA.	Asthma and high-intensity interval training have no effect on clustered cardiometabolic risk or arterial stiffness in adolescents	irrelevant	Front Neurol	2021		Changes in fetuin-B and RBP4 during a course of high-intensity interval training in women with nonalcoholic fatty liver
935	Py S.; Maylié F.; Parmentier A.-L.; Vidal C.; Cuinet B.; Mauny F.; Lohse A.; Toussirot E.; Yoshimasa S., Jr; Tordi N.; Binda D.; Ballot-Schmit C.	ATHLETIQUE: interest of an adapted physical activity program in patients with juvenile idiopathic arthritis: a feasibility and preliminary effectiveness study	irrelevant	Frontiers in Immunology	2023		Changes in inflammation markers after a 10-week high-intensity combined strength and endurance training block in women: The effect of hormonal contraceptive use
936	Linde MB, Webb KL, Veith DD, Morkeberg OH, Gill ML, Van Straaten MG, Laskowski ER, Joyner MJ, Beck LA, Zhao KD, Wiggins CC, Garlanger KL.	At-Home High-Intensity Interval Training for Individuals with Paraplegia Following Spinal Cord Injury: A Pilot Study	irrelevant	BMJ Open Sport Exerc Med	2023		Changes in irisin, inflammatory cytokines and aerobic capacity in response to three weeks of supervised sprint interval training in older men
937	Crinion D.; Baranchuk A.	Atrial fibrillation in athletes	irrelevant	CMAJ	2020		Changes in irisin, leptin, adiponectin and visceral fat in obese rats undergoing high-intensity intermittent exercise
938	Bogdanis G.C.; Stavrinou P.S.; Tsirigkakis S.; Mougios V.; Astorino T.A.; Mastorakos G.	Attenuated Metabolic and Cardiorespiratory Responses to Isoenergetic High-Intensity Interval Exercise of Short Versus Long Bouts	irrelevant	Medicine and Science in Sports and Exercise	2022		Changes in lactate kinetics underpin soccer performance adaptations to cycling-based sprint interval training
7645	Bogdanis GC, Stavrinou PS, Tsirigkakis S, Mougios V, Astorino TA, Mastorakos G.	Attenuated Metabolic and Cardiorespiratory Responses to Isoenergetic High-Intensity Interval Exercise of Short Versus Long Bouts	irrelevant	Physiol Rep	2022		Changes in Liver Enzymes and Metabolic Profile in Adolescents with Fatty Liver following Exercise Interventions
940	Sugawara J.; Hashimoto T.; Tsukamoto H.; Secher N.H.; Ogoh S.	Attenuated pulsatile transition to the cerebral vasculature during high-intensity interval exercise in young healthy men	irrelevant	Experimental Physiology	2023		Changes in lower limb muscle function and muscle mass following exercise-based interventions in patients with chronic obstructive pulmonary disease: A review of the English-language literature
941	Astorino T.A.; Allen R.P.; Roberson D.W.; Jurancich M.; Lewis R.; McCarthy K.	Attenuated RPE and leg pain in response to short-term high-intensity interval training	irrelevant	Physiology and Behavior	2012		Changes in menopausal risk factors in early postmenopausal osteopenic women after 13 months of high-intensity exercise: The randomized controlled ACTLIFE-RCT
942	Dowman L.M.; May A.K.; Cox N.S.; Morris N.R.; Nakazawa A.; Parker L.; Bondarenko J.; Holland A.E.	Attenuation of exertional desaturation and preference for interval exercise compared to continuous exercise in people with interstitial lung disease	irrelevant	Respirology	2021		Changes in microvascular reactivity and exercise intervention in obese patients
7905	Dowman LM, May AK, Cox NS, Morris NR, Nakazawa A, Parker L, Bondarenko J, Holland AE.	Attenuation of exertional desaturation and preference for interval exercise compared to continuous exercise in people with interstitial lung disease	irrelevant	Intractable Rare Dis Res	2021		Changes in mitochondrial biogenesis and fatty liver indicators in rat following continuous and high intensity interval training
944	Beer N.J.; Jackson B.; Dimmock J.A.; Guelfi K.J.	Attenuation of Post-Exercise Energy Intake Following 12 Weeks of Sprint Interval Training in Men and Women with Overweight	irrelevant	Nutrients	2022		Changes in mitochondrial function and mitochondria associated protein expression in response to 2-weeks of high intensity interval training
7578	Beer NJ, Jackson B, Dimmock JA, Guelfi KJ.	Attenuation of Post-Exercise Energy Intake Following 12 Weeks of Sprint Interval Training in Men and Women with Overweight	irrelevant	Int J Cardiol	2022		Changes in motor unit activity and respiratory oxygen uptake during 6 weeks of progressive whole-body vibration combined with progressive, high intensity resistance training
946	Atkins W.C.; Romero S.A.; Moralez G.; Huang M.; Cramer M.N.; Foster J.; McKenna Z.J.; Crandall C.G.	Attrition of Well-Healed Burn Survivors to a 6-Month Community-Based Exercise Program: A Retrospective Evaluation	irrelevant	Journal of Burn Care and Research	2023		Changes in Muscle Quality after Physical Rehabilitation Reduce Blood Pressure in Weightlifters with Arterial Hypertension: Randomized Controlled Trial; [Изменения качества мышц после физической реабилитации снижает кровяное давление у тяжелоатлетов с артериальной гипертензией: рандомизированное контролируемое исследование]
947	Moser O.; Tschakert G.; Mueller A.; Groeschl W.; Pieber T.R.; Koehler G.; Eckstein M.L.; Bracken R.M.; Hofmann P.	Atypical blood glucose response to continuous and interval exercise in a person with type 1 diabetes: A case report	irrelevant	Journal of Medical Case Reports	2017		Changes in novel aki biomarkers after exercise. A systematic review
948	Kasai N.; Tanji F.; Ishibashi A.; Ohnuma H.; Takahashi H.; Goto K.; Suzuki Y.	Augmented muscle glycogen utilization following a single session of sprint training in hypoxia	irrelevant	European Journal of Applied Physiology	2021		Changes in pain perception during pregnancy after one-time maximal physical exertion and an 8-week high-intensity interval training
8027	Kasai N, Tanji F, Ishibashi A, Ohnuma H, Takahashi H, Goto K, Suzuki Y.	Augmented muscle glycogen utilization following a single session of sprint training in hypoxia	irrelevant	Gait Posture	2021		Changes in physical activity among united kingdom university students following the implementation of coronavirus lockdown measures
950	Maillard F.; Pereira B.; Boisseau N.	Author’s Reply to Andreato et al.: Comment on: “Effect of High-Intensity Interval Training on Total, Abdominal and Visceral Fat Mass: A Meta-Analysis”	irrelevant	Sports Medicine	2018		Changes in physical fitness after 12 weeks of structured concurrent exercise training, high intensity interval training, or whole-body electromyostimulation training in sedentary middle-aged adults: A randomized controlled trial
951	Schaun G.Z.; Pinto S.S.; Praia A.B.D.C.; Alberton C.L.	Author’s reply to Andreato et al: “Can we consider that the moderate-intensity continuous training results in higher total energy expenditure comparable to high-intensity interval training?”	irrelevant	Journal of Sports Sciences	2019		Changes in power-force-velocity profile induced by 2 weeks of sprint interval training
952	Maillard F.; Pereira B.; Boisseau N.	Author’s Reply to Li et al: Comment on: “Effect of High-Intensity Interval Training on Total, Abdominal and Visceral Fat Mass: A Meta-Analysis”	irrelevant	Sports Medicine	2018		Changes in SFRP5, WNT5A, HbA1c, BMI, PBF, and insulin resistance in men with type 2 diabetes after 12 weeks of combined exercise (HIIT and resistance)
953	Schaun GZ, Pinto SS, Praia ABC, Alberton CL.	Author's reply to Andreato et al: "Can we consider that the moderate-intensity continuous training results in higher total energy expenditure comparable to high-intensity interval training?"	irrelevant	Respir Physiol Neurobiol	2019		Changes in structural and metabolic muscle characteristics following exercise-based interventions in patients with COPD: A systematic review
954	Qiu W.; Kuang H.; Ospel J.M.; Hill M.D.; Demchuk A.M.; Goyal M.; Menon B.K.	Automated prediction of ischemic brain tissue fate from multiphase computed tomographic angiography in patients with acute ischemic stroke using machine learning	irrelevant	Journal of Stroke	2021		CHANGES IN THE 30-15 INTERMITTENT FITNESS TEST AFTER FOUR WEEK OF HIGH INTENSITY INTERVAL TRAINING
955	Clemente-Suárez V.J.; Arroyo-Toledo J.J.	Autonomic adaptation after high-intensity interval training	irrelevant	Endurance: Attitudes/Behaviors, Performance in Athletes and Potential Health Effects	2014		Changes in the Fitness Fatness Index following reduced exertion high-intensity interval training versus moderate-intensity continuous training in physically inactive adults
956	Borges N.R.; Reaburn P.R.; Doering T.M.; Argus C.K.; Driller M.W.	Autonomic cardiovascular modulation in masters and young cyclists following high-intensity interval training	irrelevant	Clinical Autonomic Research	2017		Changes in the heart rate recovery to endurance effort after high intensity interval, strength, and concurrent exercise training in patients with insulin resistance
957	Boyes N.G.; Marciniuk D.D.; Haddad H.; Tomczak C.R.	Autonomic cardiovascular reflex control of hemodynamics during exercise in heart failure with reduced ejection fraction and the effects of exercise training	irrelevant	Reviews in Cardiovascular Medicine	2022		Changes in the paradigm of traditional exercise in obesity therapy and application of a new exercise modality: A narrative review article
958	Kiviniemi A.M.; Tulppo M.P.; Eskelinen J.J.; Savolainen A.M.; Kapanen J.; Heinonen I.H.A.; Hautala A.J.; Hannukainen J.C.; Kalliokoski K.K.	Autonomic Function Predicts Fitness Response to Short-Term High-Intensity Interval Training	Yes	International Journal of Sports Medicine	2015		Changes in the power of the vertical jump posterior to hiit training in amateur basketball players; [Cambios en la potencia del salto vertical posterior a entrenamiento hiit en basquetbolistas amateur]
959	Kiviniemi A.M.; Tulppo M.P.; Eskelinen J.J.; Savolainen A.M.; Kapanen J.; Heinonen I.H.A.; Hautala A.J.; Hannukainen J.C.; Kalliokoski K.K.	Autonomic Function Predicts Fitness Response to Short-Term High-Intensity Interval Training	Yes	International Journal of Sports Medicine	2015		Changes in VO2max and cardiac output in response to short-term high-intensity interval training in Caucasian and Hispanic young women: A pilot study
960	Notarius C.F.; Keir D.A.; Badrov M.B.; Millar P.J.; Oh P.; Floras J.S.	Autonomic modulation in heart failure patients by cardiopulmonary rehabilitation: who benefits?	irrelevant	European Journal of Preventive Cardiology	2022		Changes in volumetric and metabolic parameters relate to differences in exposure to sub-concussive head impacts
961	Saclova L.; Nemcova A.; Sacl J.; Ronzhina M.; Smisek R.; Smital L.; Vitek M.	Autonomic Nervous System Recovery After Various Exercises in Highly Trained Athletes	irrelevant	Computing in Cardiology	2022		Changes in Walking Speed After High-Intensity Treadmill Training Are Independent of Changes in Spatiotemporal Symmetry After Stroke
962	Iellamo F, Lucini D, Volterrani M, Casasco M, Salvati A, Gianfelici A, Di Gianfrancesco A, Urso A, Manzi V.	Autonomic nervous system responses to strength training in top-level weight lifters	irrelevant	Eur J Sport Sci	2020		Changes of Differential Urinary Metabolites after High-Intensive Training in Teenage Football Players
963	Kliszczewicz B.; Williamson C.; Bechke E.; McKenzie M.; Hoffstetter W.	Autonomic response to a short and long bout of high-intensity functional training	irrelevant	Journal of Sports Sciences	2018		Changes of inflammation in patients with psoriatic arthritis after high intensity interval training assessed by ultrasound and MRI, a randomized controlled trial
964	Escobar K.A.; Welch A.M.; Wells A.; Fennel Z.; Nava R.; Li Z.; Moriarty T.A.; Nitta C.H.; Zuhl M.N.; VanDusseldorp T.A.; Mermier C.M.; Amorim F.T.	Autophagy response to acute high-intensity interval training and moderate-intensity continuous training is dissimilar in skeletal muscle and peripheral blood mononuclear cells and is influenced by sex	irrelevant	Human Nutrition and Metabolism	2021		Changes of pepck gene expression in liver tissue and homa-ir after high-intensity interval training and royal jelly consumption in rats with type 2 diabetes
965	Burton I.	Autoregulation in Resistance Training for Lower Limb Tendinopathy: A Potential Method for Addressing Individual Factors, Intervention Issues, and Inadequate Outcomes	irrelevant	Frontiers in Physiology	2021		CHANGES OF PERK AND CHOP PROTEINS IN ENDOPLASMIC RETICULUM OF CARDIAC MYOCYTES AND TNF IN DIABETIC WISTAR RATS FOLLOWING CONTINUOUS AND INTERVAL EXERCISE
966	Keller M, Lichtenstein E, Roth R, Faude O.	Balance Training Under Fatigue: A Randomized Controlled Trial on the Effect of Fatigue on Adaptations to Balance Training	irrelevant	Eur Clin Respir J	2023		Changes to the human serum proteome in response to high intensity interval exercise: A sequential top-down proteomic analysis
967	Sterman-Neto H, Fukuda CY, Duarte KP, Aparecida da Silva V, Rodrigues ALL, Galhardoni R, de Siqueira SRDT, de Siqueira JTT, Teixeira MJ, Ciampi de Andrade D.	Balloon compression vs radiofrequency for primary trigeminal neuralgia: a randomized, controlled trial	irrelevant	Diving Hyperb Med	2020		Changing the game in the fitness industry: effectiveness of high-intensity interval training for girth, vital signs, and BMI; [Rewolucjonizowanie branży fitness: efektywność treningu interwatowego o wysokiej intensywności dla obwodu ciała, parametrów życiowych i BMI]
968	Karlsen T, Videm V, Halle M, Ellingsen Ø, Støylen A, Dalen H, Delagardelle C, Larsen AI, Hole T, Mezzani A, VAN Craenenbroeck EM, Beckers P, Pressler A, Christle JW, Winzer EB, Mangner N, Woitek FJ, Höllriegel R, Snoer M, Feiereisen P, Valborgland T, Linke A, Prescott E.	Baseline and Exercise Predictors of V˙O2peak in Systolic Heart Failure Patients: Results from SMARTEX-HF	irrelevant	Gastrointest Endosc	2020		Characterization of Non-Cholesterol Sterols in Microglia Cell Membranes Using Targeted Mass Spectrometry
969	Karlsen T.; Videm V.; Halle M.; Ellingsen O.; StØylen A.; Dalen H.; Delagardelle C.; Larsen A.I.; Hole T.; Mezzani A.; Van Craenenbroeck E.M.; Beckers P.; Pressler A.; Christle J.W.; Winzer E.B.; Mangner N.; Woitek F.J.; Höllriegel R.; Snoer M.; Feiereisen P.; Valborgland T.; Linke A.; Prescott E.V.A.	Baseline and Exercise Predictors of V-O2peak in Systolic Heart Failure Patients: Results from SMARTEX-HF	irrelevant	Medicine and Science in Sports and Exercise	2020		Characterizing the Heart Rate Response to the 4 × 4 Interval Exercise Protocol
970	Yan Z.-W.; Li W.-G.	Battle between high-intensity interval training and moderate-intensity continuous training in cardiac rehabilitation practice	irrelevant	European Journal of Preventive Cardiology	2022		Characterizing the heart rate response to the 4 interval exercise protocol
7698	Yan ZW, Li WG.	Battle between high-intensity interval training and moderate-intensity continuous training in cardiac rehabilitation practice	irrelevant	Front Cardiovasc Med	2022		Children’s Enjoyment, Perceived Competency, and Vigorous Physical Activity During High-Intensity Interval Training in Physical Education
972	Cobbold C.	Battle of the sexes: Which is better for you, high- or low-intensity exercise?	irrelevant	Journal of Sport and Health Science	2018		Children's Enjoyment, Perceived Competency, and Vigorous Physical Activity During High-Intensity Interval Training in Physical Education
973	Molina-Hidalgo C.; De-Lao A.; Jurado-Fasoli L.; Amaro-Gahete F.J.; Castillo M.J.	Beer or ethanol effects on the body composition response to high-intensity interval training. The BEER-HIIT study	irrelevant	Nutrients	2019		Chinese bilateral intra-industry trade: A panel data study for 50 countries in the 1992-2001 period
9301	Molina-Hidalgo C, De-la-O A, Jurado-Fasoli L, Amaro-Gahete FJ, Castillo MJ.	Beer or Ethanol Effects on the Body Composition Response to High-Intensity Interval Training. The BEER-HIIT Study	irrelevant	Med Sci Sports Exerc	2019		Chlorella vulgaris in combination with high intensity interval training in overweight and obese women: a randomized double-blind clinical trial
975	Pawlak-Chaouch M.; Boissière J.; Munyaneza D.; Gamelin F.-X.; Cuvelier G.; Berthoin S.; Aucouturier J.	Beetroot Juice Does Not Enhance Supramaximal Intermittent Exercise Performance in Elite Endurance Athletes	irrelevant	Journal of the American College of Nutrition	2019		Chronic Beetroot Juice Supplementation Accelerates Recovery Kinetics following Simulated Match Play in Soccer Players
976	Nyakayiru J.; Jonvik K.L.; Trommelen J.; Pinckaers P.J.M.; Senden J.M.; van Loon L.J.C.; Verdijk L.B.	Beetroot juice supplementation improves high-intensity intermittent type exercise performance in trained soccer players	irrelevant	Nutrients	2017		Chronic effect of C-HIIT on the quality of sleep and selective attention in young ADHD; [Efecto crónico del C-HIIT sobre la calidad del sueño y atención selectiva en jóvenes TDAH]
977	Bacon S.L.; Gibson P.G.	Behavioral Interventions for Asthma: What Kind of Exercise and Diets Should We Be Prescribing?	irrelevant	Journal of Allergy and Clinical Immunology: In Practice	2018		Chronic Effects of Different Intensities of Power Training on Neuromuscular Parameters in Older People: A Systematic Review with Meta-analysis
978	Leaviss J, Davis S, Ren S, Hamilton J, Scope A, Booth A, Sutton A, Parry G, Buszewicz M, Moss-Morris R, White P.	Behavioural modification interventions for medically unexplained symptoms in primary care: systematic reviews and economic evaluation	irrelevant	Br J Sports Med	2020		Chronic effects of high-intensity functional training on motor function: a systematic review with multilevel meta-analysis
979	Li F.-H.; Sun L.; Zhu M.; Li T.; Gao H.-E.; Wu D.-S.; Zhu L.; Duan R.; Liu T.C.-Y.	Beneficial alterations in body composition, physical performance, oxidative stress, inflammatory markers, and adipocytokines induced by long-term high-intensity interval training in an aged rat model	irrelevant	Experimental Gerontology	2018		Chronic effects of high-intensity interval training on postprandial lipemia in healthy men
980	Li F.-H.; Li T.; Ai J.-Y.; Sun L.; Min Z.; Duan R.; Zhu L.; Liu Y.; Liu T.C.-Y.	Beneficial autophagic activities, mitochondrial function, and metabolic phenotype adaptations promoted by high-intensity interval training in a rat model	irrelevant	Frontiers in Physiology	2018		Chronic Effects of Metabolic and Autonomic Cardiac Modulation of Long or Short High-Intensity Interval Training in Type 2 Diabetics: Preliminary Results
981	Andreassen K, Rixon C, Hansen MH, Hauge-Iversen IM, Zhang L, Sadredini M, Erusappan PM, Sjaastad I, Christensen G, Haugaa KH, Edvardsen T, Lunde IG, Stokke MK.	Beneficial effects of exercise initiated before development of hypertrophic cardiomyopathy in genotype-positive mice	irrelevant	Sci Rep	2023		Chronic glutamine supplementation increases nasal but not salivary IgA during 9 days of interval training
982	Sauvet F, Arnal PJ, Tardo-Dino PE, Drogou C, Van Beers P, Erblang M, Guillard M, Rabat A, Malgoyre A, Bourrilhon C, Léger D, Gomez-Mérino D, Chennaoui M.	Beneficial effects of exercise training on cognitive performances during total sleep deprivation in healthy subjects	irrelevant	Int J Cardiol	2020		Chronic high-intensity interval training and moderate-intensity continuous training are both effective in increasing maximum fat oxidation during exercise in overweight and obese adults: A meta-analysis
983	Groussard C.; Plissonneau C.; Josset L.; Capel F.; Mura M.; Gouraud E.; Mairesse G.; Chesneau G.; Barnich N.; Pialoux V.; Boisseau N.	Beneficial effects of high intensity interval training and/or linseed oil supplementation to limit obesity-induced oxidative stress in high fat diet-fed rats	irrelevant	Nutrients	2021		Chronic lactate supplementation does not improve blood buffering capacity and repeated high-intensity exercise
7868	Groussard C, Plissonneau C, Josset L, Capel F, Mura M, Gouraud E, Mairesse G, Chesneau G, Barnich N, Pialoux V, Boisseau N.	Beneficial Effects of High Intensity Interval Training and/or Linseed Oil Supplementation to Limit Obesity-Induced Oxidative Stress in High Fat Diet-Fed Rats	irrelevant	J Strength Cond Res	2022		Chronotropic Responses to Exercise and Recovery in Myocardial Infarction Patients Taking β-Blockers Following Aerobic High-Intensity Interval Training AN INTERFARCT STUDY
985	Pirani H.; Bakhtiari A.; Amiri B.; Salehi O.R.	Beneficial Mitochondrial Biogenesis in Gastrocnemius Muscle Promoted by High-Intensity Interval Training in Elderly Female Rats	irrelevant	Cell Journal	2023		Chronotropic Responses to Exercise and Recovery in Myocardial Infarction Patients Taking β-Blockers Following Aerobic High-Intensity Interval Training: AN INTERFARCT STUDY
7136	Pirani H, Bakhtiari A, Amiri B, Salehi OR.	Beneficial Mitochondrial Biogenesis in Gastrocnemius Muscle Promoted by High-Intensity Interval Training in Elderly Female Rats	irrelevant	Int J Environ Res Public Health	2023		Circulating adiponectin concentration and body composition are altered in response to high-intensity interval training
987	Bizjak DA, Schulz SVW, Schumann U, Otto S, Kirsten J, Ebner F, Leinert E, Huober J, Janni W, Steinacker JM.	Beneficial Molecular Adaptations In BRCA-Mutation Carriers By Combined HIT/HIRT Intervention: Results From A Pilot Study	irrelevant	J Aging Phys Act	2020		Circulating and Adipose Tissue miRNAs in Women With Polycystic Ovary Syndrome and Responses to High-Intensity Interval Training
988	Obi O.C.; Nnonyelu A.C.; Onobrakpeya A.; Ogundele O.J.	Benefits and barriers to physical activity among African women: A systematic review	irrelevant	Sports Medicine and Health Science	2023		Circulating extracellular vesicles delivering beneficial cargo as key players in exercise effects
989	Dolbow D.R.; Davis G.M.; Welsch M.; Gorgey A.S.	Benefits and interval training in individuals with spinal cord injury: A thematic review	irrelevant	Journal of Spinal Cord Medicine	2022		Circulating Gal-3 and sST2 are associated with acute exercise-induced sustained endothelial activation: Possible relevance for fibrosis development?
7800	Dolbow DR, Davis GM, Welsch M, Gorgey AS.	Benefits and interval training in individuals with spinal cord injury: A thematic review	irrelevant	Eur J Surg Oncol	2022		Circulating microRNAs as potential biomarkers of exercise response and adaptation in the skeletal muscle
991	Quindry J.C.; Franklin B.A.; Chapman M.; Humphrey R.; Mathis S.	Benefits and Risks of High-Intensity Interval Training in Patients With Coronary Artery Disease	irrelevant	American Journal of Cardiology	2019		Circulating Tetraspanins: From Markers to Mechanisms Driving Systemic Exercise Adaptation
9415	Quindry JC, Franklin BA, Chapman M, Humphrey R, Mathis S.	Benefits and Risks of High-Intensity Interval Training in Patients With Coronary Artery Disease	irrelevant	Int J Exerc Sci	2019		Circulatory exosomal miRNA following intense exercise is unrelated to muscle and plasma miRNA abundances
993	Jenkins D.G.; Devin J.L.; Weston K.L.; Jenkins J.G.; Skinner T.L.	Benefits beyond cardiometabolic health: the potential of frequent high intensity ‘exercise snacks’ to improve outcomes for those living with and beyond cancer	irrelevant	Journal of Physiology	2023		Clapping jumping jacks to improve endothelial function in obese adults: if you're happy and you NO it, clap your hands
994	Jenkins DG, Devin JL, Weston KL, Jenkins JG, Skinner TL.	Benefits beyond cardiometabolic health: the potential of frequent high intensity 'exercise snacks' to improve outcomes for those living with and beyond cancer	irrelevant	Neurosci Lett	2023		Classroom-Based Micro-Sessions of Functional High-Intensity Circuit Training Enhances Functional Strength but Not Cardiorespiratory Fitness in School Children-A Feasibility Study
995	Ghasemi E, Nayebifar S.	Benefits of 10 weeks of high-intensity interval training and green tea supplementation on cardiovascular risk factors and VO(2max) in overweight women	irrelevant	Aten Primaria	2020		Clinical and Biological Adaptations in Obese Older Adults Following 12-Weeks of High-Intensity Interval Training or Moderate-Intensity Continuous Training
996	Ghasemi E.; Nayebifar S.	Benefits of 10 weeks of high-intensity interval training and green tea supplementation on cardiovascular risk factors and VO2maxin overweight women	irrelevant	Journal of Research in Medical Sciences	2019		Clinical evaluation of high intensity interval training exercise in coronary heart disease patients after percutaneous coronary intervention: A protocol for systematic review and meta-analysis
997	Ishak T.; Khaled D.; Válková H.	Benefits of 6 weeks of high interval intensity training based on basic fitness variables and losing weight during the pandemic of covid-19 period	irrelevant	Studia Sportiva	2022		Clinical management of chronic obstructive pulmonary disease patients with muscle dysfunction
998	Douin C.; Forton K.; Lamotte M.; Gillet A.; Van de Borne P.	Benefits of Cardio-Pulmonary Rehabilitation in Moderate to Severe Forms of COVID-19 Infection	irrelevant	Healthcare (Switzerland)	2022		Clinical predictors of delayed neurological sequelae in charcoal-burning carbon monoxide poisoning
999	Zucker I.H.; Musch T.I.	Benefits of exercise training on cardiovascular dysfunction: Molecular and integrative	irrelevant	American Journal of Physiology - Heart and Circulatory Physiology	2018		Clinical updates on the effects of high intensity interval training (HIIT) exercise in people diagnosed with cancer. A systematic review and meta-analysis
1000	Oliveira CA, Mercês ÉAB, Portela FS, De Benedictis JM, De Benedictis LM, da Silva AVB, Campanati JAG, de Melo FF, Oliveira MV, de Magalhães ACM, Soares TJ, Amaral LSB.	Benefits of high-intensity interval training compared to continuous training to reduce apoptotic markers in female rats with cisplatin nephrotoxicity - possible modulatory role of IL-11	irrelevant	Biol Sport	2023		Clocking In, Working Out: Circadian Regulation of Exercise Physiology
1001	Oliveira C.A.; Mercês É.A.B.; Portela F.S.; De Benedictis¹ J.M.; De Benedictis L.M.; da Silva A.V.B.; Campanati J.A.G.; de Melo F.F.; Oliveira M.V.; de Magalhães A.C.M.; Soares T.J.; Amaral L.S.B.	Benefits of high-intensity interval training compared to continuous training to reduce apoptotic markers in female rats with cisplatin nephrotoxicity – possible modulatory role of IL-11	irrelevant	Apoptosis	2023		Closed-loop insulin delivery for adults with type 1 diabetes undertaking high-intensity interval exercise versus moderate-intensity exercise: A randomized, crossover study
1002	Ware M.E.; McCully K.K.; Feito Y.	Benefits of Incorporating Hiit Programs for Individuals with Down Syndrome	irrelevant	ACSM's Health and Fitness Journal	2020		Closing the Loop
1003	Bonet J.B.; Javierre C.; Guimarães J.T.; Martins S.; Rizo-Roca D.; Beleza J.; Viscor G.; Pagès T.; Magalhães J.; Torrella J.R.	Benefits on Hematological and Biochemical Parameters of a High-Intensity Interval Training Program for a Half-Marathon in Recreational Middle-Aged Women Runners	irrelevant	International Journal of Environmental Research and Public Health	2022		Cluster Sets to Prescribe Interval Resistance Training: A Potential Method to Optimise Resistance Training Safety, Feasibility and Efficacy in Cardiac Patients
7728	Bonet JB, Javierre C, Guimarães JT, Martins S, Rizo-Roca D, Beleza J, Viscor G, Pagès T, Magalhães J, Torrella JR.	Benefits on Hematological and Biochemical Parameters of a High-Intensity Interval Training Program for a Half-Marathon in Recreational Middle-Aged Women Runners	irrelevant	Cereb Cortex	2022		Co-Creating a Feasible, Acceptable and Safe Home-Based High-Intensity Interval Training Programme for People with Parkinson’s: The HIIT-Home4Parkinson’s Study
1005	Ghilardi M.F.; Tatti E.; Quartarone A.	Beta power and movement-related beta modulation as hallmarks of energy for plasticity induction: Implications for Parkinson's disease	irrelevant	Parkinsonism and Related Disorders	2021		Co-Creating a Feasible, Acceptable and Safe Home-Based High-Intensity Interval Training Programme for People with Parkinson's: The HIIT-Home4Parkinson's Study
1006	Ribeiro PAB, Normandin E, Meyer P, Juneau M, White M, Nigam A, Gayda M.	Beta-Blocker Type Effect on Substrate Oxidation during HIIE in Heart Failure Patients: Pilot Data	irrelevant	Med Sci Sports Exerc	2019		Co-expression analysis identifies networks of miRNAs implicated in biological ageing and modulated by short-term interval training
1007	Ribeiro P.A.B.; Normandin E.; Meyer P.; Juneau M.; White M.; Nigam A.; Gayda M.	Beta-blocker type effect on substrate oxidation during HIIE in heart failure patients: Pilot data; [Efeito do Tipo Betabloqueador na Oxidação de Substratos durante HIIE em Pacientes com Insuficiência Cardíaca: Dados Piloto]	irrelevant	Arquivos Brasileiros de Cardiologia	2019		Cognition in breast cancer survivors: A pilot study of interval and continuous exercise
1008	You Y.; Li W.; Liu J.; Li X.; Fu Y.; Ma X.	Bibliometric Review to Explore Emerging High-Intensity Interval Training in Health Promotion: A New Century Picture	irrelevant	Frontiers in Public Health	2021		Cognitive effectiveness of high-intensity interval training for individuals with methamphetamine dependence: a study protocol for randomised controlled trial
7975	You Y, Li W, Liu J, Li X, Fu Y, Ma X.	Bibliometric Review to Explore Emerging High-Intensity Interval Training in Health Promotion: A New Century Picture	irrelevant	Mol Neurobiol	2021		Cognitive Impairment during High-Intensity Exercise: Influence of Cerebral Blood Flow
1010	Ramos-Campo D.J.; Rubio-Arias J.A.; Dufour S.; Chung L.; Ávila-Gandía V.; Alcaraz P.E.	Biochemical responses and physical performance during high-intensity resistance circuit training in hypoxia and normoxia	irrelevant	European Journal of Applied Physiology	2017		Cognitive Impairment Impacts Exercise Effects on Cognition in Multiple Sclerosis
1011	D’amuri A.; Raparelli V.; Sanz J.M.; Capatti E.; Di Vece F.; Vaccari F.; Lazzer S.; Zuliani G.; Nora E.D.; Neri L.M.; Passaro A.	Biological Response of Irisin Induced by Different Types of Exercise in Obese Subjects: A Non-Inferiority Controlled Randomized Study	irrelevant	Biology	2022		Co-ingestion of Nutritional Ergogenic Aids and High-Intensity Exercise Performance
7606	D'Amuri A, Raparelli V, Sanz JM, Capatti E, Di Vece F, Vaccari F, Lazzer S, Zuliani G, Dalla Nora E, Neri LM, Passaro A.	Biological Response of Irisin Induced by Different Types of Exercise in Obese Subjects: A Non-Inferiority Controlled Randomized Study	irrelevant	J Exerc Sci Fit	2022		Cold water immersion recovery strategy increases blood pressure levels after high-intensity intermittent exercise
1013	Bostad W.; Williams J.S.; Van Berkel E.K.; Richards D.L.; MacDonald M.J.; Gibala M.J.	Biological sex does not influence the peak cardiac output response to twelve weeks of sprint interval training	irrelevant	Scientific Reports	2023		Cold-water immersion after training sessions: Effects on fiber type-specific adaptations in muscle K transport proteins to sprint-interval training in men
1014	Fulop T.; Larbi A.	Biology of aging: Paving the way for healthy aging	irrelevant	Experimental Gerontology	2018		Cold-water immersion following sprint interval training does not alter endurance signaling pathways or training adaptations in human skeletal muscle
1015	Vieira-Souza L.M.; dos Santos J.L.; Marçal A.C.; Voltarelli F.A.; Aidar F.J.; Miguel-Dos-Santos R.; de Araújo Costa R.; de Matos D.G.; Santos S.L.; de Araújo S.S.	Biomarker responses of cardiac oxidative stress to high intensity interval training in rats	irrelevant	Motriz. Revista de Educacao Fisica	2021		Combined All-Extremity High-Intensity Interval Training Regulates Immunometabolic Responses through Toll-Like Receptor 4 Adaptors and A20 Downregulation in Obese Young Females
1016	Suresh Kumar H.; Barnett E.N.; Fowlkes J.L.; Kalaitzoglou E.; Annamalai R.T.	Biomechanical Stimulation of Muscle Constructs Influences Phenotype of Bone Constructs by Modulating Myokine Secretion	irrelevant	JBMR Plus	2023		Combined Dietary Education and High-Intensity Interval Resistance Training Improve Health Outcomes in Patients with Coronary Artery Disease
1017	Arthuso F.Z.; Fairey A.S.; Boulé N.G.; Courneya K.S.	Bladder cancer and exeRcise trAining during intraVesical thErapy - The BRAVE trial: A study protocol for a prospective, single-centre, phase II randomised controlled trial	irrelevant	BMJ Open	2021		Combined effects of intermittent fasting with swimming-based high intensity intermittent exercise training in Wistar rats
1018	Arthuso FZ, Fairey AS, Boulé NG, Courneya KS.	Bladder cancer and exeRcise trAining during intraVesical thErapy-the BRAVE trial: a study protocol for a prospective, single-centre, phase II randomised controlled trial	irrelevant	Mediators Inflamm	2021		Combined effects of very short "all out" efforts during sprint and resistance training on physical and physiological adaptations after 2 weeks of training
1019	Rønnestad B.R.; Øfsteng S.J.; Ellefsen S.	Block periodization of strength and endurance training is superior to traditional periodization in ice hockey players	irrelevant	Scandinavian Journal of Medicine and Science in Sports	2019		Combined effects of very short “all out” efforts during sprint and resistance training on physical and physiological adaptations after 2 weeks of training
1020	Breil F.A.; Weber S.N.; Koller S.; Hoppeler H.; Vogt M.	Block training periodization in alpine skiing: Effects of 11-day HIT on VO 2max and performance	Yes	European Journal of Applied Physiology	2010		Combined high-intensity interval training and green tea supplementation enhance metabolic and antioxidant status in response to acute exercise in overweight women
1021	Breil F.A.; Weber S.N.; Koller S.; Hoppeler H.; Vogt M.	Block training periodization in alpine skiing: Effects of 11-day HIT on VO 2max and performance	Yes	European Journal of Applied Physiology	2010		Combined high-intensity interval training as an obesity-management strategy for adolescents
1022	Breil, FA; Weber, SN; Koller, S; Hoppeler, H; Vogt, M	Block training periodization in alpine skiing: eVects of 11-day HIT on VO2max and performance	Yes	EUROPEAN JOURNAL OF APPLIED PHYSIOLOGY	2010		Combined HIIT and resistance training in very long-chain acyl-CoA dehydrogenase deficiency: A case report
109	Breil, FA; Weber, SN; Koller, S; Hoppeler, H; Vogt, M	Block training periodization in alpine skiing: eVects of 11-day HIT on VO2max and performance	Yes	EUROPEAN JOURNAL OF APPLIED PHYSIOLOGY	2010	Web of Science	Combined interval training and post-exercise nutrition in type 2 diabetes: A randomized control trial
1024	Solli G.S.; Tønnessen E.; Sandbakk Ø.	Block vs. traditional periodization of HIT: Two different paths to success for the world's best cross-country skier	irrelevant	Frontiers in Physiology	2019		Combined lower body endurance and upper body resistance training improves performance and health parameters in healthy active elderly
1025	Martinez-Huenchullan S.F.; Shipsey I.; Hatchwell L.; Min D.; Twigg S.M.; Larance M.	Blockade of High-Fat Diet Proteomic Phenotypes Using Exercise as Prevention or Treatment	irrelevant	Molecular and Cellular Proteomics	2020		Combined moderate and high intensity exercise with dietary restriction improves cardiac autonomic function associated with a reduction in central and systemic arterial stiffness in obese adults: A clinical trial
8249	Martinez-Huenchullan SF, Shipsey I, Hatchwell L, Min D, Twigg SM, Larance M.	Blockade of High-Fat Diet Proteomic Phenotypes Using Exercise as Prevention or Treatment	irrelevant	Scand J Med Sci Sports	2021		Combined Small-Sided Game and High-Intensity Interval Training in Soccer Players: The Effect of Exercise Order
1027	McClean Z.J.; Young A.; Pohl A.J.; Fine N.M.; Burr J.F.; MacInnis M.; Aboodarda S.J.	Blood flow restriction during high-intensity interval cycling exacerbates psychophysiological responses to a greater extent in females than males	irrelevant	Journal of Applied Physiology	2023		Combined small‐sided game and high‐intensity interval training in soccer players: The effect of exercise order
7128	McClean ZJ, Young A, Pohl AJ, Fine NM, Burr JF, MacInnis M, Aboodarda SJ.	Blood flow restriction during high-intensity interval cycling exacerbates psychophysiological responses to a greater extent in females than males	irrelevant	Front Physiol	2023		Combined strength and endurance training in competitive swimmers
1029	Smith N.D.W.; Girard O.; Scott B.R.; Peiffer J.J.	Blood flow restriction during self-paced aerobic intervals reduces mechanical and cardiovascular demands without modifying neuromuscular fatigue	irrelevant	European Journal of Sport Science	2023		Combined treatment of high-intensity interval training with neural stem cell generation on contusive model of spinal cord injury in rats
7585	Smith NDW, Girard O, Scott BR, Peiffer JJ.	Blood flow restriction during self-paced aerobic intervals reduces mechanical and cardiovascular demands without modifying neuromuscular fatigue	irrelevant	J Sports Med Phys Fitness	2022		Combining cooling or heating applications with exercise training to enhance performance and muscle adaptations
1031	Watson R.; Sullivan B.; Stone A.; Jacobs C.; Malone T.; Heebner N.; Noehren B.	Blood Flow Restriction Therapy: An Evidence-Based Approach to Postoperative Rehabilitation	irrelevant	JBJS Reviews	2022		COMBINING DIFFERENT CONCURRENT TRAINING METHODS IN OLDER ADULTS WITH METABOLIC SYNDROME; [COMBINAÇÃO DE DIFERENTES MÉTODOS DE TREINO CONCORRENTES EM IDOSOS COM SÍNDROME METABÓLICA]; [COMBINACIÓN DE DIFERENTES MÉTODOS DE ENTRENAMIENTO CONCURRENTES EN ANCIANOS CON SÍNDROME METABÓLICO]
1032	Chan J.S.; Chiew A.E.; Rimke A.N.; Chan G.; Rampuri Z.H.; Kozak M.D.; Boulé N.G.; Steinback C.D.; Davenport M.H.; Day T.A.	Blood glucose concentration is unchanged during exposure to acute normobaric hypoxia in healthy humans	irrelevant	Physiological Reports	2021		Combining Exercise and Carbohydrate Restriction in Patients with Type 2 Diabetes Mellitus—A Critical Look at Possible Intervention Effects
9131	Astorino TA, DeRevere JL, Anderson T, Kellogg E, Holstrom P, Ring S, Ghaseb N.	Blood Lactate Concentration Is Not Related to the Increase in Cardiorespiratory Fitness Induced by High Intensity Interval Training	irrelevant	Physiol Int	2019		Combining explosive and high-resistance training improves performance in competitive cyclists
1034	Astorino T.A.; Derevere J.L.; Anderson T.; Kellogg E.; Holstrom P.; Ring S.; Ghaseb N.	Blood lactate concentration is not related to the increase in cardiorespiratory fitness induced by high intensity interval training	irrelevant	International Journal of Environmental Research and Public Health	2019		Combining HIIT Plus Cognitive Task Increased Mental Fatigue but Not Physical Workload in Tennis Players
1035	Panveloski-Costa A.C.; Papoti M.; Moreira R.J.; Seraphim P.M.	Blood lactate responses to high-intensity intermittent training in rats	irrelevant	Revista Brasileira de Medicina do Esporte	2012		Combining short-term interval training with caloric restriction improves ß-cell function in obese adults
1036	Bermingham M.A.; Mahajan D.; Neaverson M.A.	Blood lipids of cardiac patients after acute exercise on land and in water	irrelevant	Archives of Physical Medicine and Rehabilitation	2004		Combining small-sided soccer games and running-based methods: A systematic review
1037	de Freitas V.H.; Mariano I.M.; Amaral A.L.; Rodrigues M.L.; Carrijo V.H.V.; Nakamura F.Y.; Puga G.M.	Blood Pressure and Heart Rate Variability Responses to High-Intensity Interval Training in Untrained Postmenopausal Women	irrelevant	Research Quarterly for Exercise and Sport	2022		Comment on ‘Exercise training decreases pancreatic fat content and improves beta cell function regardless of baseline glucose tolerance: a randomised controlled trial’
7862	de Freitas VH, Mariano IM, Amaral AL, Rodrigues ML, Carrijo VHV, Nakamura FY, Puga GM.	Blood Pressure and Heart Rate Variability Responses to High-Intensity Interval Training in Untrained Postmenopausal Women	irrelevant	Chronic Illn	2022		Comment on 'Exercise training decreases pancreatic fat content and improves beta cell function regardless of baseline glucose tolerance: a randomised controlled trial'
1039	Zarzeczny R.; Tomza C.; Polak A.; Nawrat-Szołtysik A.	Blood pressure response to isometric handgrip testing and aerobic capacity and associations with sprint performance in middle-aged men following high-intensity interval training	irrelevant	Journal of Sports Medicine and Physical Fitness	2018		Comment on Teles et al. HIIE Protocols Promote Better Acute Effects on Blood Glucose and Pressure Control in People with Type 2 Diabetes than Continuous Exercise. Int. J. Environ. Res. Public Health 2022, 19, 2601
1040	Hecksteden A.; Skorski S.; Schwindling S.; Hammes D.; Pfeiffer M.; Kellmann M.; Ferrauti A.; Meyer T.	Blood-borne markers of fatigue in competitive athletes - Results from simulated training camps	irrelevant	PLoS ONE	2016		Comment on the paper by Gibala, Little, Macdonald and Hawley entitled Physiological adaptations to low-volume, high-intensity interval training in health and disease
1041	Ferguson RA, Mitchell EA, Taylor CW, Bishop DJ, Christiansen D.	Blood-flow-restricted exercise: Strategies for enhancing muscle adaptation and performance in the endurance-trained athlete	irrelevant	BMJ Open	2021		Comment on: "Effect of High-Intensity Interval Training Versus Sprint Interval Training on Time-Trial Performance: A Systematic Review and Meta-analysis"
1042	Gayda M.; Nigam A.; Juneau M.	Body composition and insulin sensitivity after high-intensity interval training in overweight/obese patients	irrelevant	Obesity	2014		Comment on: "Extraordinary Claims in the Literature on High-Intensity Interval Training (HIIT): I. Bonafide Scientific Revolution or a Looming Crisis of Replication and Credibility?"
1043	Ajjimaporn A.; Khemtong C.; Willems M.E.T.	Body composition and physical fitness improve after 8 weeks of high-intensity circuit training using body weight in obese women	irrelevant	Journal of Sports Medicine and Physical Fitness	2023		Comment on: “Effect of High-Intensity Interval Training on Total, Abdominal and Visceral Fat Mass: A Meta-Analysis”
[truncated: 8,657 more rows]
