# Supplementary material for: Effects of high-intensity interval training on selected indicators of physical fitness among male team-sport athletes: A systematic review and meta-analysis
Source: PLoS One. 2024 Nov 13;19(11):e0310955. doi: 10.1371/journal.pone.0310955 (PMC11559996; doi:10.1371/journal.pone.0310955)
Supplement: S1 File — (ZIP) [file pone.0310955.s005.zip › S1 File. Literature search process/S1 File. Literature search process_screening 1.xlsx]

## Sheet: Sheet2
Number	Authors	Title	Publication	Year	Datebase	review or conference or book et.al.
1	Wee I.J.Y.; Choong A.M.T.L.	A systematic review of the impact of preoperative exercise for patients with abdominal aortic aneurysm	Journal of Vascular Surgery	2020	Google Scholar	review
2	Bujalance-Moreno P.; Latorre-Román P.Á.; García-Pinillos F.	A systematic review on small-sided games in football players: Acute and chronic adaptations	Journal of Sports Sciences	2019	Google Scholar	review
3	Dasa M.S.; Friborg O.; Kristoffersen M.; Pettersen G.; Sundgot-Borgen J.; Rosenvinge J.H.	Accuracy of Tracking Devices’ Ability to Assess Exercise Energy Expenditure in Professional Female Soccer Players: Implications for Quantifying Energy Availability	International Journal of Environmental Research and Public Health	2022	Google Scholar
4	Chua M.T.; Sim A.; Burns S.F.	Acute and Chronic Effects of Blood Flow Restricted High-Intensity Interval Training: A Systematic Review	Sports Medicine - Open	2022	Google Scholar	review
5	Alkhatib A.; Hsieh M.-J.; Kuo C.-H.; Hou C.-W.	Caffeine Optimizes HIIT Benefits on Obesity-associated Metabolic Adversity in Women	Medicine and Science in Sports and Exercise	2020	Google Scholar
6	Martland R.; Mondelli V.; Gaughran F.; Stubbs B.	Can high intensity interval training improve health outcomes among people with mental illness? A systematic review and preliminary meta-analysis of intervention studies across a range of mental illnesses	Journal of Affective Disorders	2020	Google Scholar	review
7	Clemente F.M.; Soylu Y.; Arslan E.; Kilit B.; Garrett J.; van den Hoek D.; Badicu G.; Silva A.F.	Can high-intensity interval training and small-sided games be effective for improving physical fitness after detraining? A parallel study design in youth male soccer players	PeerJ	2022	Google Scholar
8	Mattioni Maturana F.; Keir D.A.; McLay K.M.; Murias J.M.	Can measures of critical power precisely estimate the maximal metabolic steady-state?	Applied Physiology, Nutrition and Metabolism	2016	Google Scholar
9	Rodríguez-Fernández A.; Lago Á.; Ramirez-Campillo R.; Sánchez M.; Sánchez-Sánchez J.	Cardiopulmonary- versus neuromuscular-based high-intensity interval training during a pre-season in youth female basketball players	Human Movement	2023	Google Scholar
10	Philbois S.V.; Ribeiro V.B.; Tank J.; Reis R.M.D.; Gerlach D.A.; Souza H.C.D.	Cardiovascular autonomic modulation differences between moderate-intensity continuous and high-intensity interval aerobic training in women with PCOS: A randomized trial	Frontiers in Endocrinology	2022	Google Scholar
11	Zhang D.; Janjgava T.; Boutcher S.H.; Boutcher Y.N.	Cardiovascular response of postmenopausal women to 8 weeks of sprint interval training	European Journal of Applied Physiology	2019	Google Scholar
12	Metcalfe R.S.; Tardif N.; Thompson D.; Vollaard N.B.J.	Changes in aerobic capacity and glycaemic control in response to reduced-exertion high-intensity interval training (REHIT) are not different between sedentary men and women	Applied Physiology, Nutrition and Metabolism	2016	Google Scholar
13	Martins Cunha R.; Raiana Bentes M.; Araújo V.H.C.; Da Costa Souza M.C.; Vasconcelos Noleto M.; Azevedo Soares A., Jr.; Machado Lehnen A.	Changes in blood glucose among trained normoglycemic adults during a mini-trampoline exercise session	Journal of Sports Medicine and Physical Fitness	2016	Google Scholar
14	Amaro-Gahete F.J.; De-La-O A.; Jurado-Fasoli L.; Dote-Montero M.; Gutiérrez Á.; Ruiz J.R.; Castillo M.J.	Changes in physical fitness after 12 weeks of structured concurrent exercise training, high intensity interval training, or whole-body electromyostimulation training in sedentary middle-aged adults: A randomized controlled trial	Frontiers in Physiology	2019	Google Scholar
15	Cao B.; Liu S.; Yang L.; Chi A.	Changes of Differential Urinary Metabolites after High-Intensive Training in Teenage Football Players	BioMed Research International	2020	Google Scholar
16	Daab W.; Bouzid M.A.; Lajri M.; Bouchiba M.; Saafi M.A.; Rebai H.	Chronic Beetroot Juice Supplementation Accelerates Recovery Kinetics following Simulated Match Play in Soccer Players	Journal of the American College of Nutrition	2021	Google Scholar
17	Kumar Dev P.; Gray A.J.; Scott-Hamilton J.; Hagstrom A.D.; Murphy A.; Denham J.	Co-expression analysis identifies networks of miRNAs implicated in biological ageing and modulated by short-term interval training	Mechanisms of Ageing and Development	2021	Google Scholar
18	Benítez-Flores S.; Medeiros A.R.; Voltarelli F.A.; Iglesias-Soler E.; Doma K.; Simões H.G.; Rosa T.S.; Boullosa D.A.	Combined effects of very short “all out” efforts during sprint and resistance training on physical and physiological adaptations after 2 weeks of training	European Journal of Applied Physiology	2019	Google Scholar
19	Da Silva M.A.R.; de França E.; Baptista L.C.; Neves R.S.; Loureiro H.; Caperuto E.C.; Veríssimo M.T.; Martins R.A.	COMBINING DIFFERENT CONCURRENT TRAINING METHODS IN OLDER ADULTS WITH METABOLIC SYNDROME; [COMBINAÇÃO DE DIFERENTES MÉTODOS DE TREINO CONCORRENTES EM IDOSOS COM SÍNDROME METABÓLICA]; [COMBINACIÓN DE DIFERENTES MÉTODOS DE ENTRENAMIENTO CONCURRENTES EN ANCIANOS CON SÍNDROME METABÓLICO]	Revista Brasileira de Medicina do Esporte	2022	Google Scholar
20	Gentil P.; Del Vecchio F.B.	Commentary: High-intensity intermittent training vs. moderate-intensity intermittent training: Is it a matter of intensity or intermittent efforts?	Frontiers in Physiology	2017	Google Scholar
21	Wu J.; Yang Y.; Yu H.; Li L.; Chen Y.; Sun Y.	Comparative effectiveness of school-based exercise interventions on physical fitness in children and adolescents: a systematic review and network meta-analysis	Frontiers in Public Health	2023	Google Scholar	review
22	Ulbrich A.Z.; Angarten V.G.; Schmitt Netto A.; Sties S.W.; Bündchen D.C.; Mara L.S.D.; Cornelissen V.A.; Carvalho T.D.	Comparative effects of high intensity interval training versus moderate intensity continuous training on quality of life in patients with heart failure: Study protocol for a randomized controlled trial	Clinical Trials and Regulatory Science in Cardiology	2016	Google Scholar
23	Jiménez J.M.H.; Ríos I.J.C.; Casas J.T.R.; Ríos L.J.C.	Comparative study of the aptitude to realize repeated sprint ability among amateur and professional handball and basketball players; [Estudio comparativo de la capacidad de realizar sprints repetidos entre jugadores de balonmano y baloncesto amateurs y profesionales]	Apunts Medicina de l'Esport	2009	Google Scholar
24	Rugbeer N.; Constantinou D.; Torres G.	Comparison of High-Intensity Training Versus Moderate-Intensity Continuous Training on Cardiorespiratory Fitness and Body Fat Percentage in Persons with Overweight or Obesity: A Systematic Review and Meta-Analysis of Randomized Controlled Trials	Journal of Physical Activity and Health	2021	Google Scholar	review
25	Yan-guang Y.; Jing-yi C.; Xiao-Wu P.; Meng-lu S.; Su-yong Y.; Ding X.; Ke X.; Tian-yuan W.; Jia-bin W.; Dong Z.	Comparison of physical effect between two training methods for individuals with substance use disorder	BMC Sports Science, Medicine and Rehabilitation	2021	Google Scholar
26	Mallol M.; Bentley D.J.; Norton L.; Norton K.; Mejuto G.; Yanci J.	Comparison of reduced-volume high-intensity interval training and high-volume training on endurance performance in triathletes	International Journal of Sports Physiology and Performance	2019	Google Scholar
27	Kelly D.T.; Tobin C.; Egan B.; McCarren A.; O'Connor P.L.; Mccaffrey N.; Moyna N.M.	Comparison of sprint interval and endurance training in team sport athletes	Journal of Strength and Conditioning Research	2018	Google Scholar
28	Ouertatani Z.; Selmi O.; Marsigliante S.; Aydi B.; Hammami N.; Muscella A.	Comparison of the Physical, Physiological, and Psychological Responses of the High-Intensity Interval (HIIT) and Small-Sided Games (SSG) Training Programs in Young Elite Soccer Players	International Journal of Environmental Research and Public Health	2022	Google Scholar
29	Hebisz P.; Hebisz R.; Zatoń M.; Ochmann B.; Mielnik N.	Concomitant application of sprint and high-intensity interval training on maximal oxygen uptake and work output in well-trained cyclists	European Journal of Applied Physiology	2016	Google Scholar
30	Robineau J.; Lacome M.; Piscione J.; Bigard X.; Babault N.	Concurrent training in rugby sevens: Effects of high-intensity interval exercises	International Journal of Sports Physiology and Performance	2017	Google Scholar
31	Bouamra M.; Zouhal H.; Ratel S.; Makhlouf I.; Bezrati I.; Chtara M.; Behm D.G.; Granacher U.; Chaouachi A.	Concurrent Training Promotes Greater Gains on Body Composition and Components of Physical Fitness Than Single-Mode Training (Endurance or Resistance) in Youth With Obesity	Frontiers in Physiology	2022	Google Scholar
32	Keating S.E.; Machan E.A.; O'Connor H.T.; Gerofi J.A.; Sainsbury A.; Caterson I.D.; Johnson N.A.	Continuous exercise but not high intensity interval training improves fat distribution in overweight adults	Journal of Obesity	2014	Google Scholar
33	Wright M.D.; Hurst C.; Taylor J.M.	Contrasting effects of a mixed-methods high-intensity interval training intervention in girl football players	Journal of Sports Sciences	2016	Google Scholar
34	Hydren J.R.; Cohen B.S.	Current Scientific Evidence for a Polarized Cardiovascular Endurance Training Model	Journal of Strength and Conditioning Research	2015	Google Scholar
35	Nalçakan G.R.; Songsorn P.; Fitzpatrick B.L.; Yüzbasioglu Y.; Brick N.E.; Metcalfe R.S.; Vollaard N.B.J.	Decreasing sprint duration from 20 to 10 s during reduced-exertion high-intensity interval training (REHIT) attenuates the increase in maximal aerobic capacity but has no effect on affective and perceptual responses	Applied Physiology, Nutrition and Metabolism	2018	Google Scholar
36	Taylor R.W.; Roy M.; Jospe M.R.; Osborne H.R.; Meredith-Jones K.J.; Williams S.M.; Brown R.C.	Determining how best to support overweight adults to adhere to lifestyle change: Protocol for the SWIFT study	BMC Public Health	2015	Google Scholar
37	Harrison C.B.; Gill N.D.; Kinugasa T.; Kilding A.E.	Development of Aerobic Fitness in Young Team Sport Athletes	Sports Medicine	2015	Google Scholar
38	Vardar S.A.; Doganlar Z.B.; Kaya O.; Tayfur P.; Sut N.; Doganlar O.	Different responses of apoptotic, inflammatory and heat shock protein gene expression to a single bout of high-intensity interval exercise between physically active and inactive men	Applied Physiology, Nutrition and Metabolism	2021	Google Scholar
39	Alten F.; Eter N.; Schmitz B.	Differential effects of high-intensity interval training (HIIT) on choriocapillaris perfusion in healthy adults and patients with type 1 diabetes mellitus (T1DM)	Microvascular Research	2021	Google Scholar
40	Carey D.G.; Drake M.M.; Pliego G.J.; Raymond R.L.	Do hockey players need aerobic fitness? Relation between VO2max and fatigue during high-intensity intermittent ice skating	Journal of Strength and Conditioning Research	2007	Google Scholar
41	Valenzuela P.L.; Mata F.; Morales J.S.; Castillo-García A.; Lucia A.	Does beef protein supplementation improve body composition and exercise performance? A systematic review and meta-analysis of randomized controlled trials	Nutrients	2019	Google Scholar	review
42	Chow R.; Hollenberg D.; Midroni C.; Cumner S.	Does physical and health education classes improve physical fitness?	International Journal on Disability and Human Development	2017	Google Scholar
43	Batrakoulis A.; Fatouros I.G.; Chatzinikolaou A.; Draganidis D.; Georgakouli K.; Papanikolaou K.; Deli C.K.; Tsimeas P.; Avloniti A.; Syrou N.; Jamurtas A.Z.	Dose-response effects of high-intensity interval neuromuscular exercise training on weight loss, performance, health and quality of life in inactive obese adults: Study rationale, design and methods of the DoIT trial	Contemporary Clinical Trials Communications	2019	Google Scholar
44	Burley S.D.; Drain J.R.; Sampson J.A.; Nindl B.C.; Groeller H.	Effect of a novel low volume, high intensity concurrent training regimen on recruit fitness and resilience	Journal of Science and Medicine in Sport	2020	Google Scholar
45	Rugbeer N.	Effect of a single bout of high-intensity sprint exercise programme compared to traditional high-intensity sprint interval exercise and endurance exercise on inflammatory markers, lipid profile and health-related physical fitness measurements in participants with elevated cardiovascular disease risk (PhD Academy Award)	British Journal of Sports Medicine	2022	Google Scholar
46	Francino L.; Villarroel B.; Valdés-Badilla P.; Ramirez-Campillo R.; Báez-San Martín E.; Ojeda-Aravena A.; Aedo-Muñoz E.; Pardo-Tamayo C.; Herrera-Valenzuela T.	Effect of a Six Week In-Season Training Program on Wrestling-Specific Competitive Performance	International Journal of Environmental Research and Public Health	2022	Google Scholar
47	Hwang C.-L.; Lim J.; Yoo J.-K.; Kim H.-K.; Hwang M.-H.; Handberg E.M.; Petersen J.W.; Holmer B.J.; Leey Casella J.A.; Cusi K.; Christou D.D.	Effect of all-extremity high-intensity interval training vs. moderate-intensity continuous training on aerobic fitness in middle-aged and older adults with type 2 diabetes: A randomized controlled trial	Experimental Gerontology	2019	Google Scholar
48	Jesus I.C.D.; Menezes Junior F.J.D.; Bento P.C.B.; Wiens A.; Mota J.; Leite N.	Effect of combined interval training on the cardiorespiratory fitness in heart failure patients: a systematic review and meta-analysis	Brazilian Journal of Physical Therapy	2020	Google Scholar	review
49	Dupuit M.; Rance M.; Morel C.; Bouillon P.; Boscaro A.; Martin V.; Vazeille E.; Barnich N.; Chassaing B.; Boisseau N.	Effect of Concurrent Training on Body Composition and Gut Microbiota in Postmenopausal Women with Overweight or Obesity	Medicine and Science in Sports and Exercise	2022	Google Scholar
50	van Baak M.A.; Pramono A.; Battista F.; Beaulieu K.; Blundell J.E.; Busetto L.; Carraça E.V.; Dicker D.; Encantado J.; Ermolao A.; Farpour-Lambert N.; Woodward E.; Bellicha A.; Oppert J.-M.	Effect of different types of regular exercise on physical fitness in adults with overweight or obesity: Systematic review and meta-analyses	Obesity Reviews	2021	Google Scholar	review
51	Stensvold D.; Viken H.; Steinshamn S.L.; Dalen H.; Støylen A.; Loennechen J.P.; Reitlo L.S.; Zisko N.; Bækkerud F.H.; Tari A.R.; Sandbakk S.B.; Carlsen T.; Ingebrigtsen J.E.; Lydersen S.; Mattsson E.; Anderssen S.A.; Fiatarone Singh M.A.; Coombes J.S.; Skogvoll E.; Vatten L.J.; Helbostad J.L.; Rognmo Ø.; Wisløff U.	Effect of exercise training for five years on all cause mortality in older adults-The Generation 100 study: Randomised controlled trial	The BMJ	2020	Google Scholar
52	De-la-O A.; Jurado-Fasoli L.; Castillo M.J.; Gutiérrez Á.; Amaro-Gahete F.J.	Effect of Exercise Training on 1,25(OH)2D Levels: The FIT-AGEING Randomized Controlled Trial	Sports Health	2022	Google Scholar
53	Sun F.; Chow G.C.-C.; Yu C.C.-W.; Ho Y.-F.; Liu D.; Wong S.H.-S.; Siu P.M.-F.; Cooper S.B.; Jenkins D.	Effect of game-based high-intensity interval training program on the executive function of children with ADHD: Protocol of a randomized controlled trial	PLoS ONE	2022	Google Scholar
54	Sarkar S.; Debnath M.; Das M.; Bandyopadhyay A.; Dey S.K.; Datta G.	Effect of high intensity interval training on antioxidant status, inflammatory response and muscle damage indices in endurance team male players	Apunts Sports Medicine	2021	Google Scholar
55	Bouaziz W.; Malgoyre A.; Schmitt E.; Lang P.-O.; Vogel T.; Kanagaratnam L.	Effect of high-intensity interval training and continuous endurance training on peak oxygen uptake among seniors aged 65 or older: A meta-analysis of randomized controlled trials	International Journal of Clinical Practice	2020	Google Scholar	meta
56	Marles A.; Legrand R.; Blondel N.; Mucci P.; Betbeder D.; Prieur F.	Effect of high-intensity interval training and detraining on extra V̇O2 and on the V̇O2 slow component	European Journal of Applied Physiology	2007	Google Scholar
57	Zinn S.; Nelis P.; Minnebeck K.; Hinder J.; Eter N.; Brand S.-M.; Gellner R.; Vorona E.; Alten F.; Schmitz B.	Effect of high-intensity interval training in patients with type 1 diabetes on physical fitness and retinal microvascular perfusion determined by optical coherence tomography angiography	Microvascular Research	2020	Google Scholar
58	Andersen E.; Bang-Kittilsen G.; Bigseth T.T.; Egeland J.; Holmen T.L.; Martinsen E.W.; Stensrud T.; Engh J.A.	Effect of high-intensity interval training on cardiorespiratory fitness, physical activity and body composition in people with schizophrenia: A randomized controlled trial	BMC Psychiatry	2020	Google Scholar
59	Astorino T.A.; Allen R.P.; Roberson D.W.; Jurancich M.	Effect of high-intensity interval training on cardiovascular function, V̇O 2max, and muscular force	Journal of Strength and Conditioning Research	2012	Google Scholar
60	Prieur F.; Mucci P.	Effect of high-intensity interval training on the profile of muscle deoxygenation heterogeneity during incremental exercise	European Journal of Applied Physiology	2013	Google Scholar
61	Chen Y.; Kim Y.	Effect of high-intensity sports specific training and high-intensity interval training on sprained ankle male adolescent soccer athletes before return-to-play	Journal of Men's Health	2023	Google Scholar
62	Tsuji K.; Ochi E.; Okubo R.; Shimizu Y.; Kuchiba A.; Ueno T.; Shimazu T.; Kinoshita T.; Sakurai N.; Matsuoka Y.	Effect of home-based high-intensity interval training and behavioural modification using information and communication technology on cardiorespiratory fitness and exercise habits among sedentary breast cancer survivors: Habit-B study protocol for a randomised controlled trial	BMJ Open	2019	Google Scholar
63	Kilding A.E.; Wood M.; Sequira G.; Bonetti D.L.	Effect of hyperoxic-supplemented interval training on endurance performance in trained cyclists	International Journal of Sports Medicine	2012	Google Scholar
64	Ready A.E.; Eynon R.B.; Cunningham D.A.	Effect of interval training and detraining on anaerobic fitness in women	Canadian Journal of Applied Sport Sciences	1981	Google Scholar
65	Ruiz-Alias S.A.; García-Pinillos F.; Jaén-Carrillo D.; Pérez-Castilla A.	Effect of intra-session exercise sequence of an 8-week concurrent training program on the components of physical fitness in recreationally trained young adults	Journal of Sports Sciences	2022	Google Scholar
66	Farjallah M.A.; Hammouda O.; Zouch M.; Ghattassi K.; Graja A.; Driss T.; Chamari K.; Souissi N.	Effect of melatonin ingestion on physical performance, metabolic responses, and recovery after an intermittent training session	Physiology International	2018	Google Scholar
67	Koevoets E.W.; Schagen S.B.; de Ruiter M.B.; Geerlings M.I.; Witlox L.; van der Wall E.; Stuiver M.M.; Sonke G.S.; Velthuis M.J.; Jobsen J.J.; Menke-Pluijmers M.B.E.; Göker E.; van der Pol C.C.; Bos M.E.M.M.; Tick L.W.; van Holsteijn N.A.; van der Palen J.; May A.M.; Monninkhof E.M.; Haringhuizen A.W.; van der Steeg W.A.; Sommeijer D.W.; Terheggen F.; Blanken-Peeters C.; Fliervoet H.; Schlooz-Vri…	Effect of physical exercise on cognitive function after chemotherapy in patients with breast cancer: a randomized controlled trial (PAM study)	Breast Cancer Research	2022	Google Scholar
68	McKay B.R.; Paterson D.H.; Kowalchuk J.M.	Effect of short-term high-intensity interval training vs. continuous training on O2 uptake kinetics, muscle deoxygenation, and exercise performance	Journal of Applied Physiology	2009	Google Scholar
69	Malone S.; Hughes B.; Collins K.	Effect of training load distribution on aerobic fitness measures in hurling players	Journal of Strength and Conditioning Research	2019	Google Scholar
70	Minnella E.M.; Ferreira V.; Awasthi R.; Charlebois P.; Stein B.; Liberman A.S.; Scheede-Bergdahl C.; Morais J.A.; Carli F.	Effect of two different pre-operative exercise training regimens before colorectal surgery on functional capacity: A randomised controlled trial	European Journal of Anaesthesiology	2020	Google Scholar
71	Braaksma P.; Stuive I.; Jelsma D.; Van Der Sluis C.K.; Dekker R.; Schoemaker M.M.	Effectiveness and feasibility of We12BFit!: improving physical fitness and lifestyle physical activity in children with developmental coordination disorder in a paediatric rehabilitation setting-a small sample field study	BMJ Open	2022	Google Scholar
72	Milanović Z.; Sporiš G.; Weston M.	Effectiveness of High-Intensity Interval Training (HIT) and Continuous Endurance Training for VO2max Improvements: A Systematic Review and Meta-Analysis of Controlled Trials	Sports Medicine	2015	Google Scholar	review
73	Wiener J.; McIntyre A.; Janssen S.; Chow J.T.Y.; Batey C.; Teasell R.	Effectiveness of High-Intensity Interval Training for Fitness and Mobility Post Stroke: A Systematic Review	PM and R	2019	Google Scholar	review
74	Mattioni Maturana F.; Martus P.; Zipfel S.; Nieß A.M.	Effectiveness of HIIE versus MICT in Improving Cardiometabolic Risk Factors in Health and Disease: A Meta-analysis	Medicine and Science in Sports and Exercise	2021	Google Scholar	meta
75	Wang K.; Zhu Y.; Wong S.H.-S.; Chen Y.; Siu P.M.-F.; Baker J.S.; Sun F.	Effects and dose–response relationship of high-intensity interval training on cardiorespiratory fitness in overweight and obese adults: a systematic review and meta-analysis	Journal of Sports Sciences	2021	Google Scholar	review
76	Tadiotto M.C.; Corazza P.R.P.; Menezes-Junior F.J.; Moraes-Junior F.B.; Tozo T.A.A.; Purim K.S.M.; Mota J.; Leite N.	Effects and individual response of continuous and interval training on adiponectin concentration, cardiometabolic risk factors, and physical fitness in overweight adolescents	European Journal of Pediatrics	2023	Google Scholar
77	Faria W.F.; Mendonça F.R.; Santos G.C.; Kennedy S.G.; Elias R.G.M.; Neto A.S.	Effects of 2 methods of combined training on cardiometabolic risk factors in adolescents: A randomized controlled trial	Pediatric Exercise Science	2020	Google Scholar
78	Ojeda-Aravena A.; Herrera-Valenzuela T.; Valdés-Badilla P.; Cancino-López J.; Zapata-Bastias J.; García-García J.M.	Effects of 4 weeks of a technique-specific protocol with high-intensity intervals on general and specific physical fitness in taekwondo athletes: An inter-individual analysis	International Journal of Environmental Research and Public Health	2021	Google Scholar
79	Sperlich B.; De Marées M.; Koehler K.; Linville J.; Holmberg H.-C.; Mester J.	Effects of 5 weeks of high-intensity interval training vs. volume training in 14-year-old soccer players	Journal of Strength and Conditioning Research	2011	Google Scholar
80	Moro T.; Marcolin G.; Bianco A.; Bolzetta F.; Berton L.; Sergi G.; Paoli A.	Effects of 6 weeks of traditional resistance training or high intensity interval resistance training on body composition, aerobic power and strength in healthy young subjects: A randomized parallel trial	International Journal of Environmental Research and Public Health	2020	Google Scholar
81	Tan J.; Wang J.; Guo Y.; Lu C.; Tang W.; Zheng L.	Effects of 8 months of high-intensity interval training on physical fitness and health-related quality of life in substance use disorder	Frontiers in Psychiatry	2023	Google Scholar
82	Quezada-Muñoz Y.; Rodríguez-Artigas P.; Aravena-Sagardia P.; Barramuño M.; Herrera-Valenzuela T.; Guzmán-Muñoz E.; Branco B.H.M.; Valdés-Badilla P.A.	Effects of a high-intensity interval training program on body composition and physical fitness in female field hockey players; [Efectos de un programa de entrenamiento intervalado de alta intensidad sobre la composición corporal y condición física en jugadoras de hockey césped]	International Journal of Morphology	2021	Google Scholar
83	Alonso-Fernández D.; Lima-Correa F.; Gutierrez-Sánchez F.; De Vicuña O.A.-G.	Effects of a high-intensity interval training protocol based on functional exercises on performance and body composition in handball female players	Journal of Human Sport and Exercise	2017	Google Scholar
84	Vardakis L.; Michailidis Y.; Mandroukas A.; Zelenitsas C.; Mavrommatis G.; Metaxas T.	Effects of a shock microcycle after COVID-19 lockdown period in elite soccer players; [Effets d'un entraînement fractionné de haute intensité (HIIT) après une période de confinement due au COVID 19, chez des joueurs de football d’élite]	Science and Sports	2022	Google Scholar
85	Evangelista A.L.; La Scala Teixeira C.; Machado A.F.; Pereira P.E.; Rica R.L.; Bocalini D.S.	Effects of a short-term of whole-body, high-intensity, intermittent training program on morphofunctional parameters	Journal of Bodywork and Movement Therapies	2019	Google Scholar
86	Mendonça F.R.; Ferreira de Faria W.; Marcio da Silva J.; Massuto R.B.; Castilho dos Santos G.; Correa R.C.; Ferreira dos Santos C.; Sasaki J.E.; Neto A.S.	Effects of aerobic exercise combined with resistance training on health-related physical fitness in adolescents: A randomized controlled trial	Journal of Exercise Science and Fitness	2022	Google Scholar
87	Mora-Rodriguez R.; Ramirez-Jimenez M.; Fernandez-Elias V.E.; Guio de Prada M.V.; Morales-Palomo F.; Pallares J.G.; Nelson R.K.; Ortega J.F.	Effects of aerobic interval training on arterial stiffness and microvascular function in patients with metabolic syndrome	Journal of Clinical Hypertension	2018	Google Scholar
88	Aschendorf P.F.; Zinner C.; Delextrat A.; Engelmeyer E.; Mester J.	Effects of basketball-specific high-intensity interval training on aerobic performance and physical capacities in youth female basketball players	Physician and Sportsmedicine	2019	Google Scholar
89	Rey O.; Vallier J.-M.; Nicol C.; Mercier C.-S.; Maïano C.	Effects of combined vigorous interval training program and diet on body composition, physical fitness, and physical self-perceptions among obese adolescent boys and girls	Pediatric Exercise Science	2017	Google Scholar
90	Berkel A.E.M.; Bongers B.C.; Kotte H.; Weltevreden P.; De Jongh F.H.C.; Eijsvogel M.M.M.; Wymenga M.; Bigirwamungu-Bargeman M.; Van Der Palen J.; Van Det M.J.; Van Meeteren N.L.U.; Klaase J.M.	Effects of Community-based Exercise Prehabilitation for Patients Scheduled for Colorectal Surgery With High Risk for Postoperative Complications: Results of a Randomized Clinical Trial	Annals of Surgery	2022	Google Scholar
91	Sanchez-Sanchez J.; Gonzalo-Skok O.; Carretero M.; Pineda A.; Ramirez-Campillo R.; Nakamura F.Y.	Effects of concurrent eccentric overload and high-intensity interval training on team sports players’ performance	Kinesiology	2019	Google Scholar
92	Kang J.; Ye Z.; Yin X.; Zhou C.; Gong B.	Effects of Concurrent Strength and HIIT-Based Endurance Training on Physical Fitness in Trained Team Sports Players: A Systematic Review and Meta-Analysis	International Journal of Environmental Research and Public Health	2022	Google Scholar	review
93	Bruseghini P.; Calabria E.; Tam E.; Milanese C.; Oliboni E.; Pezzato A.; Pogliaghi S.; Salvagno G.L.; Schena F.; Mucelli R.P.; Capelli C.	Effects of eight weeks of aerobic interval training and of isoinertial resistance training on risk factors of cardiometabolic diseases and exercise capacity in healthy elderly subjects	Oncotarget	2015	Google Scholar
94	Hsu K.-J.; Chien K.-Y.; Tsai S.-C.; Tsai Y.-S.; Liao Y.-H.; Chen J.-J.; Chen Y.-R.; Chen C.-N.	Effects of Exercise Alone or in Combination with High-Protein Diet on Muscle Function, Aerobic Capacity, and Physical Function in Middle-Aged Obese Adults: A Randomized Controlled Trial	Journal of Nutrition, Health and Aging	2021	Google Scholar
95	Tokgoz G.; Arman N.	Effects of Exercise in Subjects with Morbid Obesity Awaiting Bariatric Surgery: A Systematic Review	Bariatric Surgical Practice and Patient Care	2023	Google Scholar	review
96	Androulakis-Korakakis P.; Langdown L.; Lewis A.; Fisher J.P.; Gentil P.; Paoli A.; Steele J.	Effects of exercise modality during additional “high-intensity interval training” on aerobic fitness and strength in powerlifting and strongman athletes	Journal of Strength and Conditioning Research	2018	Google Scholar
97	Kendall K.L.; Smith A.E.; Graef J.L.; Fukuda D.H.; Moon J.R.; Beck T.W.; Cramer J.T.; Stout J.R.	Effects of four weeks of high-intensity interval training and creatine supplementation on critical power and anaerobic working capacity in college-aged men	Journal of Strength and Conditioning Research	2009	Google Scholar
98	Tottori N.; Morita N.; Ueta K.; Fujita S.	Effects of high intensity interval training on executive function in children aged 8–12 years	International Journal of Environmental Research and Public Health	2019	Google Scholar
99	Cardozo G.G.; Oliveira R.B.; Farinatti P.T.V.	Effects of high intensity interval versus moderate continuous training on markers of ventilatory and cardiac efficiency in coronary heart disease patients	Scientific World Journal	2015	Google Scholar
100	Wang X.; Soh K.G.; Samsudin S.; Deng N.; Liu X.; Zhao Y.; Akbar S.	Effects of high-intensity functional training on physical fitness and sport-specific performance among the athletes: A systematic review with meta-analysis	PLoS ONE	2023	Google Scholar	review
101	Stankovic M.; Djordjevic D.; Trajkovic N.; Milanovic Z.	Effects of High-Intensity Interval Training (HIIT) on Physical Performance in Female Team Sports: A Systematic Review	Sports Medicine - Open	2023	Google Scholar	review
102	HAMMAMI M.; GAAMOURI N.; RAMIREZ-CAMPILLO R.; SHEPHARD R.J.; BRAGAZZI N.L.; CHELLY M.S.; KNECHTLE B.; GAIED S.	Effects of high-intensity interval training and plyometric exercise on the physical fitness of junior male handball players	European Review for Medical and Pharmacological Sciences	2021	Google Scholar
103	Müller D.C.; Boeno F.P.; Izquierdo M.; Aagaard P.; Teodoro J.L.; Grazioli R.; Cunha G.; Ferrari R.; Saez de Asteasu M.L.; Pinto R.S.; Cadore E.L.	Effects of high-intensity interval training combined with traditional strength or power training on functionality and physical fitness in healthy older men: A randomized controlled trial	Experimental Gerontology	2021	Google Scholar
104	Vasconcelos B.B.; Protzen G.V.; Galliano L.M.; Kirk C.; Del Vecchio F.B.	Effects of High-Intensity Interval Training in Combat Sports: A Systematic Review with Meta-Analysis	Journal of Strength and Conditioning Research	2020	Google Scholar	review
105	Manuel Clemente F.; Ramirez-Campillo R.; Nakamura F.Y.; Sarmento H.	Effects of high-intensity interval training in men soccer player’s physical fitness: A systematic review with meta-analysis of randomized-controlled and non-controlled trials	Journal of Sports Sciences	2021	Google Scholar	review
106	Bauer N.; Sperlich B.; Holmberg H.-C.; Engel F.A.	Effects of High-Intensity Interval Training in School on the Physical Performance and Health of Children and Adolescents: A Systematic Review with Meta-Analysis	Sports Medicine - Open	2022	Google Scholar	review
107	Siahkouhian M.; Khodadadi D.; Shahmoradi K.	Effects of high-intensity interval training on aerobic and anaerobic indices: Comparison of physically active and inactive men	Science and Sports	2013	Google Scholar
108	Kumari A.; Singh P.; Varghese V.	Effects of high-intensity interval training on aerobic capacity and sports-specific skills in basketball players	Journal of Bodywork and Movement Therapies	2023	Google Scholar
109	da Silva M.R.; Waclawovsky G.; Perin L.; Camboim I.; Eibel B.; Lehnen A.M.	Effects of high-intensity interval training on endothelial function, lipid profile, body composition and physical fitness in normal-weight and overweight-obese adolescents: A clinical trial	Physiology and Behavior	2020	Google Scholar
110	Zwinkels M.; Verschuren O.; De Groot J.F.; Backx F.J.G.; Wittink H.; Visser-Meily A.; Takken T.	Effects of High-Intensity Interval Training on Fitness and Health in Youth with Physical Disabilities	Pediatric Physical Therapy	2019	Google Scholar
111	Yuan X.; Hu J.	EFFECTS OF HIGH-INTENSITY INTERVAL TRAINING ON PHYSICAL FITNESS AND BODY COMPOSITION OF OBESE COLLEGE STUDENTS; [EFEITOS DO TREINAMENTO INTERVALADO DE ALTA INTENSIDADE SOBRE A APTIDÃO FÍSICA E COMPOSIÇÃO CORPORAL DE ESTUDANTES UNIVERSITÁRIOS OBESOS]; [EFECTOS DEL ENTRENAMIENTO POR INTERVALOS DE ALTA INTENSIDAD SOBRE LA APTITUD FÍSICA Y LA COMPOSICIÓN CORPORAL DE ESTUDIANTES UNIVERSITARIOS OBESOS]	Revista Brasileira de Medicina do Esporte	2023	Google Scholar
112	Men J.; Zou S.; Ma J.; Xiang C.; Li S.; Wang J.	Effects of high-intensity interval training on physical morphology, cardiorespiratory fitness and metabolic risk factors of cardiovascular disease in children and adolescents: A systematic review and metaanalysis	PLoS ONE	2023	Google Scholar	review
113	Lee K.; Kang I.; Mortimer J.E.; Sattler F.; MacK W.J.; Fitzsimons L.A.; Salem G.; Dieli-Conwright C.M.	Effects of high-intensity interval training on vascular function in breast cancer survivors undergoing anthracycline chemotherapy: Design of a pilot study	BMJ Open	2018	Google Scholar
114	Soslu R.; Uysal A.; Devrilmez M.; Can Çuvalcıoğlu İ.; Doğan A.A.; Karaburgu S.; Taş M.	Effects of high-intensity interval training program on pituartry function in basketball players: a randomized controlled trial	Frontiers in Physiology	2023	Google Scholar
115	Benda N.M.M.; Seeger J.P.H.; Stevens G.G.C.F.; Hijmans-Kersten B.T.P.; Van Dijk A.P.J.; Bellersen L.; Lamfers E.J.P.; Hopman M.T.E.; Thijssen D.H.J.	Effects of high-intensity interval training versus continuous training on physical fitness, cardiovascular function and quality of life in heart failure patients	PLoS ONE	2015	Google Scholar
116	Pierros T.; Spyrou K.	Effects of high-intensity interval training versus sprint interval training during the second wave of COVID-19 lockdown on soccer players	Apunts Sports Medicine	2023	Google Scholar
117	Viaño-Santasmarinas J.; Rey E.; Carballeira S.; Padrón-Cabo A.	Effects of high-intensity interval training with different interval durations on physical performance in handball players	Journal of Strength and Conditioning Research	2018	Google Scholar
118	Ojeda-Aravena A.; Herrera-Valenzuela T.; Valdés-Badilla P.; Martín E.B.-S.; Cancino-López J.; Gallardo J.A.; Zapata-Bastías J.; García-García J.M.	Effects of High-Intensity Interval Training With Specific Techniques on Jumping Ability and Change of Direction Speed in Karate Athletes: An Inter-individual Analysis	Frontiers in Physiology	2021	Google Scholar
119	Yu P.; Zhu Z.; He J.; Gao B.; Chen Q.; Wu Y.; Zhou J.; Cheng Y.; Ling J.; Zhang J.; Shi A.; Huang H.; Sun R.; Gao Y.; Li W.; Liu X.; Yan Z.	Effects of high-intensity interval training, moderate-intensity continuous training, and guideline-based physical activity on cardiovascular metabolic markers, cognitive and motor function in elderly sedentary patients with type 2 diabetes (HIIT-DM): a protocol for a randomized controlled trial	Frontiers in Aging Neuroscience	2023	Google Scholar
120	Le Cuong C.; Ma'Ayah F.; Nosaka K.; Hiscock D.; Latella C.	Effects of High-Intensity Position-Specific Drills on Physical and Technical Skill Performance in Elite Youth Soccer Players	Journal of Strength and Conditioning Research	2023	Google Scholar
121	He J.; Jiang W.	EFFECTS OF HIGH-INTENSITY TRAINING ON BASKETBALL PLAYERS; [EFEITOS DO TREINAMENTO DE ALTA INTENSIDADE SOBRE JOGADORES DE BASQUETE]; [EFECTOS DEL ENTRENAMIENTO DE ALTA INTENSIDAD EN LOS JUGADORES DE BALONCESTO]	Revista Brasileira de Medicina do Esporte	2023	Google Scholar
122	Wang L.; Wang J.	EFFECTS OF HIGH-INTENSITY TRAINING ON ENDURANCE IN BASKETBALL PLAYERS; [EFEITOS DO TREINAMENTO DE ALTA INTENSIDADE NA RESISTÊNCIA DOS JOGADORES DE BASQUETEBOL]; [EFECTOS DEL ENTRENAMIENTO DE ALTA INTENSIDAD EN LA RESISTENCIA DE LOS JUGADORES DE BALONCESTO]	Revista Brasileira de Medicina do Esporte	2023	Google Scholar
123	Hermassi S.; Ingebrigtsen J.; Schwesig R.; Fieseler G.; Delank K.-S.; Chamari K.; Shephard R.J.; Chelly M.-S.	Effects of in-season short-term aerobic and high-intensity interval training program on repeated sprint ability and jump performance in handball players	Journal of Sports Medicine and Physical Fitness	2018	Google Scholar
124	Kavaliauskas M.; Kilvington R.; Babraj J.	Effects of in-season uphill sprinting on physical characteristics in semi-professional soccer players	Journal of Sports Medicine and Physical Fitness	2017	Google Scholar
125	Ouergui I.; Daira I.; Chtourou H.; Bouassida A.; Bouhlel E.; Franchini E.; Ardigò L.P.	Effects of intensified training and tapering periods using different exercise modalities on judo-specific physical test performances	Biology of Sport	2022	Google Scholar
126	Ramirez-Campillo R.; Andrade D.C.; García-Pinillos F.; Negra Y.; Boullosa D.; Moran J.	Effects of jump training on physical fitness and athletic performance in endurance runners: A meta-analysis: Jump training in endurance runners	Journal of Sports Sciences	2021	Google Scholar	meta
127	Weston M.; Taylor K.L.; Batterham A.M.; Hopkins W.G.	Effects of low-volume high-intensity interval training (HIT) on fitness in adults: A meta-analysis of controlled and non-controlled trials	Sports Medicine	2014	Google Scholar	meta
128	Gist N.H.; Freese E.C.; Ryan T.E.; Cureton K.J.	Effects of low-volume, high-intensity whole-body calisthenics on Army ROTC cadets	Military Medicine	2015	Google Scholar
129	Gelabert J.; Muntaner-Mas A.; Palou P.	Effects of moderate to vigorous intensity interval exercise program on fitness and fatness in 11-and 12-years-old schoolchildren; [Efectos de un programa de ejercicio interválico de intensidad moderada-vigorosa sobre la condición física y la composición corporal en escolares de 11 y 12 años]	Nutricion Hospitalaria	2020	Google Scholar
130	Abassi W.; Ouerghi N.; Feki M.; Jebabli N.; Andrade M.S.; Bouassida A.; Sousa C.V.; Nikolaidis P.T.; Weiss K.; Knechtle B.	Effects of moderate- vs. high-intensity interval training on physical fitness, enjoyment, and affective valence in overweight/obese female adolescents: a pre-/post-test study	European Review for Medical and Pharmacological Sciences	2023	Google Scholar
131	Macuh M.; Knap B.	Effects of nitrate supplementation on exercise performance in humans: A narrative review	Nutrients	2021	Google Scholar	review
132	Eigendorf J.; Melk A.; Haufe S.; Boethig D.; Berliner D.; Kerling A.; Kueck M.; Stenner H.; Bara C.; Stiesch M.; Schippert C.; Hilfiker A.; Falk C.; Bauersachs J.; Thum T.; Lichtinghagen R.; Haverich A.; Hilfiker-Kleiner D.; Tegtbur U.	Effects of personalized endurance training on cellular age and vascular function in middle-aged sedentary women	European Journal of Preventive Cardiology	2019	Google Scholar
133	Soares R.; Brasil I.; Monteiro W.; Farinatti P.	Effects of physical activity on body mass and composition of school-age children and adolescents with overweight or obesity: Systematic review focusing on intervention characteristics	Journal of Bodywork and Movement Therapies	2023	Google Scholar	review
134	Kleinloog J.P.D.; Nijssen K.M.R.; Mensink R.P.; Joris P.J.	Effects of Physical Exercise Training on Cerebral Blood Flow Measurements: A Systematic Review of Human Intervention Studies	International Journal of Sport Nutrition and Exercise Metabolism	2023	Google Scholar	review
135	Zouhal H.; Ben Abderrahman A.; Khodamoradi A.; Saeidi A.; Jayavel A.; Hackney A.C.; Laher I.; Algotar A.M.; Jabbour G.	Effects of physical training on anthropometrics, physical and physiological capacities in individuals with obesity: A systematic review	Obesity Reviews	2020	Google Scholar	review
136	Krustrup P.; Helge E.W.; Hansen P.R.; Aagaard P.; Hagman M.; Randers M.B.; de Sousa M.; Mohr M.	Effects of recreational football on women’s fitness and health: adaptations and mechanisms	European Journal of Applied Physiology	2018	Google Scholar
137	Currie K.D.; Bailey K.J.; Jung M.E.; McKelvie R.S.; MacDonald M.J.	Effects of resistance training combined with moderate-intensity endurance or low-volume high-intensity interval exercise on cardiovascular risk factors in patients with coronary artery disease	Journal of Science and Medicine in Sport	2015	Google Scholar
138	Li Z.; Liu Y.; Han X.; Zhou Z.	Effects of running-based versus body-weight-based high-intensity interval training on physical fitness in healthy adolescents	Frontiers in Physiology	2023	Google Scholar
139	Singh G.; Kushwah G.S.; Singh T.; Thapa R.K.; Granacher U.; Ramirez-Campillo R.	Effects of Sand-Based Plyometric-Jump Training in Combination with Endurance Running on Outdoor or Treadmill Surface on Physical Fitness in Young Adult Males	Journal of Sports Science and Medicine	2022	Google Scholar
140	Bogataj Š.; Trajković N.; Cadenas-Sanchez C.; Sember V.	Effects of school-based exercise and nutrition intervention on body composition and physical fitness in overweight adolescent girls	Nutrients	2021	Google Scholar
141	Manojlovic M.; Roklicer R.; Trivic T.; Milic R.; Maksimović N.; Tabakov R.; Sekulic D.; Bianco A.; Drid P.	Effects of school-based physical activity interventions on physical fitness and cardiometabolic health in children and adolescents with disabilities: a systematic review	Frontiers in Physiology	2023	Google Scholar	review
142	Mora-Rodriguez R.; Ortega J.F.; Guio De Prada V.; Fernández-Elías V.E.; Hamouti N.; Morales-Palomo F.; Martinez-Vizcaino V.; Nelson R.K.	Effects of Simultaneous or Sequential Weight Loss Diet and Aerobic Interval Training on Metabolic Syndrome	International Journal of Sports Medicine	2016	Google Scholar
143	Singh G.; Kushwah G.; Singh T.; Ramírez-Campillo R.; Thapa R.K.	Effects of six weeks outdoor versus treadmill running on physical fitness and body composition in recreationally active young males: a pilot study	PeerJ	2022	Google Scholar
144	Delextrat A.; Gruet M.; Bieuzen F.	Effects of small-sided games and highintensity interval training on aerobic and repeated sprint performance and peripheral muscle oxygenation changes in elite junior basketball players	Journal of Strength and Conditioning Research	2018	Google Scholar
145	Nayıroğlu S.; Yılmaz A.K.; Silva A.F.; Silva R.; Nobari H.; Clemente F.M.	Effects of small-sided games and running-based high-intensity interval training on body composition and physical fitness in under-19 female soccer players	BMC Sports Science, Medicine and Rehabilitation	2022	Google Scholar
146	Arslan E.; Kilit B.; Clemente F.M.; Murawska-Ciałowicz E.; Soylu Y.; Sogut M.; Akca F.; Gokkaya M.; Silva A.F.	Effects of Small-Sided Games Training versus High-Intensity Interval Training Approaches in Young Basketball Players	International Journal of Environmental Research and Public Health	2022	Google Scholar
147	Clemente F.M.; Ramirez-Campillo R.; Afonso J.; Sarmento H.	Effects of Small-Sided Games vs. Running-Based High-Intensity Interval Training on Physical Performance in Soccer Players: A Meta-Analytical Comparison	Frontiers in Physiology	2021	Google Scholar	meta
148	Sloth M.; Sloth D.; Overgaard K.; Dalgas U.	Effects of sprint interval training on VO2max and aerobic exercise performance: A systematic review and meta-analysis	Scandinavian Journal of Medicine and Science in Sports	2013	Google Scholar	review
149	Domaradzki J.; Cichy I.; Rokita A.; Popowczak M.	Effects of tabata training during physical education classes on body composition, aerobic capacity, and anaerobic performance of under-, normal-and overweight adolescents	International Journal of Environmental Research and Public Health	2020	Google Scholar
150	Andreato L.V.; Andrade A.; Keech A.; da Silva V.; Francisco W.W.; Milani F.T.; de Souza Genta L.; Magnani Branco B.H.	Effects of the intensity of interval training on aerobic fitness, body composition and resting metabolic rate of women with overweight or obesity: A randomized trial	Isokinetics and Exercise Science	2023	Google Scholar
151	Boraczyński M.T.; Laskin J.J.; Gajewski J.; Podstawski R.S.; Brodnicki M.A.; Boraczyński T.W.	Effects of two low-volume high-intensity interval training protocols in professional soccer: sprint interval training versus small-sided games	Journal of Sports Medicine and Physical Fitness	2023	Google Scholar
152	Giannaki C.D.; Aphamis G.; Sakkis P.; Hadjicharalambous M.	Eight weeks of a combination of high intensity interval training and conventional training reduce visceral adiposity and improve physical fitness: A group-based intervention	Journal of Sports Medicine and Physical Fitness	2016	Google Scholar
153	Chen W.-H.; Wu H.-J.; Lo S.-L.; Chen H.; Yang W.-W.; Huang C.-F.; Liu C.	Eight-week battle rope training improves multiple physical fitness dimensions and shooting accuracy in collegiate basketball players	Journal of Strength and Conditioning Research	2018	Google Scholar
154	Gilbertson N.M.; Miller S.L.; Eichner N.Z.M.; Malin S.K.	Endothelial function following interval exercise plus low-calorie diet treatment in obese females	Physiological Reports	2019	Google Scholar
155	Clemente F.M.; Moran J.; Ramirez-Campillo R.; Beato M.; Afonso J.	Endurance Performance Adaptations between SSG and HIIT in Soccer Players: A Meta-analysis	International Journal of Sports Medicine	2023	Google Scholar	meta
156	Smith-Ryan A.E.	Enjoyment of high-intensity interval training in an overweight/obese cohort: a short report	Clinical Physiology and Functional Imaging	2017	Google Scholar
157	Kuehn B.M.	Evidence for HIIT Benefits in Cardiac Rehabilitation Grow	Circulation	2019	Google Scholar
158	Gustafson M.P.; Wheatley-Guy C.M.; Rosenthal A.C.; Gastineau D.A.; Katsanis E.; Johnson B.D.; Simpson R.J.	Exercise and the immune system: Taking steps to improve responses to cancer immunotherapy	Journal for ImmunoTherapy of Cancer	2021	Google Scholar
159	Nightingale T.E.; Metcalfe R.S.; Vollaard N.B.; Bilzon J.L.	Exercise Guidelines to Promote Cardiometabolic Health in Spinal Cord Injured Humans: Time to Raise the Intensity?	Archives of Physical Medicine and Rehabilitation	2017	Google Scholar
160	Rognmo Ø.; Wisløff U.	Exercise in medicine	Progress in Cardiovascular Diseases	2019	Google Scholar
161	Takehara K.; Togoobaatar G.; Kikuchi A.; Lkhagvasuren G.; Lkhagvasuren A.; Aoki A.; Fukuie T.; Shagdar B.-E.; Suwabe K.; Mikami M.; Mori R.; Soya H.	Exercise intervention for academic achievement among children: A randomized controlled trial	Pediatrics	2021	Google Scholar
162	Sá Filho A.S.; Cheniaux E.; de Paula C.C.; Murillo-Rodriguez E.; Teixeira D.; Monteiro D.; Cid L.; Yamamoto T.; Telles-Correia D.; Imperatori C.; Budde H.; Machado S.	Exercise is medicine: a new perspective for health promotion in bipolar disorder	Expert Review of Neurotherapeutics	2020	Google Scholar
163	Xiong T.; Bai X.; Wei X.; Wang L.; Li F.; Shi H.; Shi Y.	Exercise Rehabilitation and Chronic Respiratory Diseases: Effects, Mechanisms, and Therapeutic Benefits	International Journal of COPD	2023	Google Scholar
164	Mucci P.; Baquet G.; Nourry C.; Deruelle F.; Berthoin S.; Fabre C.	Exercise testing in children: Comparison in ventilatory thresholds changes with interval-training	Pediatric Pulmonology	2013	Google Scholar
165	Amaro-Gahete F.J.; De-la-O A.; Jurado-Fasoli L.; Espuch-Oliver A.; Robles-Gonzalez L.; Navarro-Lomas G.; de Haro T.; Femia P.; Castillo M.J.; Gutierrez A.	Exercise training as S-Klotho protein stimulator in sedentary healthy adults: Rationale, design, and methodology	Contemporary Clinical Trials Communications	2018	Google Scholar
166	Songsorn P.; Lambeth-Mansell A.; Mair J.L.; Haggett M.; Fitzpatrick B.L.; Ruffino J.; Holliday A.; Metcalfe R.S.; Vollaard N.B.J.	Exercise training comprising of single 20-s cycle sprints does not provide a sufficient stimulus for improving maximal aerobic capacity in sedentary individuals	European Journal of Applied Physiology	2016	Google Scholar
167	Cvetković N.; Stojanović E.; Stojiljković N.; Nikolić D.; Scanlan A.T.; Milanović Z.	Exercise training in overweight and obese children: Recreational football and high-intensity interval training provide similar benefits to physical fitness	Scandinavian Journal of Medicine and Science in Sports	2018	Google Scholar
168	Talanian J.L.; Holloway G.P.; Snook L.A.; Heigenhauser G.J.F.; Bonen A.; Spriet L.L.	Exercise training increases sarcolemmal and mitochondrial fatty acid transport proteins in human skeletal muscle	American Journal of Physiology - Endocrinology and Metabolism	2010	Google Scholar
169	Streese L.; Deiseroth A.; Schäfer J.; Schmidt-Trucksäss A.; Hanssen H.	Exercise, arterial crosstalk-modulation, and inflammation in an aging population: The ExAMIN AGE study	Frontiers in Physiology	2018	Google Scholar
170	Tian H.	EXPERIMENTAL STUDY ON THE IMPACT OF INTERMITTENT STRENGTHENING TRAINING ON ATHLETES; [ESTUDO EXPERIMENTAL SOBRE O IMPACTO DE TREINO INTERMITENTE DE FORÇA EM ATLETAS]; [ESTUDIO EXPERIMENTAL SOBRE EL IMPACTO DE ENTRENAMIENTO DE INTERVALOS DE FUERZA EN ATLETAS]	Revista Brasileira de Medicina do Esporte	2022	Google Scholar
171	Ewanchuk B.W.; Gharagozloo M.; Peelen E.; Pilutti L.A.	Exploring the role of physical activity and exercise for managing vascular comorbidities in people with multiple sclerosis: A scoping review	Multiple Sclerosis and Related Disorders	2018	Google Scholar	review
172	Mcrae G.; Payne A.; Zelt J.G.E.; Scribbans T.D.; Jung M.E.; Little J.P.; Gurd B.J.	Extremely low volume, whole-body aerobic- resistance training improves aerobic fitness and muscular endurance in females	Applied Physiology, Nutrition and Metabolism	2012	Google Scholar
173	Guillamó E.; Cobo-Calvo Á.; Oviedo G.R.; Travier N.; Álamo J.; Niño-Mendez O.A.; Martínez-Yelamos A.; Martínez-Yelamos S.; Javierre C.	Feasibility and effects of structured physical exercise interventions in adults with relapsing-remitting multiple sclerosis: A pilot study	Journal of Sports Science and Medicine	2018	Google Scholar
174	Leahy A.A.; Eather N.; Smith J.J.; Morgan P.J.; Plotnikoff R.C.; Nilsson M.; Noetel M.; Hillman C.H.; Costigan S.A.; Lubans D.R.	Feasibility and preliminary efficacy of a teacher-facilitated high-intensity interval training intervention for older adolescents	Pediatric Exercise Science	2019	Google Scholar
175	Leahy A.A.; Kennedy S.G.; Smith J.J.; Eather N.; Boyer J.; Thomas M.; Shields N.; Dascombe B.; Lubans D.R.	Feasibility of a school-based physical activity intervention for adolescents with disability	Pilot and Feasibility Studies	2021	Google Scholar
176	Leahy A.A.; Michels M.F.I.; Eather N.; Hillman C.H.; Shigeta T.T.; Lubans D.R.; Smith J.J.	Feasibility of test administration and preliminary findings for cognitive control in the Burn 2 learn pilot randomised controlled trial	Journal of Sports Sciences	2020	Google Scholar
177	Schlüter K.; Schneider J.; Sprave T.; Wiskemann J.; Rosenberger F.	Feasibility of Two High-Intensity Interval Training Protocols in Cancer Survivors	Medicine and science in sports and exercise	2019	Google Scholar
178	Lavie C.J.; Sanchis-Gomar F.; Ozemek C.	Fit Is It for Longevity Across Populations	Journal of the American College of Cardiology	2022	Google Scholar
179	Manning J.R.; Notaro G.M.; Chen E.; Fitzpatrick P.C.	Fitness tracking reveals task-specific associations between memory, mental health, and physical activity	Scientific Reports	2022	Google Scholar
180	Minnebeck K.; Vorona E.; Zinn S.; Gellner R.; Hinder J.; Brand S.-M.; Kabar I.; Alten F.; Schmitz B.	Four weeks of high-intensity interval training (HIIT) improve the cardiometabolic risk profile of overweight patients with type 1 diabetes mellitus (T1DM)	European Journal of Sport Science	2021	Google Scholar
181	Okushima D.; Poole D.C.; Barstow T.J.; Rossiter H.B.; Kondo N.; Bowen T.S.; Amano T.; Koga S.	Greater VO2peak is correlated with greater skeletal muscle deoxygenation amplitude and hemoglobin concentration within individual muscles during ramp-incremental cycle exercise	Physiological Reports	2016	Google Scholar
182	Martin D.T.; Andersen M.B.	Heart rate-perceived exertion relationship during training and taper	Journal of Sports Medicine and Physical Fitness	2000	Google Scholar
183	Chizewski A.; Box A.; Kesler R.M.; Petruzzello S.J.	High intensity functional training (HIFT) improves fitness in recruit firefighters	International Journal of Environmental Research and Public Health	2021	Google Scholar
184	Campbell E.; Coulter E.H.; Paul L.	High intensity interval training for people with multiple sclerosis: A systematic review	Multiple Sclerosis and Related Disorders	2018	Google Scholar	review
185	Mancilla R.; Torres P.; Álvarez C.; Schifferli I.; Sapunar J.; Bustos E.D.	High intensity interval training improves glycemic control and aerobic capacity in glucose intolerant patients	Revista Medica de Chile	2014	Google Scholar
186	Javiera Abarzúa V.; Williams Viloff C.; Javiera Bahamondes V.; Yeritza Olivera P.; Poblete-Aro C.; Herrera-Valenzuela T.; Oliva C.; García-Díaz D.F.	High intensity interval training in teenagers; [Efectividad de ejercicio físico intervalado de alta intensidad en las mejoras del fitness cardiovascular, muscular y composición corporal en adolescentes: una revisión]	Revista Medica de Chile	2019	Google Scholar
187	De Strijcker D.; Lapauw B.; Ouwens D.M.; Van de Velde D.; Hansen D.; Petrovic M.; Cuvelier C.; Tonoli C.; Calders P.	High intensity interval training is associated with greater impact on physical fitness, insulin sensitivity and muscle mitochondrial content in males with overweight/obesity, as opposed to continuous endurance training: A randomized controlled trial	Journal of Musculoskeletal Neuronal Interactions	2018	Google Scholar
188	Selmi O.; Ben khalifa W.; Zouaoui M.; Azaiez F.; Bouassida A.	High intensity interval training negatively affects mood state in professional athletes	Science and Sports	2018	Google Scholar
189	Faude O.; Schnittker R.; Schulte-Zurhausen R.; Müller F.; Meyer T.	High intensity interval training vs. high-volume running training during pre-season conditioning in high-level youth football: A cross-over trial	Journal of Sports Sciences	2013	Google Scholar
190	Kemmler W.; Lell M.; Scharf M.; Fraunberger L.; Von Stengel S.	High versus moderate intense running exercise - Effects on cardiometabolic risk-factors in untrained males: - The randomized controlled RUSH Study; [Hoch- versus moderat-intensive laufbelastung - Einfluss auf kardio-metabolische risikogrößen bei untrainierten männern: Die randomisierte, kontrollierte RUSH-Studie]	Deutsche Medizinische Wochenschrift	2015	Google Scholar
191	Støa E.M.; Meling S.; Nyhus L.-K.; Glenn Stromstad; Mangerud K.M.; Helgerud J.; Bratland-Sanda S.; Støren Ø.	High-intensity aerobic interval training improves aerobic fitness and HbA1c among persons diagnosed with type 2 diabetes	European Journal of Applied Physiology	2017	Google Scholar
192	Ziyaiyan A.; Kordi M.; Hofmeister M.; Chamari K.; Moalla W.; Gaeini A.A.	High-intensity circuit training change serum myostatin but not myogenin in adolescents’ soccer players: a quasi-experimental study	BMC Sports Science, Medicine and Rehabilitation	2023	Google Scholar
193	Posnakidis G.; Aphamis G.; Giannaki C.D.; Mougios V.; Aristotelous P.; Samoutis G.; Bogdanis G.C.	High-Intensity Functional Training Improves Cardiorespiratory Fitness and Neuromuscular Performance Without Inflammation or Muscle Damage	Journal of Strength and Conditioning Research	2022	Google Scholar
194	Helén J.; Kyröläinen H.; Ojanen T.; Pihlainen K.; Santtila M.; Heikkinen R.; Vaara J.P.	High-Intensity Functional Training Induces Superior Training Adaptations Compared with Traditional Military Physical Training	Journal of Strength and Conditioning Research	2023	Google Scholar
195	Castrillón C.I.M.; Miranda R.A.T.; Cabral-Santos C.; Vanzella L.M.; Rodrigues B.; Vanderlei L.C.M.; Lira F.S.; Campos E.Z.	High-Intensity Intermittent Exercise and Autonomic Modulation: Effects of Different Volume Sessions	International Journal of Sports Medicine	2017	Google Scholar
196	Brocherie F.; Girard O.; Faiss R.; Millet G.P.	High-intensity intermittent training in hypoxia: A double-blinded, placebo-controlled field study in youth football players	Journal of Strength and Conditioning Research	2015	Google Scholar
197	Jimenez-Pavon D.; Lavie C.J.	High-intensity intermittent training versus moderate-intensity intermittent training: Is it a matter of intensity or intermittent efforts?	British Journal of Sports Medicine	2017	Google Scholar
198	Tsekouras Y.E.; Magkos F.; Kellas Y.; Basioukas K.N.; Kavouras S.A.; Sidossis L.S.	High-intensity interval aerobic training reduces hepatic very low-density lipoprotein-triglyceride secretion rate in men	American Journal of Physiology - Endocrinology and Metabolism	2008	Google Scholar
199	Zimmer P.; Bloch W.; Schenk A.; Oberste M.; Riedel S.; Kool J.; Langdon D.; Dalgas U.; Kesselring J.; Bansi J.	High-intensity interval exercise improves cognitive performance and reduces matrix metalloproteinases-2 serum levels in persons with multiple sclerosis: A randomized controlled trial	Multiple Sclerosis Journal	2018	Google Scholar
200	Crozier J.; Roig M.; Eng J.J.; MacKay-Lyons M.; Fung J.; Ploughman M.; Bailey D.M.; Sweet S.N.; Giacomantonio N.; Thiel A.; Trivino M.; Tang A.	High-intensity interval training after stroke: An opportunity to promote functional recovery, cardiovascular health, and neuroplasticity	Neurorehabilitation and Neural Repair	2018	Google Scholar
201	Monks L.; Seo M.-W.; Kim H.-B.; Jung H.C.; Song J.K.	High-intensity interval training and athletic performance in Taekwondo athletes	Journal of Sports Medicine and Physical Fitness	2017	Google Scholar
202	Ramos J.S.; Dalleck L.C.; Borrani F.; Beetham K.S.; Mielke G.I.; Dias K.A.; Wallen M.P.; Keating S.E.; Fassett R.G.; Coombes J.S.	High-intensity interval training and cardiac autonomic control in individuals with metabolic syndrome: A randomised trial	International Journal of Cardiology	2017	Google Scholar
203	Solera-Martínez M.; Herraiz-Adillo A.; Manzanares-Domínguez I.; La Cruz L.L.-D.; Martínez-Vizcaíno V.; Pozuelo-Carrascosa D.P.	High-intensity interval training and cardiometabolic risk factors in children: A meta-analysis	Pediatrics	2021	Google Scholar	meta
204	Martins C.; Kazakova I.; Ludviksen M.; Mehus I.; Wisloff U.; Kulseng B.; Morgan L.; King N.	Highintensity interval training and isocaloric moderate-intensity continuous training result in similar improvements in body composition and fitness in obese individuals	International Journal of Sport Nutrition and Exercise Metabolism	2016	Google Scholar
205	Jung M.E.; Bourne J.E.; Beauchamp M.R.; Robinson E.; Little J.P.	High-intensity interval training as an efficacious alternative to moderate-intensity continuous training for adults with prediabetes	Journal of Diabetes Research	2015	Google Scholar
206	Croft L.; Bartlett J.D.; MacLaren D.P.M.; Reilly T.; Evans L.; Mattey D.L.; Nixon N.B.; Drust B.; Morton J.P.	High-intensity interval training attenuates the exercise-induced increase in plasma IL-6 in response to acute exercise	Applied Physiology, Nutrition and Metabolism	2009	Google Scholar
207	Slettaløkken G.; Rønnestad B.R.	High-intensity interval training every second week maintains V̇ O 2max in soccer players during off-season	Journal of Strength and Conditioning Research	2014	Google Scholar
208	Costigan S.A.; Eather N.; Plotnikoff R.C.; Taaffe D.R.; Lubans D.R.	High-intensity interval training for improving health-related fitness in adolescents: A systematic review and meta-analysis	British Journal of Sports Medicine	2015	Google Scholar	review
209	Engel F.A.; Sperlich B.	High-intensity interval training for young athletes; [(Hoch-)intensives intervalltraining mit kindern und jugendlichen im nachwuchsleistungssport]	Wiener Medizinische Wochenschrift	2014	Google Scholar
210	Wu L.-H.; Chang S.-C.; Fu T.-C.; Huang C.-H.; Wang J.-S.	High-intensity Interval Training Improves Mitochondrial Function and Suppresses Thrombin Generation in Platelets undergoing Hypoxic Stress	Scientific Reports	2017	Google Scholar
211	Poon E.T.-C.; Wongpipit W.; Sun F.; Tse A.C.-Y.; Sit C.H.-P.	High-intensity interval training in children and adolescents with special educational needs: a systematic review and narrative synthesis	International Journal of Behavioral Nutrition and Physical Activity	2023	Google Scholar	review
212	Paulino da Silva Bento A.F.; Páez L.C.; Manuel de Mendonça Raimundo A.	High-intensity interval training in high-school physical education classes: Study protocol for a randomized controlled trial	Contemporary Clinical Trials Communications	2021	Google Scholar
213	Thivel D.; Masurier J.; Baquet G.; Timmons B.W.; Pereira B.; Berthoin S.; Duclos M.; Aucouturier J.	High-intensity interval training in overweight and obese children and adolescents: Systematic review and meta-analysis	Journal of Sports Medicine and Physical Fitness	2019	Google Scholar	review
214	Mugele H.; Freitag N.; Wilhelmi J.; Yang Y.; Cheng S.; Bloch W.; Schumann M.	High-intensity interval training in the therapy and aftercare of cancer patients: a systematic review with meta-analysis	Journal of Cancer Survivorship	2019	Google Scholar	review
215	Engel F.A.; Ackermann A.; Chtourou H.; Sperlich B.	High-intensity interval training performed by young athletes: A systematic review and meta-analysis	Frontiers in Physiology	2018	Google Scholar	review
216	Machado A.F.; Baker J.S.; Figueira Junior A.J.; Bocalini D.S.	High-intensity interval training using whole-body exercises: training recommendations and methodological overview	Clinical Physiology and Functional Imaging	2019	Google Scholar
217	Cassidy S.; Thoma C.; Houghton D.; Trenell M.I.	High-intensity interval training: a review of its impact on glucose control and cardiometabolic health	Diabetologia	2017	Google Scholar	review
218	Andreato L.V.	High-Intensity Interval Training: Methodological Considerations for Interpreting Results and Conducting Research	Trends in Endocrinology and Metabolism	2020	Google Scholar
219	Andrzejewski M.; Konefał M.; Podgórski T.; Pluta B.; Chmura P.; Chmura J.; Marynowicz J.; Melka K.; Brazaitis M.; Kryściak J.	How training loads in the preparation and competitive period affect the biochemical indicators of training stress in youth soccer players?	PeerJ	2022	Google Scholar
220	Batrakoulis A.; Tsimeas P.; Deli C.K.; Vlachopoulos D.; Ubago-Guisado E.; Poulios A.; Chatzinikolaou A.; Draganidis D.; Papanikolaou K.; Georgakouli K.; Batsilas D.; Gracia-Marco L.; Jamurtas A.Z.; Fatouros I.	Hybrid neuromuscular training promotes musculoskeletal adaptations in inactive overweight and obese women: A training-detraining randomized controlled trial	Journal of Sports Sciences	2021	Google Scholar
221	Quinones M.D.; Lemon P.M.R.	Hydrothermally modified corn starch ingestion attenuates soccer skill performance decrements in the second half of a simulated soccer match	International Journal of Sport Nutrition and Exercise Metabolism	2019	Google Scholar
222	Mendes A.F., Jr.; Da Mota Neto J.; Heringer E.M.; De Simoni L.F.; Pires D.D.; Labronici P.J.	Hyperbaric oxygen therapy as treatment for bilateral arm compartment syndrome after CrossFit: Case report and literature review	Undersea and Hyperbaric Medicine	2018	Google Scholar	review
223	Schubert M.M.; Clarke H.E.; Seay R.F.; Spain K.K.	Impact of 4 weeks of interval training on resting metabolic rate, fitness, and health-related outcomes	Applied Physiology, Nutrition and Metabolism	2017	Google Scholar
224	Wu Z.-J.; Wang Z.-Y.; Gao H.-E.; Zhou X.-F.; Li F.-H.	Impact of high-intensity interval training on cardiorespiratory fitness, body composition, physical fitness, and metabolic parameters in older adults: A meta-analysis of randomized controlled trials	Experimental Gerontology	2021	Google Scholar	meta
225	Lee K.-J.; Noh B.; An K.-O.	Impact of synchronous online physical education classes using tabata training on adolescents during covid-19: A randomized controlled study	International Journal of Environmental Research and Public Health	2021	Google Scholar
226	Han Z.; Zhou H.; Teng Y.	IMPACTS OF HIGH-INTENSITY INTERVAL TRAINING ON PHYSICAL FITNESS IN HANDBALL; [IMPACTOS DO TREINAMENTO INTERVALADO DE ALTA INTENSIDADE SOBRE A APTIDÃO FÍSICA NO HANDEBOL]; [IMPACTOS DEL ENTRENAMIENTO POR INTERVALOS DE ALTA INTENSIDAD EN LA APTITUD FÍSICA EN EL BALONMANO]	Revista Brasileira de Medicina do Esporte	2023	Google Scholar
227	Ghardashi Afousi A.; Izadi M.R.; Rakhshan K.; Mafi F.; Biglari S.; Gandomkar Bagheri H.	Improved brachial artery shear patterns and increased flow-mediated dilatation after low-volume high-intensity interval training in type 2 diabetes	Experimental Physiology	2018	Google Scholar
228	Sayers S.P.; Gibson K.; Bryan Mann J.	Improvement in functional performance with high-speed power training in older adults is optimized in those with the highest training velocity	European Journal of Applied Physiology	2016	Google Scholar
229	Gonçalves C.; Bravo J.; Pais J.; Abreu A.; Raimundo A.	Improving Health Outcomes in Coronary Artery Disease Patients with Short-Term Protocols of High-Intensity Interval Training and Moderate-Intensity Continuous Training: A Community-Based Randomized Controlled Trial	Cardiovascular Therapeutics	2023	Google Scholar
230	Digby L.; McCarthy S.F.; Bornath D.P.B.; Copeland J.L.; Hazell T.J.	Individual and Group Responses of Cardiorespiratory Fitness to Running and Cycling Sprint Interval Training	Journal of Strength and Conditioning Research	2023	Google Scholar
231	Molina-Hidalgo C.; De-La-O A.; Dote-Montero M.; Amaro-Gahete F.J.; Castillo M.J.	Influence of daily beer or ethanol consumption on physical fitness in response to a high-intensity interval training program. The BEER-HIIT study	Journal of the International Society of Sports Nutrition	2020	Google Scholar
232	Jiménez-Roldán M.-J.; Sañudo B.; Carrasco Páez L.	Influence of High-Intensity Interval Training on IGF-1 Response, Brain Executive Function, Physical Fitness and Quality of Life in Sedentary Young University Women—Protocol for a Randomized Controlled Trial	International Journal of Environmental Research and Public Health	2023	Google Scholar
233	Chen J.; Wang J.	INFLUENCE OF HIGH-INTENSITY INTERVAL TRAINING ON TABLE TENNIS PLAYERS; [INFLUÊNCIA DO TREINAMENTO INTERVALADO DE ALTA INTENSIDADE NOS JOGADORES DE TÊNIS DE MESA]; [INFLUENCIA DEL ENTRENAMIENTO DE INTERVALOS DE ALTA INTENSIDAD EN LOS JUGADORES DE TENIS DE MESA]	Revista Brasileira de Medicina do Esporte	2023	Google Scholar
234	Rynecki N.D.; Siracuse B.L.; Ippolito J.A.; Beebe K.S.	Injuries sustained during high intensity interval training: Are modern fitness trends contributing to increased injury rates?	Journal of Sports Medicine and Physical Fitness	2019	Google Scholar
235	Zhao J.; Wang Y.; Zhao D.; Zhang L.; Chen P.; Xu X.	Integration of metabolomics and proteomics to reveal the metabolic characteristics of high-intensity interval training	Analyst	2020	Google Scholar
236	Miny K.; Burrowes J.; Jidovtseff B.	Interest of creatine supplementation in soccer; [Intérêt d'un complément alimentaire en créatine dans le football]	Science and Sports	2017	Google Scholar
237	Ojeda-Aravena A.; Herrera-Valenzuela T.; Valdés-Badilla P.; Cancino-López J.; Zapata-Bastias J.; García-García J.M.	Inter-Individual Variability of a High-Intensity Interval Training With Specific Techniques vs. Repeated Sprints Program in Sport-Related Fitness of Taekwondo Athletes	Frontiers in Physiology	2021	Google Scholar
238	Ammann L.; Chmura P.	Internal and external load during on-field training drills with an aim of improving the physical performance of players in professional soccer: a retrospective observational study	Frontiers in Physiology	2023	Google Scholar
239	Venckunas T.; Snieckus A.; Trinkunas E.; Baranauskiene N.; Solianik R.; Juodsnukis A.; Streckis V.; Kamandulis S.	Interval Running Training Improves Cognitive Flexibility and Aerobic Power of Young Healthy Adults	Journal of Strength and Conditioning Research	2016	Google Scholar
240	Gonzalez A.M.; Hoffman J.R.; Townsend J.R.; Jajtner A.R.; Boone C.H.; Beyer K.S.; Baker K.M.; Wells A.J.; Mangine G.T.; Robinson E.H., IV; Church D.D.; Oliveira L.P.; Fukuda D.H.; Stout J.R.	Intramuscular MAPK signaling following high volume and high intensity resistance exercise protocols in trained men	European Journal of Applied Physiology	2016	Google Scholar
241	Gillen J.B.; Gibala M.J.	Is high-intensity interval training a time-efficient exercise strategy to improve health and fitness?	Applied Physiology, Nutrition and Metabolism	2014	Google Scholar
242	Findikoglu G.; Altinkapak A.; Yaylali G.F.	Is isoenergetic high-intensity interval exercise superior to moderate-intensity continuous exercise for cardiometabolic risk factors in individuals with type 2 diabetes mellitus? A single-blinded randomized controlled study	European Journal of Sport Science	2023	Google Scholar
243	Benestad H.B.; Sand K.L.; Bruusgaard J.C.	Less than recommended training of aerobic fitness and muscle strength: What to expect?	Acta Physiologica	2018	Google Scholar
244	Cheng C.-F.; Kuo Y.-H.; Hsu W.-C.; Chen C.; Pan C.-H.	Local and remote ischemic preconditioning improves sprint interval exercise performance in team sport athletes	International Journal of Environmental Research and Public Health	2021	Google Scholar
245	Yardley M.; Gullestad L.; Bendz B.; Bjørkelund E.; Rolid K.; Arora S.; Nytrøen K.	Long-term effects of high-intensity interval training in heart transplant recipients: A 5-year follow-up study of a randomized controlled trial	Clinical Transplantation	2017	Google Scholar
246	Li X.; Han T.; Zou X.; Zhang H.; Feng W.; Wang H.; Shen Y.; Zhang L.; Fang G.	Long-term high-intensity interval training increases serum neurotrophic factors in elderly overweight and obese Chinese adults	European Journal of Applied Physiology	2021	Google Scholar
247	Nilsson B.B.; Lunde P.; Grøgaard H.K.; Holm I.	Long-Term Results of High-Intensity Exercise-Based Cardiac Rehabilitation in Revascularized Patients for Symptomatic Coronary Artery Disease	American Journal of Cardiology	2018	Google Scholar
248	Nakamura D.; Tanabe Y.; Arimitsu T.; Hasegawa H.; Takahashi H.	Low caffeine dose improves intermittent sprint performance in hot and humid environments	Journal of Thermal Biology	2020	Google Scholar
249	Little J.P.; Gillen J.B.; Percival M.E.; Safdar A.; Tarnopolsky M.A.; Punthakee Z.; Jung M.E.; Gibala M.J.	Low-volume high-intensity interval training reduces hyperglycemia and increases muscle mitochondrial capacity in patients with type 2 diabetes	Journal of Applied Physiology	2011	Google Scholar
250	Koufaki P.; Mercer T.H.; George K.P.; Nolan J.	Low-volume high-intensity interval training vs continuous aerobic cycling in patients with chronic heart failure: A pragmatic randomised clinical trial of feasibility and effectiveness	Journal of Rehabilitation Medicine	2014	Google Scholar
251	Nadeau D.A.	Management of type 2 diabetes mellitus in self- motivated patients: Optimized diet, exercise, and medication for weight loss and cardiometabolic fitness	Physician and Sportsmedicine	2014	Google Scholar
252	Franssen R.F.W.; Janssen-Heijnen M.L.G.; Barberan-Garcia A.; Vogelaar F.J.; Van Meeteren N.L.U.; Bongers B.C.	Moderate-intensity exercise training or high-intensity interval training to improve aerobic fitness during exercise prehabilitation in patients planned for elective abdominal cancer surgery?	European Journal of Surgical Oncology	2022	Google Scholar
253	Roberts A.L.; Zafonte R.D.; Speizer F.E.; Baggish A.; Taylor H.A.; Nadler L.; Weisskopf M.G.	Modifiable Risk Factors for Poor Cognitive Function in Former American-Style Football Players: Findings from the Harvard Football Players Health Study	Journal of Neurotrauma	2021	Google Scholar
254	Monteiro P.A.; Campos E.Z.; de Oliveira F.P.; Peres F.P.; Rosa-Neto J.C.; Pimentel G.D.; Lira F.S.	Modulation of inflammatory response arising from high-intensity intermittent and concurrent strength training in physically active males	Cytokine	2017	Google Scholar
255	Adams V.; Reich B.; Uhlemann M.; Niebauer J.	Molecular effects of exercise training in patients with cardiovascular disease: Focus on skeletal muscle, endothelium, and myocardium	American Journal of Physiology - Heart and Circulatory Physiology	2017	Google Scholar
256	Martínez-Vizcaíno V.; Álvarez-Bueno C.; Cavero-Redondo I.; Pozuelo-Carrascosa D.P.; Garrido-Miguel M.; Martínez-Hortelano J.A.; Martínez-Madrid V.; De Medio E.P.; Sánchez-López M.	MOVI-daFIT! Intervention Rationale and design of a cluster randomized controlled trial testing the effects on improving adiposity, cognition, and subclinical atherosclerosis by increasing cardiorespiratory fitness in children	Medicine (United States)	2019	Google Scholar
257	Meßler C.F.; Holmberg H.-C.; Sperlich B.	Multimodal Therapy Involving High-Intensity Interval Training Improves the Physical Fitness, Motor Skills, Social Behavior, and Quality of Life of Boys With ADHD: A Randomized Controlled Study	Journal of Attention Disorders	2018	Google Scholar
258	Lagerwaard B.; Janssen J.J.E.; Cuijpers I.; Keijer J.; de Boer V.C.J.; Nieuwenhuizen A.G.	Muscle mitochondrial capacity in high- and low-fitness females using near-infrared spectroscopy	Physiological Reports	2021	Google Scholar
259	Kjeldsted E.; Ammitzbøll G.; Jørgensen L.B.; Lodin A.; Bojesen R.D.; Ceballos S.G.; Rosthøj S.; Lænkholm A.-V.; Skou S.T.; Jack S.; Gehl J.; Dalton S.O.	Neo-train: study protocol and feasibility results for a two-arm randomized controlled trial investigating the effect of supervised exercise during neoadjuvant chemotherapy on tumour response in patients with breast cancer	BMC Cancer	2023	Google Scholar
260	Gross M.; Swensen T.; King D.	Nonconsecutive- versus consecutive-day high-intensity interval training in cyclists	Medicine and Science in Sports and Exercise	2007	Google Scholar
261	Gomes M.J.; Pagan L.U.; Okoshi M.P.	Non-pharmacological treatment of cardiovascular disease | importance of physical exercise; [Tratamento não medicamentoso das doenças cardiovasculares | importância do exercício físico]	Arquivos Brasileiros de Cardiologia	2019	Google Scholar
262	Sculthorpe N.F.; Herbert P.; Grace F.	One session of high-intensity interval training (HIIT) every 5 days, improves muscle power but not static balance in lifelong sedentary ageing men A randomized controlled trial	Medicine (United States)	2017	Google Scholar
263	Alten F.; Nelis P.; Schmitz B.; Brand S.-M.; Eter N.	Optical coherence tomography angiography as a future diagnostic tool in sports medicine?; [Optische Kohärenztomographie-Angiographie als zukünftiges Diagnostikum in der Sportmedizin?]	Ophthalmologe	2019	Google Scholar
264	Kyröläinen H.; Pihlainen K.; Vaara J.P.; Ojanen T.; Santtila M.	Optimising training adaptations and performance in military environment	Journal of Science and Medicine in Sport	2018	Google Scholar
265	Lee M.J.-C.; Ballantyne J.K.; Chagolla J.; Hopkins W.G.; Fyfe J.J.; Phillips S.M.; Bishop D.J.; Bartlett J.D.	Order of same-day concurrent training influences some indices of power development, but not strength, lean mass, or aerobic fitness in healthy, moderately-active men after 9 weeks of training	PLoS ONE	2020	Google Scholar
266	de Poli R.A.B.; Lopes V.H.F.; Lira F.S.; Zagatto A.M.; Jimenez-Maldonado A.; Antunes B.M.	Peripheral BDNF and psycho-behavioral aspects are positively modulated by high-intensity intermittent exercise and fitness in healthy women	Scientific Reports	2021	Google Scholar
267	Piras A.; Persiani M.; Damiani N.; Perazzolo M.; Raffi M.	Peripheral heart action (PHA) training as a valid substitute to high intensity interval training to improve resting cardiovascular changes and autonomic adaptation	European Journal of Applied Physiology	2015	Google Scholar
268	Byrd B.R.; Keith J.; Keeling S.M.; Weatherwax R.M.; Nolan P.B.; Ramos J.S.; Dalleck L.C.	Personalized moderate-intensity exercise training combined with high-intensity interval training enhances training responsiveness	International Journal of Environmental Research and Public Health	2019	Google Scholar
269	Ribeiro A.K.P.D.L.; Carvalho J.P.R.; Bento-Torres N.V.O.	Physical exercise as treatment for adults with type 2 diabetes: a rapid review	Frontiers in Endocrinology	2023	Google Scholar	review
270	He R.; Yang X.; Ma L.	Physical Fitness Recovery of Athletes Based on High-Intensity Sports Intermittent Training	BioMed Research International	2022	Google Scholar
271	Nindl B.C.	Physical training strategies for military women's performance optimization in combat-centric occupations	Journal of Strength and Conditioning Research	2015	Google Scholar
272	Song T.; Jilikeha; Deng Y.	Physiological and Biochemical Adaptations to a Sport-Specific Sprint Interval Training in Male Basketball Athletes	Journal of Sports Science and Medicine	2023	Google Scholar
273	Kelly D.T.; Cregg C.J.; O’Connor P.L.; Cullen B.D.; Moyna N.M.	Physiological and performance responses of sprint interval training and endurance training in Gaelic football players	European Journal of Applied Physiology	2021	Google Scholar
274	Castagna C.; Abt G.; D'Ottavio S.	Physiological aspects of soccer refereeing performance and training	Sports Medicine	2007	Google Scholar
275	Adami P.E.; Rocchi J.E.; Melke N.; De Vito G.; Bernardi M.; Macaluso A.	Physiological profile comparison between high intensity functional training, endurance and power athletes	European Journal of Applied Physiology	2022	Google Scholar
276	Stojiljković N.; Scanlan A.; Dalbo V.; Stankovic R.; Milanović Z.; Stojanović E.	Physiological responses and activity demands remain consistent irrespective of team size in recreational handball	Biology of Sport	2020	Google Scholar
277	Panascì M.; Lepers R.; La Torre A.; Bonato M.; Assadi H.	Physiological responses during intermittent running exercise differ between outdoor and treadmill running	Applied Physiology, Nutrition and Metabolism	2017	Google Scholar
278	Follador L.; Alves R.C.; Ferreira S.D.S.; Buzzachera C.F.; Andrade V.F.D.S.; Garcia E.D.S.D.A.; Osiecki R.; Barbosa S.C.; de Oliveira L.M.; da Silva S.G.	Physiological, Perceptual, and Affective Responses to Six High-Intensity Interval Training Protocols	Perceptual and Motor Skills	2018	Google Scholar
279	Ouerghi N.; Fradj M.K.B.; Khammassi M.; Feki M.; Kaabachi N.; Bouassida A.	Plasma Chemerin in young untrained men: Association with cardio-metabolic traits and physical performance, and response to intensive interval training	Neuroendocrinology Letters	2017	Google Scholar
280	Racil G.; Zouhal H.; Elmontassar W.; Abderrahmane A.B.; De Sousa M.V.; Chamari K.; Amri M.; Coquart J.B.	Plyometric exercise combined with high-intensity interval training improves metabolic abnormalities in young obese females more so than interval training alone	Applied Physiology, Nutrition and Metabolism	2015	Google Scholar
281	Conrado De Freitas M.; Panissa V.L.; Cholewa J.M.; Franchini E.; Gobbo L.A.; Rossi F.E.	Postactivation potentiation attenuates resistance exercise performance decrements following aerobic exercise in trained men	Journal of Sports Medicine and Physical Fitness	2020	Google Scholar
282	Azuma K.; Matsumoto H.	Potential universal application of high-intensity interval training from athletes and sports lovers to patients	Keio Journal of Medicine	2017	Google Scholar
283	Xue Y.; Lv X.; Ge Z.	POWER SUPPLY CHARACTERISTICS OF BASKETBALL PLAYERS AT DIFFERENT TRAINING INTENSITIES; [CARACTERÍSTICAS DO CONSUMO DE ENERGIA DOS JOGADORES DE BASQUETE COM DIFERENTES INTENSIDADES DE TREINAMENTO]; [CARACTERÍSTICAS DEL CONSUMO DE ENERGÍA DE LOS JUGADORES DE BALONCESTO CON DIFERENTES INTENSIDADES DE ENTRENAMIENTO]	Revista Brasileira de Medicina do Esporte	2023	Google Scholar
284	Lee K.; Zhou J.; Norris M.K.; Chow C.; Dieli-Conwright C.M.	Prehabilitative Exercise for the Enhancement of Physical, Psychosocial, and Biological Outcomes Among Patients Diagnosed with Cancer	Current Oncology Reports	2020	Google Scholar
285	Janssen E.R.C.; Punt I.M.; Biemans C.F.M.; van Rhijn L.; Willems P.C.; van Meeteren N.L.U.	Preoperative community based functional high intensity interval training (f-HIIT) with high-risk patients opting for lumbar spinal fusion: a pilot study	Disability and Rehabilitation	2023	Google Scholar
286	Poli De Araújo M.; Brito L.G.O.; Rossi F.; Garbiere M.L.; Vilela M.E.; Bittencourt V.F.	Prevalence of Female Urinary Incontinence in Crossfit Practitioners and Associated Factors: An Internet Population-Based Survey	Female Pelvic Medicine and Reconstructive Surgery	2020	Google Scholar
287	Coelho K.C.; Zacarin E.R.; Otavio R.V.; Antunes M.D.; Araújo C.G.A.; Wittig D.S.; Branco B.H.M.; Seleme M.; Berghmans B.	Prevalence of urinary incontinence and associated factors in crossfit practitioners: A cross-section study in Brazil	Pelviperineology	2022	Google Scholar
288	Ricci J.M.; Currie K.D.; Astorino T.A.; Erickson K.; Pfeiffer K.A.	Program Evaluation and Preliminary Efficacy of Fitness and Skill-Based High-Intensity Interval Training in Physical Education	Research Quarterly for Exercise and Sport	2023	Google Scholar
289	Alfiero C.J.; Brooks S.J.; Bideganeta H.M.; Contreras C.; Brown A.E.	Protein Supplementation Does Not Improve Aerobic and Anaerobic Fitness in Collegiate Dancers Performing Cycling Based High Intensity Interval Training	Journal of Dance Medicine and Science	2021	Google Scholar
290	Oberste M.; Schaffrath N.; Schmidt K.; Bloch W.; Jäger E.; Steindorf K.; Hartig P.; Joisten N.; Zimmer P.	Protocol for the "chemobrain in Motion - Study" (CIM - Study): A randomized placebo-controlled trial of the impact of a high-intensity interval endurance training on cancer related cognitive impairments in women with breast cancer receiving first-line chemotherapy	BMC Cancer	2018	Google Scholar
291	Persoon S.; ChinAPaw M.J.M.; Buffart L.M.; Liu R.D.K.; Wijermans P.; Koene H.R.; Minnema M.C.; Lugtenburg P.J.; Marijt E.W.A.; Brug J.; Nollet F.; Kersten M.J.	Randomized controlled trial on the effects of a supervised high intensity exercise program in patients with a hematologic malignancy treated with autologous stem cell transplantation: Results from the EXIST study	PLoS ONE	2017	Google Scholar
292	Thomas G.; Songsorn P.; Gorman A.; Brackenridge B.; Cullen T.; Fitzpatrick B.; Metcalfe R.S.; Vollaard N.B.J.	Reducing training frequency from 3 or 4 sessions/week to 2 sessions/week does not attenuate improvements in maximal aerobic capacity with reduced-exertion high-intensity interval training (REHIT)	Applied Physiology, Nutrition and Metabolism	2020	Google Scholar
293	Ouergui I.; Franchini E.; Selmi O.; Levitt D.E.; Chtourou H.; Bouhlel E.; Ardigò L.P.	Relationship between perceived training load, well-being indices, recovery state and physical enjoyment during judo-specific training	International Journal of Environmental Research and Public Health	2020	Google Scholar
294	Taylor R.J.; Sanders D.; Myers T.; Akubat I.	Reliability and validity of integrated external and internal load ratios as measures of fitness in academy rugby union players	Journal of Strength and Conditioning Research	2020	Google Scholar
295	Čović N.; Jelešković E.; Alić H.; Rado I.; Kafedžić E.; Sporiš G.; McMaster D.T.; Milanović Z.	Reliability, validity and usefulness of 30-15 intermittent fitness test in female soccer players	Frontiers in Physiology	2016	Google Scholar
296	García-Suárez P.C.; Canton-Martínez E.; Rentería I.; Moura Antunes B.; Machado-Parra J.P.; Aburto-Corona J.A.; Gómez-Miranda L.M.; Jiménez-Maldonado A.	Remote, Whole-Body Interval Training Improves Muscular Endurance and Cardiac Autonomic Control in Young Adults	International Journal of Environmental Research and Public Health	2022	Google Scholar
297	Camacho-Cardenosa A.; Camacho-Cardenosa M.; Brazo-Sayavera J.; Timón R.; González-Custodio A.; Olcina G.	Repeated sprint in hypoxia as a time-metabolic efficient strategy to improve physical fitness of obese women	European Journal of Applied Physiology	2020	Google Scholar
298	Gantois P.; Batista G.R.; Aidar F.J.; Nakamura F.Y.; De Lima-Júnior D.; Cirilo-Sousa M.S.; De Matos D.G.; Cabral B.G.A.T.	Repeated sprint training improves both anaerobic and aerobic fitness in basketball players	Isokinetics and Exercise Science	2019	Google Scholar
299	Andersen A.B.; Bejder J.; Bonne T.; Olsen N.V.; Nordsborg N.	Repeated Wingate sprints is a feasible high-quality training strategy in moderate hypoxia	PLoS ONE	2020	Google Scholar
300	Mangine G.T.; Hoffman J.R.; Wang R.; Gonzalez A.M.; Townsend J.R.; Wells A.J.; Jajtner A.R.; Beyer K.S.; Boone C.H.; Miramonti A.A.; LaMonica M.B.; Fukuda D.H.; Ratamess N.A.; Stout J.R.	Resistance training intensity and volume affect changes in rate of force development in resistance-trained men	European Journal of Applied Physiology	2016	Google Scholar
301	Saeterbakken A.H.; Andersen V.; Behm D.G.; Krohn-Hansen E.K.; Smaamo M.; Fimland M.S.	Resistance-training exercises with different stability requirements: time course of task specificity	European Journal of Applied Physiology	2016	Google Scholar
302	McGinley C.; Bishop D.J.	Rest interval duration does not influence adaptations in acid/base transport proteins following 10 wk of sprint-interval training in active women	American Journal of Physiology - Regulatory Integrative and Comparative Physiology	2017	Google Scholar
303	Pineda-García A.D.; Lara-Vargas J.A.; Ku-González A.; Lastra-Silva V.J.; Arteaga R.; Pineda-Juárez J.A.	Safety and improvement in exercise tolerance with interval training vs moderate-intensity continuous training in heart disease patient of very high cardiovascular risk; [Seguridad y mayor tolerancia al esfuerzo con entrenamiento interválico en comparación con el entrenamiento de intensidad moderada continua en cardiópatas de riesgo cardiovascular muy alto]	Archivos de Cardiologia de Mexico	2021	Google Scholar
304	Leahy A.A.; Eather N.; Smith J.J.; Hillman C.; Morgan P.J.; Nilsson M.; Lonsdale C.; Plotnikoff R.C.; Noetel M.; Holliday E.; Shigeta T.T.; Costigan S.A.; Walker F.R.; Young S.; Valkenborghs S.R.; Gyawali P.; Harris N.; Kennedy S.G.; Lubans D.R.	School-based physical activity intervention for older adolescents: Rationale and study protocol for the Burn 2 Learn cluster randomised controlled trial	BMJ Open	2019	Google Scholar
305	Magal M.; Valladarez Cuestas R.A.; Crowley S.K.; Batchelor V.B.; Hoffman J.R.	Seasonal changes in physical performance–related variables in women NCAA Division III soccer players	Gazzetta Medica Italiana Archivio per le Scienze Mediche	2023	Google Scholar
306	Pérez-Castilla A.; García-Pinillos F.; Miras-Moreno S.; Ramirez-Campillo R.; García-Ramos A.; Ruiz-Alias S.A.	Selective Effect of Different High-Intensity Running Protocols on Resistance Training Performance	Journal of Strength and Conditioning Research	2023	Google Scholar
307	Domaradzki J.; Koźlenia D.; Popowczak M.	Sex Moderated Mediation of the Musculoskeletal Fitness in Relationship between High-Intensive Interval Training Performing during Physical Education Classes and Cardiorespiratory Fitness in Healthy Boys and Girls	BioMed Research International	2022	Google Scholar
308	Hermassi S.; Chelly M.S.; Fieseler G.; Bartels T.; Schulze S.; Delank K.-S.; Shepard R.J.; Schwesig R.	Short-Term Effects of Combined High-Intensity Strength and Sprint Interval Training on Anthropometric Characteristics and Physical Performance of Elite Team Handball Players	Sportverletzung-Sportschaden	2017	Google Scholar
309	Robinson E.; Durrer C.; Simtchouk S.; Jung M.E.; Bourne J.E.; Voth E.; Little J.P.	Short-term high-intensity interval and moderate-intensity continuous training reduce leukocyte TLR4 in inactive adults at elevated risk of type 2 diabetes	Journal of Applied Physiology	2015	Google Scholar
310	de Oliveira M.F.; Caputo F.; Corvino R.B.; Denadai B.S.	Short-term low-intensity blood flow restricted interval training improves both aerobic fitness and muscle strength	Scandinavian journal of medicine & science in sports	2016	Google Scholar
311	Viana R.B.; de Lira C.A.B.; Naves J.P.A.; Coswig V.S.; Del Vecchio F.B.; Gentil P.	Tabata protocol: a review of its application, variations and outcomes	Clinical Physiology and Functional Imaging	2019	Google Scholar	review
312	Buchheit M.; Rabbani A.	The 30-15 intermittent fitness test versus the yo-yo intermittent recovery test level 1: Relationship and sensitivity to training	International Journal of Sports Physiology and Performance	2014	Google Scholar
313	Ramírez-Vélez R.; Castro-Astudillo K.; Correa-Bautista J.E.; González-Ruíz K.; Izquierdo M.; García-Hermoso A.; Álvarez C.; Ramírez-Campillo R.; Correa-Rodríguez M.	The Effect of 12 Weeks of Different Exercise Training Modalities or Nutritional Guidance on Cardiometabolic Risk Factors, Vascular Parameters, and Physical Fitness in Overweight Adults: Cardiometabolic High-Intensity Interval Training-Resistance Training Randomized Controlled Study	Journal of Strength and Conditioning Research	2020	Google Scholar
314	Paul D.J.; Marques J.B.; Nassis G.P.	The effect of a concentrated period of soccer-specific fitness training with small-sided games on physical fitness in youth players	Journal of Sports Medicine and Physical Fitness	2019	Google Scholar
315	Grossman A.; Grossman E.; Peretz L.; Abramovish A.; Yanovish R.; Grotto I.	The effect of a high-intensity interval training program on combat soldiers fitness; [L'effet d'un programme d'entraînement par intervalles à haute intensité sur la condition physique chez des militaires de combat]	Science and Sports	2023	Google Scholar
316	Musa D.I.; Adeniran S.A.; Dikko A.U.; Sayers S.P.	The effect of a high-intensity interval training program on high-density lipoprotein cholesterol in young men	Journal of Strength and Conditioning Research	2009	Google Scholar
317	StØren Ø.; Helgerud J.; SÆbØ M.; StØa E.M.; Bratland-Sanda S.; Unhjem R.J.; Hoff J.; Wang E.	The Effect of Age on the V-O2max Response to High-Intensity Interval Training	Medicine and Science in Sports and Exercise	2017	Google Scholar
318	Depiazzi J.E.; Forbes R.A.; Gibson N.; Smith N.L.; Wilson A.C.; Boyd R.N.; Hill K.	The effect of aquatic high-intensity interval training on aerobic performance, strength and body composition in a non-athletic population: systematic review and meta-analysis	Clinical Rehabilitation	2019	Google Scholar	review
319	Hovsepian A.; Esfarjani F.; Bambaeichi E.; Zolaktaf V.	The effect of high intensity functional training on the oxidative status, muscle damage and performance of basketball players	Journal of Sports Medicine and Physical Fitness	2021	PubMed
320	Edge J.; Mündel T.; Weir K.; Cochrane D.J.	The effects of acute whole body vibration as a recovery modality following high-intensity interval training in well-trained, middle-aged runners	European Journal of Applied Physiology	2009	PubMed
321	Smith A.E.; Moon J.R.; Kendall K.L.; Graef J.L.; Lockwood C.M.; Walter A.A.; Beck T.W.; Cramer J.T.; Stout J.R.	The effects of beta-alanine supplementation and high-intensity interval training on neuromuscular fatigue and muscle function	European Journal of Applied Physiology	2009	PubMed
322	Vukadinovic Jurisic M.D.; Aleksic Veljkovic A.Z.; Obradovic A.D.; Markovic A.S.; Obradovic J.M.	The effects of different training programs on agility performance in female handball players; [Effetti di differenti programmi di allenamento sulle performance di agilità delle giocatrici di pallamano]	Medicina dello Sport	2023	PubMed
323	Gavanda S.; Isenmann E.; Geisler S.; Faigenbaum A.; Zinner C.	The Effects of High-Intensity Functional Training Compared with Traditional Strength or Endurance Training on Physical Performance in Adolescents: A Randomized Controlled Trial	Journal of Strength and Conditioning Research	2022	PubMed
324	Kuswoyo D.D.; Lahinda J.; Syamsudin	The effects of high-intensity interval training (HIIT) in improving VO2 max football student activity unit, University of Musamus	Enfermeria Clinica	2020	PubMed
325	Chmura P.; Chmura J.; Chodor W.; Drożdżowski A.; Rokita A.; Konefał M.	The effects of high-intensity interval training at the anaerobic and psychomotor fatigue thresholds on physiological parameters in young soccer players: a prospective study	Frontiers in Physiology	2023	PubMed
326	Jelleyman C.; Yates T.; O'Donovan G.; Gray L.J.; King J.A.; Khunti K.; Davies M.J.	The effects of high-intensity interval training on glucose regulation and insulin resistance: A meta-analysis	Obesity Reviews	2015	PubMed	meta
327	Hooshmand Moghadam B.; Golestani F.; Bagheri R.; Cheraghloo N.; Eskandari M.; Wong A.; Nordvall M.; Suzuki K.; Pournemati P.	The effects of high-intensity interval training vs. Moderate-intensity continuous training on inflammatory markers, body composition, and physical fitness in overweight/obese survivors of breast cancer: A randomized controlled clinical trial	Cancers	2021	PubMed
328	Zajac A.; Golas A.; Chycki J.; Halz M.; Michalczyk M.M.	The effects of long-term magnesium creatine chelate supplementation on repeated sprint ability (RAST) in elite soccer players	Nutrients	2020	PubMed
329	Martins R.; Loureiro N.	The effects of low-volume combined training on health-related physical fitness outcomes in active young adults: A controlled clinical trial	Sports Medicine and Health Science	2023	PubMed
330	Berkel A.E.M.; Bongers B.C.; van Kamp M.-J.S.; Kotte H.; Weltevreden P.; de Jongh F.H.C.; Eijsvogel M.M.M.; Wymenga A.N.M.; Bigirwamungu-Bargeman M.; van der Palen J.; van Det M.J.; van Meeteren N.L.U.; Klaase J.M.	The effects of prehabilitation versus usual care to reduce postoperative complications in high-risk patients with colorectal cancer or dysplasia scheduled for elective colorectal resection: Study protocol of a randomized controlled trial	BMC Gastroenterology	2018	PubMed
331	Joo C.H.	The effects of short term detraining and retraining on physical fitness in elite soccer players	PLoS ONE	2018	PubMed
332	Park S.-Y.; Klotzbier T.J.; Schott N.	The effects of the combination of high-intensity interval training with 3D-multiple object tracking task on perceptual-cognitive performance: A randomized controlled intervention trial	International Journal of Environmental Research and Public Health	2021	PubMed
333	Theofilidis G.; Bogdanis G.C.; Stavropoulos-Kalinoglou A.; Krase A.A.; Tsatalas T.; Shum G.; Sakkas G.K.; Koutedakis Y.; Karatzaferi C.	The effects of training with high-speed interval running on muscle performance are modulated by slope	Physiological Reports	2021	PubMed
334	Mitropoulos A.; Gumber A.; Crank H.; Akil M.; Klonizakis M.	The effects of upper and lower limb exercise on the microvascular reactivity in limited cutaneous systemic sclerosis patients	Arthritis Research and Therapy	2018	PubMed
335	Tian X.; Fu J.; Tian J.; Yang Y.; Liang W.; Fan W.; Zhao R.	The efficacy of brief school-based exercise programs in improving pubertal bone mass and physical fitness: A randomized controlled trial	International Journal of Environmental Research and Public Health	2021	PubMed
336	Brown E.C.; Hew-Butler T.; Marks C.R.C.; Butcher S.J.; Choi M.D.	The Impact of Different High-Intensity Interval Training Protocols on Body Composition and Physical Fitness in Healthy Young Adult Females	BioResearch Open Access	2018	PubMed
337	Ramos J.S.; Dalleck L.C.; Tjonna A.E.; Beetham K.S.; Coombes J.S.	The Impact of High-Intensity Interval Training Versus Moderate-Intensity Continuous Training on Vascular Function: a Systematic Review and Meta-Analysis	Sports Medicine	2015	PubMed	review
338	Li F.; Nie J.; Lu Y.; Tong T.K.K.; Yi L.; Yan H.; Fu F.H.K.; Ma S.	The impact of intermittent exercise in a hypoxic environment on redox status and cardiac troponin release in the serum of well-trained marathon runners	European Journal of Applied Physiology	2016	PubMed
339	Nicholson G.; Ispoglou T.; Bissas A.	The impact of repetition mechanics on the adaptations resulting from strength-, hypertrophy- and cluster-type resistance training	European Journal of Applied Physiology	2016	Scopus
340	Barker A.R.; Day J.; Smith A.; Bond B.; Williams C.A.	The influence of 2 weeks of low-volume high-intensity interval training on health outcomes in adolescent boys	Journal of Sports Sciences	2014	Scopus
341	Maric B.	The influence of continuous and interval aerobic training on the oxidative status of woman basketball players; [Uticaj kontinuiranog i intervalnog aerobnog treninga na oksidatini status kod košarkašica]	Serbian Journal of Experimental and Clinical Research	2020	Scopus
342	Domaradzki J.; Koźlenia D.; Popowczak M.	The Mediation Role of Fatness in Associations between Cardiorespiratory Fitness and Blood Pressure after High-Intensity Interval Training in Adolescents	International Journal of Environmental Research and Public Health	2022	Scopus
343	Ferioli D.; Rampinini E.; Bosio A.; La Torre A.; Azzolini M.; Coutts A.J.	The physical profile of adult male basketball players: Differences between competitive levels and playing positions	Journal of Sports Sciences	2018	Scopus
344	Gabbett T.J.; Whyte D.G.; Hartwig T.B.; Wescombe H.; Naughton G.A.	The relationship between workloads, physical performance, injury and illness in adolescent male football players	Sports Medicine	2014	Scopus
345	Al Rassy N.; Bakouny Z.; Matta J.; Frenn F.; Maalouf G.; Rizkallah M.; Bachour F.; Sebaaly A.; Hardouin P.; Chauveau C.; El Hage R.	The relationships between bone variables and physical fitness across the BMI spectrum in young adult women	Journal of Bone and Mineral Metabolism	2019	Scopus
346	Huang W.-C.; Chiu P.C.; Ho C.H.	The Sprint-Interval Exercise Using a Spinning Bike Improves Physical Fitness and Ameliorates Primary Dysmenorrhea Symptoms Through Hormone and Inflammation Modulations: A Randomized Controlled Trial	Journal of Sports Science and Medicine	2022	Scopus
347	Elks W.; Jaramillo-Huff A.; Barnes K.L.; Petersen T.R.; Komesu Y.M.	The Stress Urinary Incontinence in CrossFit (SUCCeSS) Study	Female Pelvic Medicine and Reconstructive Surgery	2020	Scopus
348	Scott T.J.; Duthie G.M.; Delaney J.A.; Sanctuary C.E.; Ballard D.A.; Hickmans J.A.; Dascombe B.J.	The Validity and Contributing Physiological Factors to 30-15 Intermittent Fitness Test Performance in Rugby League	Journal of Strength and Conditioning Research	2017	Scopus
349	Grimmett C.; West M.; Bates A.; Allen C.; Green R.; Hawkins L.; Moyses H.; Leggett S.; Z H Levett D.; Rickard S.; Varkonyi-Sepp J.; Williams F.; Wootton S.; Hayes M.; P W Grocott M.; Jack S.	The Wessex Fit-4-Cancer Surgery Trial (WesFit): A protocol for a factorial-design, pragmatic randomised-controlled trial investigating the effects of a multi-modal prehabilitation programme in patients undergoing elective major intra-cavity cancer surgery	F1000Research	2022	Scopus
350	Metcalfe R.S.; Babraj J.A.; Fawkner S.G.; Vollaard N.B.J.	Towards the minimal amount of exercise for improving metabolic health: Beneficial effects of reduced-exertion high-intensity interval training	European Journal of Applied Physiology	2012	Scopus
351	Roos L.; Hofstetter M.-C.; Mäder U.; Wyss T.	Training methods and training instructors' qualification are related to recruits' fitness development during basic military training	Journal of Strength and Conditioning Research	2015	Scopus
352	McCann D.J.; Higginson B.K.	Training to maximize economy of motion in running gait	Current Sports Medicine Reports	2008	Scopus
353	Bond B.; Cockcroft E.J.; Williams C.A.; Harris S.; Gates P.E.; Jackman S.R.; Armstrong N.; Barker A.R.	Two weeks of high-intensity interval training improves novel but not traditional cardiovascular disease risk factors in adolescents	American Journal of Physiology - Heart and Circulatory Physiology	2015	Scopus
354	Hausswirth C.; Marquet L.-A.; Nesi X.; Slattery K.	Two Weeks of High-Intensity Interval Training in Combination With a Non-thermal Diffuse Ultrasound Device Improves Lipid Profile and Reduces Body Fat Percentage in Overweight Women	Frontiers in Physiology	2019	Scopus
355	Stöggl T.L.; Strepp T.; Blumkaitis J.; Schmuttermair A.; Wahl P.; Haller N.	Unraveling the mystery of isocaloric endurance training - Influence of exercise modality, biological sex, and physical fitness	Metabolism: Clinical and Experimental	2023	Scopus
356	Mañas-Paris A.; Muyor J.M.; Oliva-Lozano J.M.	Using Inertial and Physiological Sensors to Investigate the Effects of a High-Intensity Interval Training and Plyometric Program on the Performance of Young Judokas	Sensors	2022	Scopus
357	Mang Z.A.; Vigil E.D.; Beam J.R.	Utilizing multimodal high-intensity interval training for a firefighter training academy during the COVID-19 pandemic	Work	2023	Scopus
358	Astorino T.A.; Hicks A.L.; Bilzon J.L.J.	Viability of high intensity interval training in persons with spinal cord injury—a perspective review	Spinal Cord	2021	Scopus	review
359	Thapa S.; Selvaraj B.S.; Davis P.N.; Smith B.; Givan A.H.; Perez-Rivera J.A.; Woodard P.; Klingensmith J.D.; Fernandez-del-Valle M.	Vigorous-intensity exercise as a modulator of cardiac adipose tissue in women with obesity: a cross-sectional and randomized pilot study	Frontiers in Endocrinology	2023	Scopus
360	Skalska M.; Nikolaidis P.T.; Knechtle B.; Rosemann T.J.; Radzimiński Ł.; Jastrzębska J.; Kaczmarczyk M.; Myśliwiec A.; Dragos P.; López-Sánchez G.F.; Jastrzębski Z.	Vitamin D supplementation and physical activity of young soccer players during high-intensity training	Nutrients	2019	Scopus
361	Thapa R.K.; Clemente F.M.; Moran J.; Garcia-Pinillos F.; Scanlan A.T.; Ramirez-Campillo R.	Warm-up optimization in amateur male soccer players: A comparison of small-sided games and traditional warm-up routines on physical fitness qualities	Biology of Sport	2023	Scopus
362	Silva V.R.; Belozo F.L.; Micheletti T.O.; Conrado M.; Stout J.R.; Pimentel G.D.; Gonzalez A.M.	β-hydroxy-β-methylbutyrate free acid supplementation may improve recovery and muscle adaptations after resistance training: a systematic review	Nutrition Research	2017	Scopus	review
363	Shushan T, Lovell R, McLaren SJ, Barrett S, Buchheit M, Scott TJ, Norris D.	A Methodological Comparison of Protocols and Analytical Techniques to Assess the Outcome Measures of Submaximal Fitness Tests	Int J Sports Physiol Perform	2023	Scopus
364	Manuel Clemente F, Ramirez-Campillo R, Nakamura FY, Sarmento H.	Effects of high-intensity interval training in men soccer player's physical fitness: A systematic review with meta-analysis of randomized-controlled and non-controlled trials	J Sports Sci	2021	Scopus	review
365	Krustrup P, Helge EW, Hansen PR, Aagaard P, Hagman M, Randers MB, de Sousa M, Mohr M.	Effects of recreational football on women's fitness and health: adaptations and mechanisms	Eur J Appl Physiol	2018	Scopus
366	Slettaløkken G, Rønnestad BR.	High-intensity interval training every second week maintains VO2max in soccer players during off-season	J Strength Cond Res	2014	Scopus
367	Buchheit M, Laursen PB.	High-intensity interval training, solutions to the programming puzzle. Part II: anaerobic energy, neuromuscular load and practical applications	Sports Med	2013	Scopus
368	Buchheit M, Laursen PB.	High-intensity interval training, solutions to the programming puzzle: Part I: cardiopulmonary emphasis	Sports Med	2013	Scopus
369	Michailidis, Y; Ganotakis, C; Motsanos, N; Metaxas, T	The effects of an HIIT program on young soccer players' physical performance	INTERNATIONAL JOURNAL OF SPORTS SCIENCE & COACHING	2023	Scopus
370	Perween, S; Hussain, ME; Hejazi, II; Siddiqui, MYS; Saif, A; Parveen, A	Comparison of sprint training and high intensity interval training on oxidative stress and aerobic capacity in male soccer players	COMPARATIVE EXERCISE PHYSIOLOGY	2020	Scopus
371	Arslan, E; Kilit, B; Clemente, FM; Soylu, Y; Sogut, M; Badicu, G; Akca, F; Gokkaya, M; Murawska-Cialowicz, E	The Effects of Exercise Order on the Psychophysiological Responses, Physical and Technical Performances of Young Soccer Players: Combined Small-Sided Games and High-Intensity Interval Training	BIOLOGY-BASEL	2021	Scopus
372	Henrique, JR; Ramirez-Campillo, R; Fernandez, FTG; Castillo, D; Raya-González, J; Zmijewski, P; Silva, RM; Clemente, FM	High-intensity interval training programs and their impact on endurance performance in handball players: A systematic review	BIOMEDICAL HUMAN KINETICS	2024	Scopus	review
373	Arslan, E; Orer, GE; Clemente, FM	Running-based high-intensity interval training vs. small-sided game training programs: effects on the physical performance, psychophysiological responses and technical skills in young soccer players	BIOLOGY OF SPORT	2020	Scopus
374	Clemente, FM; Ramirez-Campillo, R; Afonso, J; Sarmento, H; Rosemann, T; Knechtle, B	A Meta-Analytical Comparison of the Effects of Small-Sided Games vs. Running-Based High-Intensity Interval Training on Soccer Players' Repeated-Sprint Ability	INTERNATIONAL JOURNAL OF ENVIRONMENTAL RESEARCH AND PUBLIC HEALTH	2021	Scopus	meta
375	Soylu, Y; Arslan, E; Sogut, M; Kilit, B; Clemente, F	Effects of self-paced high-intensity interval training and moderate- intensity continuous training on the physical performance and psychophysiological responses in recreationally active young adults	BIOLOGY OF SPORT	2021	Scopus
376	Grimal, Y; Lorenzo, A	The effects of including changes of direction (COD) in the high intensity interval training (HIIT) on heart rate and the rate of perceived exertion in young basketball playersg	REVISTA DE PSICOLOGIA DEL DEPORTE	2018	Scopus
377	Zhang, ZY; Ji, HS; He, JX; Huang, LJ; Ding, SC; Sun, J; Li, DY	A Meta-analysis of the Effects of High-Intensity Interval Training and Small-Sided Games on Sprint Performance in Adolescents	STRENGTH AND CONDITIONING JOURNAL	2023	Scopus	meta
378	Suárez-Iglesias, D; Rodríguez-Fernández, A; Vaquera, A; Villa-Vicente, JG; Rodríguez-Marroyo, JA	Comparative Effects of Two High-Intensity Intermittent Training Programs on Sub-Elite Male Basketball Referees' Fitness Levels	SPORTS	2024	Scopus
379	Wen, XY; Song, FM; Yang, LX; Xu, Q	Small-Sided Soccer Games Promote Greater Adaptations on Vertical Jump and Change-of-Direction Deficit and Similar Adaptations in Aerobic Capacity than High-Intensity Interval Training in Females	JOURNAL OF SPORTS SCIENCE AND MEDICINE	2024	Scopus
380	Bieri, K; Gross, M; Wachsmuth, N; Schmidt, W; Hoppeler, H; Vogt, M	HIIT in Young Soccer Players - Block Periodization of High-Intensity Aerobic Interval Training	DEUTSCHE ZEITSCHRIFT FUR SPORTMEDIZIN	2013	Scopus
381	Dolci, F; Kilding, AE; Spiteri, T; Chivers, P; Piggott, B; Maiorana, A; Hart, N	High-intensity Interval Training Shock Microcycle Improves Running Performance but not Economy in Female Soccer Players	INTERNATIONAL JOURNAL OF SPORTS MEDICINE	2021	Scopus
382	Jatmiko, T; Kusnanik, NW; Sidik, RM	High-Intensity Interval Training (HIIT) Progressive Sprint-Release Model: Its Effect in Increasing Speed, Aerobic Capacity, and Anaerobic Capacity of Athletes	RETOS-NUEVAS TENDENCIAS EN EDUCACION FISICA DEPORTE Y RECREACION	2024	Scopus
383	Xue, Y; Lv, XC; Ge, Z	POWER SUPPLY CHARACTERISTICS OF BASKETBALL PLAYERS AT DIFFERENTTRAINING INTENSITIES	REVISTA BRASILEIRA DE MEDICINA DO ESPORTE	2023	Scopus
384	Demirman, R; Bilge, M; Tuncer, DS; Eler, N	Effect of HIIT on Motor Performance in Female Handball Players	BALNEO AND PRM RESEARCH JOURNAL	2024	Scopus
385	Ramírez, JM; Núñez, VM; Lancho, C; Poblador, MS; Lancho, JL	A speed-endurance training to improve aerobic, anaerobic capacity, and fat oxidation of four groups of athletes	MEDICINA DELLO SPORT	2017	Scopus
386	Czuba, M; Zajac, A; Maszczyk, A; Roczniok, R; Poprzecki, S; Garbaciak, W; Zajac, T	The Effects of High Intensity Interval Training in Normobaric Hypoxia on Aerobic Capacity in Basketball Players	JOURNAL OF HUMAN KINETICS	2013	Scopus
387	Jastrzebska, M; Kaczmarczyk, M; Michalczyk, M; Radziminski, L; Stepien, P; Jastrzebska, J; Wakuluk, D; Suárez, AD; Sánchez, GFL; Cieszczyk, P; Godlewski, P; Król, P; Jastrzebski, Z	Can Supplementation of Vitamin D Improve Aerobic Capacity in Well Trained Youth Soccer Players?	JOURNAL OF HUMAN KINETICS	2018	Scopus
388	Nobari, H; Silva, AF; Vali, N; Clemente, FM	Comparing the physical effects of combining small-sided games with short high-intensity interval training or repeated sprint training in youth soccer players: A parallel-study design	INTERNATIONAL JOURNAL OF SPORTS SCIENCE & COACHING	2023	Scopus
389	Sanchez-Sanchez, J; Gonzalo-Skok, O; Carretero, M; Pineda, A; Ramirez-Campillo, R; Nakamura, FY	EFFECTS OF CONCURRENT ECCENTRIC OVERLOAD AND HIGH-INTENSITY INTERVAL TRAINING ON TEAM SPORTS PLAYERS' PERFORMANCE	KINESIOLOGY	2019	Scopus
390	Zeng, JS; Xu, J; Xu, YH; Zhou, W; Xu, F	Effects of 4-week small-sided games vs. high-intensity interval training with changes of direction in female collegiate basketball players	INTERNATIONAL JOURNAL OF SPORTS SCIENCE & COACHING	2022	Scopus
391	Soylu, Y; Krustrup, P; Mohr, M; Arslan, E; Kilit, B; Radziminski, L	Effects of Two Different Self-Paced Training Modalities on the Aerobic Fitness Levels, Psychophysiological Responses, and Antioxidant Status in Physically Active Young Adults	JOURNAL OF CLINICAL MEDICINE	2023	Scopus
392	Sanchez-Sanchez, J; Carretero, M; Ramirez-Campillo, R; Petisco, C; Diego, M; Gonzalo-Skok, O; Nakamura, FY	EFFECTS OF HIGH-INTENSITY TRAINING WITH ONE VERSUS THREE CHANGES OF DIRECTION ON YOUTH FEMALE BASKETBALL PLAYERS' PERFORMANCE	KINESIOLOGY	2018	Scopus
393	Milosevic, M; Dopsaj, M; Jourkesh, M; Milosevic, M; Seyhan, S	Super High-Intensity Continuous Training: A New Approach to Aerobic Training with Huge Effects on Elite Team Handball Players	JOURNAL OF SCIENCE IN SPORT AND EXERCISE	2023	Scopus
394	Kösemen, DS; Çetin, S; Demirci, D; Babaoglu, K	Evaluation of the Left Ventricular Myocardium Using Layer-Specific Strain Analysis in Adolescent Athletes Performing High-Intensity Interval Training	PEDIATRIC CARDIOLOGY	2024	Scopus
395	Jurisic, MV; Jaksic, D; Maricic, S; Obradovic, A; Obradovic, J	Small-Sided Games vs. High-Intensity Interval Training on Body Composition of Female Handball Players	INTERNATIONAL JOURNAL OF MORPHOLOGY	2024	Scopus
396	Cregg, CJ; Kelly, D; O'Connor, PL; Daly, P; Moyna, NM	Effects of High-Intensity Interval Training and High-Volume Endurance Training on Maximal Aerobic Capacity, Speed and Power in Club Level Gaelic Football Players	MEDICINE AND SCIENCE IN SPORTS AND EXERCISE	2013	Scopus
397	Liu, GY; Wang, XS; Xu, Q	Supervised Offseason Training Programs are able to mitigate the Effects of Detraining in Youth Men Soccer Players Physical Fitness: A Randomized Parallel Controlled Study	JOURNAL OF SPORTS SCIENCE AND MEDICINE	2024	Scopus
398	Wiewelhove, T; Raeder, C; Meyer, T; Kellmann, M; Pfeiffer, M; Ferrauti, A	Markers for Routine Assessment of Fatigue and Recovery in Male and Female Team Sport Athletes during High-Intensity Interval Training	PLOS ONE	2015	Scopus
399	Wiewelhove, T; Schneider, C; Schmidt, A; Döweling, A; Meyer, T; Kellmann, M; Pfeiffer, M; Ferrauti, A	Active Recovery After High-Intensity Interval-Training Does Not Attenuate Training Adaptation	FRONTIERS IN PHYSIOLOGY	2018	Web of Science
400	Campos, FD; Borszcz, FK; Flores, LJF; Barazetti, LK; Teixeira, AS; Nunes, RFH; Guglielmo, LGA	HIIT Models in Addition to Training Load and Heart Rate Variability Are Related With Physiological and Performance Adaptations After 10-Weeks of Training in Young Futsal Players	FRONTIERS IN PSYCHOLOGY	2021	Web of Science
401	Jatmiko, T; Kusnanik, NW; Nurhasan, N; Muhammad, HN; Purwoto, SP	Increase of VO2 max After 8 Weeks Tuja Shuttle Run Exercise for Athletes in the 14-17 Year Age Group	RETOS-NUEVAS TENDENCIAS EN EDUCACION FISICA DEPORTE Y RECREACION	2024	Web of Science
402	Selmi, MA; Ceylan, HI; Hammami, R; Sassi, RH; González-Fernández, FT; Morgans, R; Bragazzi, NL	Repeated-sprint sets test: a new method for evaluating and forecasting fitness in elite young male soccer players	SCIENTIFIC REPORTS	2024	Web of Science
403	Jurisic, MDV; Veljkovic, AZA; Obradovic, AD; Markovic, AS; Obradovic, JM	The effects of different training programs on agility performance in female handball players	MEDICINA DELLO SPORT	2023	Web of Science
404	Delextrat, A; Gruet, M; Bieuzen, F	EFFECTS OF SMALL-SIDED GAMES AND HIGH-INTENSITY INTERVAL TRAINING ON AEROBIC AND REPEATED SPRINT PERFORMANCE AND PERIPHERAL MUSCLE OXYGENATION CHANGES IN ELITE JUNIOR BASKETBALL PLAYERS	JOURNAL OF STRENGTH AND CONDITIONING RESEARCH	2018	Web of Science
405	Li, TY; Xu, Q; Sarmento, H; Zhao, YX; Silva, RM; Clemente, FM	Effects of small-sided games training programs on physiological and physical adaptations of youth basketball players: A systematic review	SCIENCE PROGRESS	2024	Web of Science	review
406	He, J; Liu, D; Wang, T; Xu, Q; Zhao, X	Sex Influences the Extent of Physical Performance Adaptations in Response to Small-Sided Games and Running-Based High-Intensity Interval Training: A Parallel Study Design Involving Men and Women Soccer Players	JOURNAL OF SPORTS SCIENCE AND MEDICINE	2024	Web of Science
407	Matusinskij, M; Novacic, V; Krakan, I	CHANGES IN THE 30-15 INTERMITTENT FITNESS TEST AFTER FOUR WEEK OF HIGH INTENSITY INTERVAL TRAINING	8TH INTERNATIONAL SCIENTIFIC CONFERENCE ON KINESIOLOGY	2017	Web of Science
408	Dupont, G; Akakpo, K; Berthoin, S	The effect of in-season, high-intensity interval training in soccer players	JOURNAL OF STRENGTH AND CONDITIONING RESEARCH	2004	Web of Science
409	Lowery, MR; Tomkinson, GR; Peterson, BJ; Fitzgerald, JS	The relationship between ventilatory threshold and repeated-sprint ability in competitive male ice hockey players	JOURNAL OF EXERCISE SCIENCE & FITNESS	2018	Web of Science
410	Jastrzebski, Z; Barnat, W; Dargiewicz, R; Jaskulska, E; Szwarc, A; Radziminski, L	Effect of In-Season Generic and Soccer-Specific High-Intensity Interval Training in Young Soccer Players	INTERNATIONAL JOURNAL OF SPORTS SCIENCE & COACHING	2014	Web of Science
411	Sacot, A; López-Ros, V; Prats-Puig, A; Escosa, J; Barretina, J; Calleja-Gonzalez, J	Multidisciplinary Neuromuscular and Endurance Interventions on Youth Basketball Players: A Systematic Review with Meta-Analysis and Meta-Regression	INTERNATIONAL JOURNAL OF ENVIRONMENTAL RESEARCH AND PUBLIC HEALTH	2022	Web of Science	review
412	Ribeiro, J; Afonso, J; Camoes, M; Sarmento, H; Sá, M; Lima, R; Oliveira, R; Clemente, FM	Methodological Characteristics, Physiological and Physical Effects, and Future Directions for Combined Training in Soccer: A Systematic Review	HEALTHCARE	2021	Web of Science	review
413	Cavar, M; Marsic, T; Corluka, M; Culjak, Z; Zovko, IC; Müller, A; Tschakert, G; Hofmann, P	EFFECTS OF 6 WEEKS OF DIFFERENT HIGH-INTENSITY INTERVAL AND MODERATE CONTINUOUS TRAINING ON AEROBIC AND ANAEROBIC PERFORMANCE	JOURNAL OF STRENGTH AND CONDITIONING RESEARCH	2019	Web of Science
414	Wang, CH; Ye, ML	Individualizing Basketball-Specific Interval Training Using Anaerobic Speed Reserve: Effects on Physiological and Hormonal Adaptations	INTERNATIONAL JOURNAL OF SPORTS PHYSIOLOGY AND PERFORMANCE	2024	Web of Science
415	Jastrzebska, M; Kaczmarczyk, M; Jastrzebski, Z	Effect of Vitamin D Supplementation on Training Adaptation in Well-Trained Soccer Players	JOURNAL OF STRENGTH AND CONDITIONING RESEARCH	2016	Web of Science
416	Harrison, CB; Kinugasa, T; Gill, N; Kilding, AE	Aerobic Fitness for Young Athletes: Combining Game-based and High-intensity Interval Training	INTERNATIONAL JOURNAL OF SPORTS MEDICINE	2015	Web of Science
417	Aziz, AR; Chia, M; Singh, R; Wahid, MF	Effects of Ramadan Fasting on Perceived Exercise Intensity During High-Intensity Interval Training in Elite Youth Soccer Players	INTERNATIONAL JOURNAL OF SPORTS SCIENCE & COACHING	2011	Web of Science
418	Clemente, FM; Sarmento, H	Combining small-sided soccer games and running-based methods: A systematic review	BIOLOGY OF SPORT	2021	Web of Science	review
419	Zeng, JS; Pojskic, H; Xu, J; Xu, YH; Xu, F	Acute physiological, perceived exertion and enjoyment responses during a 4-week basketball training: a small-sided game vs. high-intensity interval training	FRONTIERS IN PSYCHOLOGY	2023	Web of Science
420	Kolodziejczyk, M; Chmura, P; Modric, T; Versic, S; Andrzejewski, M; Chmura, J; Sekulic, D; Rokita, A; Konefal, M	Do players competing in the UEFA Champions League maintain running performance until the end of the match? Positional analysis between halves and 5-minute intervals	JOURNAL OF SPORTS MEDICINE AND PHYSICAL FITNESS	2023	Web of Science
421	Zouhal, H; Abderrahman, AB; Jayavel, A; Hackney, AC; Laher, I; Saeidi, A; Rhibi, F; Granacher, U	Effects of Passive or Active Recovery Regimes Applied During Long-Term Interval Training on Physical Fitness in Healthy Trained and Untrained Individuals: A Systematic Review	SPORTS MEDICINE-OPEN	2024	Web of Science	review
422	Michishita, R; Hide, T; Kawakami, S; Kanegawa, Y; Takayanagi, K; Inui, M; Uehara, Y; Higaki, Y	Effects of Aquatic Exercise Training on Physical Performance and Mood States in Male Collegiate Soccer Players	TRANSLATIONAL JOURNAL OF THE AMERICAN COLLEGE OF SPORTS MEDICINE	2022	Web of Science
423	Garcia-Tabarab, I; Intxaurbec, A; Iturricastilloab, A; Castellano, J; Cadore, EL; Setuain, I; Yanci, J	Validating cardiorespiratory fitness prediction in female footballers. The Basque Female Football Cohort (BFFC) study	SCIENCE & SPORTS	2024	Web of Science
424	Alcaraz, PE; Freitas, TT; Marín-Cascales, E; Blazevich, AJ; Oliveira, J; Soares, S; Vilas-Boas, JP	SCS 4th Annual Conference: Strength and Conditioning for Human Performance, Porto, Portugal, 2021	SPORTS	2022	Web of Science	conference
425	Guilherme, FR; dos Santos, SLC; Ferrer, MR	CAPACITY OF REPEATED SPRINTS IN PROFESSIONAL FUTSAL ATHLETES: AN ANALYSIS OF THE TABATA PROTOCOL	REVISTA BRASILEIRA DE FUTSAL E FUTEBOL	2023	Web of Science
426	Hannaian, SJ; Orlando, MN; Abou Sawan, S; Mazzulla, M; West, DWD; Moore, DR	Protein Timing Does Not Affect Next-Day Recovery of Strength or Power but May Enhance Aerobic Adaptations to Short-Term Variable Intensity Exercise Training in Recreationally Active Males: A Pilot Study	FRONTIERS IN SPORTS AND ACTIVE LIVING	2020	Web of Science
427	Breil, FA; Weber, SN; Koller, S; Hoppeler, H; Vogt, M	Block training periodization in alpine skiing: eVects of 11-day HIT on VO2max and performance	EUROPEAN JOURNAL OF APPLIED PHYSIOLOGY	2010	Web of Science
428	Sandford, GN; Laursen, PB; Buchheit, M	Anaerobic Speed/Power Reserve and Sport Performance: Scientific Basis, Current Applications and Future Directions	SPORTS MEDICINE	2021	Web of Science
429	Shi, QD; Tong, TK; Nie, JL; Tao, D; Zhang, HF; Tan, XY; Kong, ZW	Repeated-sprint training in hypoxia boosts up team-sport-specific repeated-sprint ability: 2-week vs 5-week training regimen	EUROPEAN JOURNAL OF APPLIED PHYSIOLOGY	2023	Web of Science
430	Wahl, P; Zinner, C; Grosskopf, C; Rossmann, R; Bloch, W; Mester, J	PASSIVE RECOVERY IS SUPERIOR TO ACTIVE RECOVERY DURING A HIGH-INTENSITY SHOCK MICROCYCLE	JOURNAL OF STRENGTH AND CONDITIONING RESEARCH	2013	Web of Science
431	SLETTALOKKEN, GUNNAR ; RONNESTAD, BENT R.	HIGH-INTENSITY INTERVAL TRAINING EVERY SECOND WEEK MAINTAINS V��O<sub>2</sub>MAX IN SOCCER PLAYERS DURING OFF-SEASON.	Journal of Strength & Conditioning Research	2014	SPORTDiscus
432	Michailidis, Yiannis ; Ganotakis, Christoforos ; Motsanos, Nikos ; Metaxas, Thomas	The effects of an HIIT program on young soccer players' physical performance.	International Journal of Sports Science & Coaching	2023	SPORTDiscus
433	Czuba, Mi��osz ; Zaj��c, Adam ; Maszczyk, Adam ; Roczniok, Robert ; Poprzecki, Stanis��aw ; Garbaciak, Wies��aw ; Zaj��c, Tomasz	The Effects of High Intensity Interval Training in Normobaric Hypoxia on Aerobic Capacity in Basketball Players.	Journal of Human Kinetics	2013	SPORTDiscus
434	SALAZAR-MART��NEZ, JORGE ; VALENCIA-S��NCHEZ, WILDER GEOVANNY ; CLEMENTE, FILIPE MANUEL	Comparative impact of small-sided games and high-intensity interval training on physical performance in youth soccer players.	Journal of Physical Education & Sport	2023	SPORTDiscus
435	Kumari, Anu ; Singh, Piyush ; Varghese, Vicky	Effects of high-intensity interval training on aerobic capacity and sports-specific skills in basketball players.	Journal of Bodywork & Movement Therapies	2023	SPORTDiscus
436	VIA��O-SANTASMARINAS, JORGE ; REY, EZEQUIEL ; CARBALLEIRA, SERGIO ; PADR��N-CABO, ALEXIS	EFFECTS OF HIGH-INTENSITY INTERVAL TRAINING WITH DIFFERENT INTERVAL DURATIONS ON PHYSICAL PERFORMANCE IN HANDBALL PLAYERS.	Journal of Strength & Conditioning Research	2018	SPORTDiscus
437	Juri��i��, Mila Vukadinovi�� ; Jak��i��, Damjan ; Trajkovi��, Neboj��a ; Rakonjac, Du��an ; Peuli��, Jovica ; Obradovi��, Jelena	Effects of small-sided games and high-intensity interval training on physical performance in young female handball players.	Biology of Sport	2021	SPORTDiscus
438	Arslan, Ersan ; Erikoglu Orer, Gamze ; Clemente, Filipe Manuel	Running-based high-intensity interval training vs. small-sided game training programs: effects on the physical performance, psychophysiological responses and technical skills in young soccer players.	Biology of Sport	2020	SPORTDiscus
439	Jurišic M.V.; Jakšic D.; Trajkovic N.; Rakonjac D.; Peulic J.; Obradovic J.	Effects of small-sided games and high-intensity interval training on physical performance in young female handball players	Biology of Sport	2021	SPORTDiscus
440	Abarzúa V J, Viloff C W, Bahamondes V J, Olivera P Y, Poblete-Aro C, Herrera-Valenzuela T, Oliva C, García-Díaz DF.	[High intensity interval training in teenagers]	Rev Med Chil	2019	Google Scholar	not English
441	Arboleda-Serna VH, Feito Y, Patiño-Villada FA, Vargas-Romero AV, Arango-Vélez EF.	Effects of high-intensity interval training compared to moderate-intensity continuous training on maximal oxygen consumption and blood pressure in healthy men: A randomized controlled trial	Biomedica	2019	Google Scholar	not English
442	Wilhelm M.	[Exercise Training and Physical Activity in Patients with Heart Failure]	Praxis (Bern 1994)	2018	Google Scholar	not English
443	Engel FA, Sperlich B.	[High-intensity interval training for young athletes]	Wien Med Wochenschr	2014	Google Scholar	not English
444	Hu JY, Cai M, Shang QH, Li ZR, Lou SJ.	[Research advances on high-intensity interval training and cognitive function]	Sheng Li Xue Bao	2021	Google Scholar	not English
445	Camacho-Cardenosa A, Brazo-Sayavera J, Camacho-Cardenosa M, Marcos-Serrano M, Timón R, Olcina G.	Effects of High Intensity Interval Training on Fat Mass Parameters in Adolescents	Rev Esp Salud Publica	2016	Google Scholar	not English
446	Ballesta García I, Rubio Arias JÁ, Ramos Campo DJ, Martínez González-Moro I, Carrasco Poyatos M.	High-intensity Interval Training Dosage for Heart Failure and Coronary Artery Disease Cardiac Rehabilitation. A Systematic Review and Meta-analysis	Rev Esp Cardiol (Engl Ed)	2019	PubMed	not English
447	Chi LJ, Liu HJ, Yang CJ, Min XJ.	[Research Progress of High-intensity Interval Training in Cardiac Rehabilitation of Patients with Acute Coronary Syndrome]	Zhongguo Yi Xue Ke Xue Yuan Xue Bao	2023	PubMed	not English
448	Trachsel LD, Nigam A, Fortier A, Lalongé J, Juneau M, Gayda M.	Moderate-intensity continuous exercise is superior to high-intensity interval training in the proportion of VO(2peak) responders after ACS	Rev Esp Cardiol (Engl Ed)	2020	PubMed	not English
449	Aguilera Eguía RA, Russell Guzmán JA, Soto Muñoz ME, Villegas González BE, Poblete Aro CE, Ibacache Palma A.	[Effect of high-intensity interval training on the reduction of glycosylated hemoglobin in type-2 diabetic adult patients]	Medwave	2015	PubMed	not English
450	Poblete Aro CE, Russell Guzmán JA, Soto Muñoz ME, Villegas González BE.	Effects of high intensity interval training versus moderate intensity continuous training on the reduction of oxidative stress in type 2 diabetic adult patients: CAT	Medwave	2015	PubMed	not English
451	Mancera Alzate JM, Yara Muñoz S, Tovar Sanchez MA.	[Currents patterns of prescription of high-intensity aerobic training by intervals]	Nutr Hosp	2022	PubMed	not English
452	Núñez Vergara C, Smith Plaza R, Pérez Ramírez N.	[Effectiveness of high intensity interval training in the cardiorespiratory capacity of people older than 65 years old: A systematic review]	Rev Esp Geriatr Gerontol	2021	PubMed	not English
453	Marterer N, Menz V, Burtscher M.	[Secondary Full Title: Effects of high intensity interval training in plain and uphill regarding physical performance]	Sportverletz Sportschaden	2018	PubMed	not English
454	Espinoza-Silva M, Latorre-Román PÁ, Párraga-Montilla J, Caamaño-Navarrete F, Jerez-Mayorga D, Delgado-Floody P.	Response of obese schoolchildren to high-intensity interval training applied in the school context	Endocrinol Diabetes Nutr (Engl Ed)	2019	PubMed	not English
455	He YY, Wang WR.	[Effects of a 12-week high intensity interval training on blood lipid of dyslipidemia patients with different apolipoprotein E genotypes]	Zhongguo Ying Yong Sheng Li Xue Za Zhi	2019	PubMed	not English
456	Espinoza Salinas A, Aguilera Eguía R, Cofre Bolados C, Zafra Santos E, Pavéz Von Martens G.	[High intensity aerobic interval training improves peak oxygen consumption in patients with metabolic syndrome: CAT]	Medwave	2014	Web of Science	not English
457	Wahl P, Hägele M, Zinner C, Bloch W, Mester J.	[High intensity training (HIT) for the improvement of endurance capacity of recreationally active people and in prevention & rehabilitation]	Wien Med Wochenschr	2010	Scopus	not English
458	Huerta Ojeda Á, Galdames Maliqueo S, Cataldo Guerra M, Barahona Fuentes G, Rozas Villanueva T, Cáceres Serrano P.	[Effects of a high intensity interval training on the aerobic capacity of adolescents]	Rev Med Chil	2017	Scopus	not English
459	Olea MA, Mancilla R, Martínez S, Díaz E.	[Effects of high intensity interval training on blood pressure in hypertensive subjects]	Rev Med Chil	2017	Scopus	not English
460	Moris R, Delgado Floody PA, Martínez Salazar C.	[High intensity interval training increases the utilization of fatty acids in subjects with overweight or obesity. A randomized study]	Nutr Hosp	2020	Scopus	not English
461	Mancilla R, Torres P, Álvarez C, Schifferli I, Sapunar J, Díaz E.	[High intensity interval training improves glycemic control and aerobic capacity in glucose intolerant patients]	Rev Med Chil	2014	Web of Science	not English
462	Braun J, Masoud M, Brixius K, Brinkmann C.	[Oxidative stress in Masters swimmers following high-intensity (interval) training (HI(I)T)]	Wien Med Wochenschr	2016	Web of Science	not English
463	Atakan MM, Guzel Y, Shrestha N, Kosar SN, Grgic J, Astorino TA, Turnagol HH, Pedisic Z.	Effects of high-intensity interval training (HIIT) and sprint interval training (SIT) on fat oxidation during exercise: a systematic review and meta-analysis	Int J Environ Res Public Health	2022	Web of Science	review
464	Wang C, Xing J, Zhao B, Wang Y, Zhang L, Wang Y, Zheng M, Liu G.	The Effects of High-Intensity Interval Training on Exercise Capacity and Prognosis in Heart Failure and Coronary Artery Disease: A Systematic Review and Meta-Analysis	Front Sports Act Living	2022	Web of Science	review
465	Mateo-Gallego R, Madinaveitia-Nisarre L, Giné-Gonzalez J, María Bea A, Guerra-Torrecilla L, Baila-Rueda L, Perez-Calahorra S, Civeira F, Lamiquiz-Moneo I.	The effects of high-intensity interval training on glucose metabolism, cardiorespiratory fitness and weight control in subjects with diabetes: Systematic review a meta-analysis	Curr Issues Mol Biol	2022	Google Scholar	review
466	de Oliveira Teles G, da Silva CS, Rezende VR, Rebelo ACS.	Acute Effects of High-Intensity Interval Training on Diabetes Mellitus: A Systematic Review	Br J Nutr	2022	Google Scholar	review
467	Mahatme S, K V, Kumar N, Rao V, Kovela RK, Sinha MK.	Impact of high-intensity interval training on cardio-metabolic health outcomes and mitochondrial function in older adults: a review	Front Immunol	2022	Google Scholar	review
468	Bagheri R, Robinson I, Moradi S, Purcell J, Schwab E, Silva T, Baker B, Camera DM.	Muscle Protein Synthesis Responses Following Aerobic-Based Exercise or High-Intensity Interval Training with or Without Protein Ingestion: A Systematic Review	Int J Hyperthermia	2022	Google Scholar	review
469	Batrakoulis A, Fatouros IG.	Psychological Adaptations to High-Intensity Interval Training in Overweight and Obese Adults: A Topical Review	JAMA Cardiol	2022	Google Scholar	review
470	Khalafi M, Mojtahedi S, Ostovar A, Rosenkranz SK, Korivi M.	High-intensity interval exercise versus moderate-intensity continuous exercise on postprandial glucose and insulin responses: A systematic review and meta-analysis	Healthcare (Basel)	2022	Google Scholar	review
471	Ansund J, Mijwel S, Bolam KA, Altena R, Wengström Y, Rullman E, Rundqvist H.	High intensity exercise during breast cancer chemotherapy - effects on long-term myocardial damage and physical capacity - data from the OptiTrain RCT	J Cardiopulm Rehabil Prev	2021	Google Scholar
472	Hettchen M, von Stengel S, Kohl M, Murphy MH, Shojaa M, Ghasemikaram M, Bragonzoni L, Benvenuti F, Ripamonti C, Benedetti MG, Julin M, Risto T, Kemmler W.	Changes in Menopausal Risk Factors in Early Postmenopausal Osteopenic Women After 13 Months of High-Intensity Exercise: The Randomized Controlled ACTLIFE-RCT	Sci Rep	2021	Google Scholar
473	Marcin T, Trachsel LD, Dysli M, Schmid JP, Eser P, Wilhelm M.	Effect of self-tailored high-intensity interval training versus moderate-intensity continuous exercise on cardiorespiratory fitness after myocardial infarction: A randomised controlled trial	Int J Environ Res Public Health	2021	Google Scholar
474	Eser P, Jaeger E, Marcin T, Herzig D, Trachsel LD, Wilhelm M.	Acute and chronic effects of high-intensity interval and moderate-intensity continuous exercise on heart rate and its variability after recent myocardial infarction: A randomized controlled trial	Int J Sports Med	2021	Google Scholar
475	Hu M, Jung ME, Nie J, Kong Z.	Affective and Enjoyment Responses to Sprint Interval Training in Healthy Individuals: A Systematic Review and Meta-Analysis	Int J Sports Physiol Perform	2022	Google Scholar	review
476	Botta RM, Palermi S, Tarantino D.	High-intensity interval training for chronic pain conditions: a narrative review	Cytokine	2022	Google Scholar	review
477	Anjos JM, Neto MG, Dos Santos FS, Almeida KO, Bocchi EA, Lima Bitar YS, Duraes AR.	The impact Of high-intensity interval training On functioning And health-related quality Of life In post-stroke patients: A systematic review With meta-analysis	Biology (Basel)	2022	Google Scholar	review
478	Yue T, Wang Y, Liu H, Kong Z, Qi F.	Effects of High-Intensity Interval vs. Moderate-Intensity Continuous Training on Cardiac Rehabilitation in Patients With Cardiovascular Disease: A Systematic Review and Meta-Analysis	J Sports Med Phys Fitness	2022	Google Scholar	review
479	Khalafi M, Ravasi AA, Malandish A, Rosenkranz SK.	The impact of high-intensity interval training on postprandial glucose and insulin: A systematic review and meta-analysis	Immun Ageing	2022	Google Scholar	review
480	Metcalfe RS, Williams S, Fernandes GS, Astorino TA, Stork MJ, Phillips SM, Niven A, Vollaard NBJ.	Affecting Effects on Affect: The Impact of Protocol Permutations on Affective Responses to Sprint Interval Exercise; A Systematic Review and Meta-Analysis of Pooled Individual Participant Data	Biol Sport	2022	Google Scholar	review
481	Kwok MMY, Ng SSM, Man SS, So BCL.	The effect of aquatic High Intensity Interval Training on cardiometabolic and physical health markers in women: A systematic review and meta-analysis	Int J Sports Physiol Perform	2022	Google Scholar	review
482	Jacob N, So I, Sharma B, Marzolini S, Tartaglia MC, Green R.	Effects of high-intensity interval training on blood lactate levels and cognition in healthy adults: protocol for systematic review and network meta-analyses	Transl Sports Med	2022	Google Scholar	review
483	Chen CY, Chou CC, Lin KX, Mündel T, Chen MT, Liao YH, Tsai SC.	A Sports Nutrition Perspective on the Impacts of Hypoxic High-Intensity Interval Training (HIIT) on Appetite Regulatory Mechanisms: A Narrative Review of the Current Evidence	PeerJ	2022	Google Scholar	review
484	Wang B, Zhou R, Wang Y, Liu X, Shou X, Yang Y, Yang C, Tong Q, Mao G, Wu Q.	Effect of high-intensity interval training on cardiac structure and function in rats with acute myocardial infarct	Front Psychol	2020	Google Scholar
485	Eather N, Babic M, Riley N, Harris N, Jung M, Jeffs M, Barclay B, Lubans DR.	Integrating high-intensity interval training into the workplace: The Work-HIIT pilot RCT	BMJ Open	2020	Google Scholar
486	Batista DF, Polegato BF, da Silva RC, Claro RT, Azevedo PS, Fernandes AA, Okoshi K, de Paiva SAR, Minicucci MF, Zornorff LAM.	Impact of Modality and Intensity of Early Exercise Training on Ventricular Remodeling after Myocardial Infarction	Nutrients	2020	Google Scholar
487	Lund JS, Aksetøy IA, Dalen H, Amundsen BH, Støylen A.	Left ventricular diastolic function: Effects of high-intensity exercise after acute myocardial infarction	J Sports Med Phys Fitness	2020	Google Scholar
488	Ghanimati R, Rajabi H, Ramezani F, Ramez M, Bapiran M, Nasirinezhad F.	The effect of preconditioning with high-intensity training on tissue levels of G-CSF, its receptor and C-kit after an acute myocardial infarction in male rats	Public Health Genomics	2020	Google Scholar
489	Zouhal H, Jayavel A, Parasuraman K, Hayes LD, Tourny C, Rhibi F, Laher I, Abderrahman AB, Hackney AC.	Effects of Exercise Training on Anabolic and Catabolic Hormones with Advanced Age: A Systematic Review	Int J Sports Med	2022	Google Scholar	review
490	Carpes L, Costa R, Schaarschmidt B, Reichert T, Ferrari R.	High-intensity interval training reduces blood pressure in older adults: A systematic review and meta-analysis	Biomed J	2022	Google Scholar	review
491	Edwards J, De Caux A, Donaldson J, Wiles J, O'Driscoll J.	Isometric exercise versus high-intensity interval training for the management of blood pressure: a systematic review and meta-analysis	Int J Sports Physiol Perform	2022	Google Scholar	review
492	Leiva-Valderrama JM, Montes-de-Oca-Garcia A, Opazo-Diaz E, Ponce-Gonzalez JG, Molina-Torres G, Velázquez-Díaz D, Galán-Mercant A.	Effects of High-Intensity Interval Training on Inflammatory Biomarkers in Patients with Type 2 Diabetes. A Systematic Review	Adv Ther	2022	Google Scholar	review
493	Li J, Li Y, Gong F, Huang R, Zhang Q, Liu Z, Lin J, Li A, Lv Y, Cheng Y.	Effect of cardiac rehabilitation training on patients with coronary heart disease: a systematic review and meta-analysis	Int J Sports Med	2022	Google Scholar	review
494	Boulmpou A, Theodorakopoulou MP, Boutou AK, Alexandrou ME, Papadopoulos CE, Bakaloudi DR, Pella E, Sarafidis P, Vassilikos V.	Effects of different exercise programs on the cardiorespiratory reserve in HFpEF patients: a systematic review and meta-analysis	Sports Med	2022	Google Scholar	review
495	Dolbow DR, Davis GM, Welsch M, Gorgey AS.	Benefits and interval training in individuals with spinal cord injury: A thematic review	Eur J Surg Oncol	2022	Google Scholar	review
496	Wong TH, Sim A, Burns SF.	The Effect of Beetroot Ingestion on High-Intensity Interval Training: A Systematic Review and Meta-Analysis	J Aging Phys Act	2022	Google Scholar	review
497	Elboim-Gabyzon M, Buxbaum R, Klein R.	The Effects of High-Intensity Interval Training (HIIT) on Fall Risk Factors in Healthy Older Adults: A Systematic Review	Rheumatol Int	2022	Google Scholar	review
498	Takehara K, Ganchimeg T, Kikuchi A, Gundegmaa L, Altantsetseg L, Aoki A, Fukuie T, Suwabe K, Bat-Erdene S, Mikami M, Mori R, Soya H.	The effectiveness of exercise intervention for academic achievement, cognitive function, and physical health among children in Mongolia: a cluster RCT study protocol	Br J Sports Med	2019	Google Scholar
499	Naderi N, Hemmatinafar M, Gaeini AA, Bahramian A, Ghardashi-Afousi A, Kordi MR, Darbandi-Azar A, Karimzade F, Mohebbi H, Barati M.	High-intensity interval training increase GATA4, CITED4 and c-Kit and decreases C/EBPβ in rats after myocardial infarction	BMC Neurol	2019	Google Scholar
500	Sabag A, Barr L, Armour M, Armstrong A, Baker CJ, Twigg SM, Chang D, Hackett DA, Keating SE, George J, Johnson NA.	The Effect of High-intensity Interval Training vs Moderate-intensity Continuous Training on Liver Fat: A Systematic Review and Meta-Analysis	J Strength Cond Res	2022	Google Scholar	review
501	Heredia-Ciuró A, Fernández-Sánchez M, Martín-Núñez J, Calvache-Mateo A, Rodríguez-Torres J, López-López L, Valenza MC.	High-intensity interval training effects in cardiorespiratory fitness of lung cancer survivors: a systematic review and meta-analysis	J Strength Cond Res	2022	Google Scholar	review
502	Ertürk G, Günday Ç, Evrendilek H, Sağır K, Aslan GK.	Effects of high intensity interval training and sprint interval training in patients with asthma: a systematic review	J Strength Cond Res	2022	Google Scholar	review
503	Min L, Wang D, You Y, Fu Y, Ma X.	Effects of High-Intensity Interval Training on Sleep: A Systematic Review and Meta-Analysis	J Strength Cond Res	2022	Google Scholar	review
504	Hu J, Wang Z, Lei B, Li J, Wang R.	Effects of a Low-Carbohydrate High-Fat Diet Combined with High-Intensity Interval Training on Body Composition and Maximal Oxygen Uptake: A Systematic Review and Meta-Analysis	Arch Physiol Biochem	2022	Google Scholar	review
505	Rossi PAQ, Panissa VLG, Silveira R, Takito MY, Lima FS, Rossi FE, Franchini E.	Post-exercise energy intake: do the intensity and mode of exercise matter? A systematic review and meta-analysis comparing high-intensity interval with moderate-intensity continuous protocols	Int J Exerc Sci	2021	Google Scholar	review
506	Fassora M, Calanca L, Jaques C, Mazzolai L, Kayser B, Lanzi S.	Intensity-dependent effects of exercise therapy on walking performance and aerobic fitness in symptomatic patients with lower-extremity peripheral artery disease: A systematic review and meta-analysis	Front Aging Neurosci	2021	Google Scholar	review
507	Martland R, Korman N, Firth J, Vancampfort D, Thompson T, Stubbs B.	Can high-intensity interval training improve mental health outcomes in the general population and those with physical illnesses? A systematic review and meta-analysis	Sports (Basel)	2021	Google Scholar	review
508	Hayes LD, Elliott BT, Yasar Z, Bampouras TM, Sculthorpe NF, Sanal-Hayes NEM, Hurst C.	High Intensity Interval Training (HIIT) as a Potential Countermeasure for Phenotypic Characteristics of Sarcopenia: A Scoping Review	BMJ Open	2021	Google Scholar	review
509	You Y, Li W, Liu J, Li X, Fu Y, Ma X.	Bibliometric Review to Explore Emerging High-Intensity Interval Training in Health Promotion: A New Century Picture	Mol Neurobiol	2021	Google Scholar	review
510	McLeod KA, Jones MD, Thom JM, Parmenter BJ.	Resistance Training and High-intensity Interval Training Improve Cardiometabolic Health in High Risk Older Adults: A Systematic Review and Meta-anaylsis	Free Radic Biol Med	2021	Google Scholar	review
511	Ardavani A, Aziz H, Phillips BE, Doleman B, Ramzan I, Mozaffar B, Atherton PJ, Idris I.	Indicators of response to exercise training: a systematic review and meta-analysis	J Clin Neurosci	2021	Google Scholar	review
512	Atakan MM, Li Y, Koşar ŞN, Turnagöl HH, Yan X.	Evidence-Based Effects of High-Intensity Interval Training on Exercise Capacity and Health: A Review with Historical Perspective	BMJ Open Sport Exerc Med	2021	Google Scholar	review
513	Qin Y, Kumar Bundhun P, Yuan ZL, Chen MH.	The effect of high-intensity interval training on exercise capacity in post-myocardial infarction patients: a systematic review and meta-analysis	Int J Hyperthermia	2021	Google Scholar	review
514	Peters J, Abou L, Rice LA, Dandeneau K, Alluri A, Salvador AF, Rice I.	The effectiveness of vigorous training on cardiorespiratory fitness in persons with spinal cord injury: a systematic review and meta-analysis	J Funct Morphol Kinesiol	2021	Google Scholar	review
515	Smyth E, O'Connor L, Mockler D, Reynolds JV, Hussey J, Guinan E.	Preoperative high intensity interval training for oncological resections: A systematic review and meta-analysis	Physiol Rep	2021	Google Scholar	review
516	Comfort P, McMahon JJ, Jones PA, Cuthbert M, Kendall K, Lake JP, Haff GG.	Effects of Spaceflight on Musculoskeletal Health: A Systematic Review and Meta-analysis, Considerations for Interplanetary Travel	Cureus	2021	Google Scholar	review
517	Giallauria F.	Editorial to 'The effect of high-intensity interval training on exercise capacity in post-myocardial infarction patients: a systematic review and meta-analysis'	Phys Ther	2021	Google Scholar	review
518	Alves AR, Dias R, Neiva HP, Marinho DA, Marques MC, Sousa AC, Loureiro V, Loureiro N.	High-Intensity Interval Training upon Cognitive and Psychological Outcomes in Youth: A Systematic Review	Int J Sports Med	2021	Google Scholar	review
519	Dote-Montero M, Carneiro-Barrera A, Martinez-Vizcaino V, Ruiz JR, Amaro-Gahete FJ.	Acute effect of HIIT on testosterone and cortisol levels in healthy individuals: A systematic review and meta-analysis	Percept Mot Skills	2021	Google Scholar	review
520	Picard M, Tauveron I, Magdasy S, Benichou T, Bagheri R, Ugbolue UC, Navel V, Dutheil F.	Effect of exercise training on heart rate variability in type 2 diabetes mellitus patients: A systematic review and meta-analysis	Eur J Appl Physiol	2021	Google Scholar	review
521	Limaye NS, Carvalho LB, Kramer S.	Effects of Aerobic Exercise on Serum Biomarkers of Neuroplasticity and Brain Repair in Stroke: A Systematic Review	Clin Exp Pharmacol Physiol	2021	Google Scholar	review
522	Bellicha A, van Baak MA, Battista F, Beaulieu K, Blundell JE, Busetto L, Carraça EV, Dicker D, Encantado J, Ermolao A, Farpour-Lambert N, Pramono A, Woodward E, Oppert JM.	Effect of exercise training on weight loss, body composition changes, and weight maintenance in adults with overweight or obesity: An overview of 12 systematic reviews and 149 studies	Int J Environ Res Public Health	2021	Google Scholar	review
523	Schutz S, Aidar FJ, Souza RLM, Dos Santos JL, Voltarelli FA, Vieira Junior RC, Soares NMM, Marçal AC.	Different Methods of Physical Training Applied to Women Breast Cancer Survivors: A Systematic Review	Int J Environ Res Public Health	2021	Google Scholar	review
524	García-Suárez PC, Rentería I, Plaisance EP, Moncada-Jiménez J, Jiménez-Maldonado A.	The effects of interval training on peripheral brain derived neurotrophic factor (BDNF) in young adults: a systematic review and meta-analysis	J Strength Cond Res	2021	Google Scholar	review
525	Cheng X, Huang J, Zhu J, Li H, Gu H.	Clinical evaluation of high intensity interval training exercise in coronary heart disease patients after percutaneous coronary intervention: A protocol for systematic review and meta-analysis	J Sports Sci	2021	Google Scholar	review
526	Rosenblat MA, Lin E, da Costa BR, Thomas SG.	Programming Interval Training to Optimize Time-Trial Performance: A Systematic Review and Meta-Analysis	Support Care Cancer	2021	Google Scholar	review
527	Poon ET, Wongpipit W, Ho RS, Wong SH.	Interval training versus moderate-intensity continuous training for cardiorespiratory fitness improvements in middle-aged and older adults: a systematic review and meta-analysis	Obes Rev	2021	Google Scholar	review
528	Ai JY, Chen FT, Hsieh SS, Kao SC, Chen AG, Hung TM, Chang YK.	The Effect of Acute High-Intensity Interval Training on Executive Function: A Systematic Review	Int J Environ Res Public Health	2021	Google Scholar	review
529	Ashtary-Larky D, Lamuchi-Deli N, Kashkooli S, Mombaini D, Alipour M, Khodadadi F, Bagheri R, Dutheil F, Wong A.	The effects of exercise training on serum concentrations of chemerin in individuals with overweight and obesity: a systematic review, meta-analysis, and meta-regression of 43 clinical trials	Nurs Health Sci	2021	Google Scholar	review
530	Taylor JL, Holland DJ, Keating SE, Bonikowske AR, Coombes JS.	Adherence to High-Intensity Interval Training in Cardiac Rehabilitation: A REVIEW AND RECOMMENDATIONS	Eur J Surg Oncol	2021	Google Scholar	review
531	Morze J, Rücker G, Danielewicz A, Przybyłowicz K, Neuenschwander M, Schlesinger S, Schwingshackl L.	Impact of different training modalities on anthropometric outcomes in patients with obesity: A systematic review and network meta-analysis	Eur J Appl Physiol	2021	Google Scholar	review
532	Tsuji K, Matsuoka YJ, Ochi E.	High-intensity interval training in breast cancer survivors: a systematic review	Front Physiol	2021	Google Scholar	review
533	Chang YH, Yang HY, Shun SC.	Effect of exercise intervention dosage on reducing visceral adipose tissue: a systematic review and network meta-analysis of randomized controlled trials	Transplant Rev (Orlando)	2021	Google Scholar	review
534	Zhang X, Xu D, Sun G, Jiang Z, Tian J, Shan Q.	Effects of high-intensity interval training in patients with coronary artery disease after percutaneous coronary intervention: A systematic review and meta-analysis	J Sports Med Phys Fitness	2021	Google Scholar	review
535	Wilke J, Mohr L.	Chronic effects of high-intensity functional training on motor function: a systematic review with multilevel meta-analysis	Phys Sportsmed	2021	Google Scholar	review
536	Streese L, Guerini C, Bühlmayer L, Lona G, Hauser C, Bade S, Deiseroth A, Hanssen H.	Physical activity and exercise improve retinal microvascular health as a biomarker of cardiovascular risk: A systematic review	J Clin Sleep Med	2021	Google Scholar	review
537	Ardavani A, Aziz H, Smith K, Atherton PJ, Phillips BE, Idris I.	The Effects of Very Low Energy Diets and Low Energy Diets with Exercise Training on Skeletal Muscle Mass: A Narrative Review	J Diet Suppl	2021	Google Scholar	review
538	Conceição LSR, Gois CO, Fernandes RES, Martins-Filho PRS, Gomes M Neto, Neves VR, Carvalho VO.	Effect of High-Intensity Interval Training on Aerobic Capacity and Heart Rate Control of Heart Transplant Recipients: a Systematic Review with Meta-Analysis	J Aging Phys Act	2021	Google Scholar	review
539	Liu H.; Liu S.; Wang K.; Zhang T.; Yin L.; Liang J.; Yang Y.; Luo J.	Time-Dependent Effects of Physical Activity on Cardiovascular Risk Factors in Adults: A Systematic Review	International Journal of Environmental Research and Public Health	2022	Google Scholar	review
540	DeFabio DC, DeFabio CJ.	Exercise parameters for the chronic type B aortic dissection patient: a literature review and case report	PLoS One	2020	Google Scholar	review
541	Hsieh SS, Chueh TY, Huang CJ, Kao SC, Hillman CH, Chang YK, Hung TM.	Systematic review of the acute and chronic effects of high-intensity interval training on executive function across the lifespan	Front Physiol	2020	Google Scholar	review
542	Saco-Ledo G, Valenzuela PL, Castillo-García A, Arenas J, León-Sanz M, Ruilope LM, Lucia A.	Physical exercise and epicardial adipose tissue: A systematic review and meta-analysis of randomized controlled trials	NPJ Microgravity	2020	Google Scholar	review
543	Panissa VLG, Fukuda DH, Staibano V, Marques M, Franchini E.	Magnitude and duration of excess of post-exercise oxygen consumption between high-intensity interval and moderate-intensity continuous exercise: A systematic review	Eur J Appl Physiol	2020	Google Scholar	review
544	Zhang S, Zhang J, Liang C, Li X, Meng X.	High-intensity interval training for heart failure with preserved ejection fraction: A protocol for systematic review and meta-analysis	Sci Rep	2020	Google Scholar	review
545	Thorsen L, Haugnes HS, Fosså SD, Brydøy M, Tandstad T, Wisløff T, Gjerset GM, Edvardsen E, Larsen KO, Sandset PM, Henriksson CE, Raastad T, Negaard HFS.	Thromboembolic events after high-intensity training during cisplatin-based chemotherapy for testicular cancer: Case reports and review of the literature	Sports Med Open	2020	Google Scholar	review
546	Zouhal H, Ben Abderrahman A, Khodamoradi A, Saeidi A, Jayavel A, Hackney AC, Laher I, Algotar AM, Jabbour G.	Effects of physical training on anthropometrics, physical and physiological capacities in individuals with obesity: A systematic review	Echocardiography	2020	Google Scholar	review
547	Campos Y.; Casado A.; Vieira J.G.; Guimarães M.; Sant'Ana L.; Leitão L.; Da Silva S.F.; Silva Marques De Azevedo P.H.; Vianna J.; Domínguez R.	Training-intensity Distribution on Middle- and Long-distance Runners: A Systematic Review	International Journal of Sports Medicine	2022	Google Scholar	review
548	Martin-Smith R, Cox A, Buchan DS, Baker JS, Grace F, Sculthorpe N.	High Intensity Interval Training (HIIT) Improves Cardiorespiratory Fitness (CRF) in Healthy, Overweight and Obese Adolescents: A Systematic Review and Meta-Analysis of Controlled Studies	Med Sci Sports Exerc	2020	Google Scholar	review
549	Keating CJ, Párraga Montilla JÁ, Latorre Román PÁ, Moreno Del Castillo R.	Comparison of High-Intensity Interval Training to Moderate-Intensity Continuous Training in Older Adults: A Systematic Review	Clin Hemorheol Microcirc	2020	Google Scholar	review
550	Leahy AA, Mavilidi MF, Smith JJ, Hillman CH, Eather N, Barker D, Lubans DR.	Review of High-Intensity Interval Training for Cognitive and Mental Health in Youth	Obes Rev	2020	Google Scholar	review
551	Park HY, Jung WS, Kim J, Hwang H, Lim K.	Changes in the Paradigm of Traditional Exercise in Obesity Therapy and Application of a New Exercise Modality: A Narrative Review Article	Int J Environ Res Public Health	2020	Google Scholar	review
552	Sawyer A, Cavalheri V, Hill K.	Effects of high intensity interval training on exercise capacity in people with chronic pulmonary conditions: a narrative review	J Sports Med Phys Fitness	2020	Google Scholar	review
553	Santos A, Lonsdale C, Lubans D, Vasconcellos D, Kapsal N, Vis-Dunbar M, Jung ME.	Rates of compliance and adherence to high-intensity interval training in insufficiently active adults: a systematic review and meta-analysis protocol	BMC Sports Sci Med Rehabil	2020	Google Scholar	review
554	Price KJ, Gordon BA, Bird SR, Benson AC.	Acute cardiovascular responses to interval exercise: A systematic review and meta-analysis	J Inflamm Res	2020	Google Scholar	review
555	Leal JM, Galliano LM, Del Vecchio FB.	Effectiveness of High-Intensity Interval Training Versus Moderate-Intensity Continuous Training in Hypertensive Patients: a Systematic Review and Meta-Analysis	Med Gas Res	2020	Google Scholar	review
556	Solera-Martínez M, Díez-Fernández A, González-García A, Manzanares-Domínguez I, Martínez-Vizcaíno V, Pozuelo-Carrascosa DP.	The effectiveness of high-intensity interval training on body composition, cardiorespiratory fitness, and cardiovascular risk factors in children: A protocol for a systematic review	Int J Exerc Sci	2020	Google Scholar	review
557	Niven A, Laird Y, Saunders DH, Phillips SM.	A systematic review and meta-analysis of affective responses to acute high intensity interval exercise compared with continuous moderate- and high-Intensity exercise	Acta Physiol (Oxf)	2020	Google Scholar	review
558	Rosenblat MA, Perrotta AS, Thomas SG.	Effect of High-Intensity Interval Training Versus Sprint Interval Training on Time-Trial Performance: A Systematic Review and Meta-analysis	Int J Clin Pract	2020	Google Scholar	review
559	Wood G, Murrell A, van der Touw T, Smart N.	HIIT is not superior to MICT in altering blood lipids: a systematic review and meta-analysis	Int J Environ Res Public Health	2020	Google Scholar	review
560	Vasconcelos BB, Protzen GV, Galliano LM, Kirk C, Del Vecchio FB.	Effects of High-Intensity Interval Training in Combat Sports: A Systematic Review with Meta-Analysis	Sports (Basel)	2020	Google Scholar	review
561	Dolci F, Kilding AE, Chivers P, Piggott B, Hart NH.	High-Intensity Interval Training Shock Microcycle for Enhancing Sport Performance: A Brief Review	Scand J Work Environ Health	2020	Google Scholar	review
562	Martland R, Mondelli V, Gaughran F, Stubbs B.	Can high-intensity interval training improve physical and mental health outcomes? A meta-review of 33 systematic reviews across the lifespan	Metab Syndr Relat Disord	2020	Google Scholar	review
563	Jabardo-Camprubí G, Donat-Roca R, Sitjà-Rabert M, Milà-Villarroel R, Bort-Roig J.	Drop-out ratio between moderate to high-intensity physical exercise treatment by patients with, or at risk of, type 2 diabetes mellitus: A systematic review and meta-analysis	J Appl Physiol (1985)	2020	Google Scholar	review
564	Oberste M, Javelle F, Sharma S, Joisten N, Walzik D, Bloch W, Zimmer P.	Effects and Moderators of Acute Aerobic Exercise on Subsequent Interference Control: A Systematic Review and Meta-Analysis	J Cell Physiol	2020	Google Scholar	review
565	de Souza JAF, Araújo BTS, de Lima GHC, Dornelas de Andrade A, Campos SL, de Aguiar MIR, Carneiro RMD, Brandão DC.	Effect of exercise on endothelial function in heart transplant recipients: systematic review and meta-analysis	Am J Physiol Endocrinol Metab	2020	Google Scholar	review
566	Lora-Pozo I, Lucena-Anton D, Salazar A, Galán-Mercant A, Moral-Munoz JA.	Anthropometric, Cardiopulmonary and Metabolic Benefits of the High-Intensity Interval Training Versus Moderate, Low-Intensity or Control for Type 2 Diabetes: Systematic Review and Meta-Analysis	Res Q Exerc Sport	2020	Google Scholar	review
567	Fuertes-Kenneally L.; Manresa-Rocamora A.; Blasco-Peris C.; Ribeiro F.; Sempere-Ruiz N.; Sarabia J.M.; Climent-Paya V.	Effects and Optimal Dose of Exercise on Endothelial Function in Patients with Heart Failure: A Systematic Review and Meta-Analysis	Sports Medicine - Open	2023	Google Scholar	review
568	Stankovic M.; Djordjevic D.; Trajkovic N.; Milanovic Z.	Effects of High-Intensity Interval Training (HIIT) on Physical Performance in Female Team Sports: A Systematic Review	Sports Medicine - Open	2023	Google Scholar	review
569	González-Mohíno F, Santos-Concejero J, Yustres I, González-Ravé JM.	The Effects of Interval and Continuous Training on the Oxygen Cost of Running in Recreational Runners: A Systematic Review and Meta-analysis	J Strength Cond Res	2020	Google Scholar	review
570	Adolfo JR, Dhein W, Sbruzzi G.	Intensity of physical exercise and its effect on functional capacity in COPD: systematic review and meta-analysis	Am J Cancer Res	2019	Google Scholar	review
571	Poon E.T.-C.; Wongpipit W.; Sun F.; Tse A.C.-Y.; Sit C.H.-P.	High-intensity interval training in children and adolescents with special educational needs: a systematic review and narrative synthesis	International Journal of Behavioral Nutrition and Physical Activity	2023	Google Scholar	review
572	Bunæs-Næss H.; Kvæl L.A.H.; Nilsson B.B.; Heywood S.; Heiberg K.E.	Aquatic high-intensity interval training (HIIT) may be similarly effective to land-based HIIT in improving exercise capacity in people with chronic conditions: A systematic review and meta-analysis	BMJ Open Sport and Exercise Medicine	2023	Google Scholar	review
573	Yu H.; Zhao X.; Wu X.; Yang J.; Wang J.; Hou L.	High-intensity interval training versus moderate-intensity continuous training on patient quality of life in cardiovascular disease: a systematic review and meta-analysis	Scientific Reports	2023	Google Scholar	review
574	Sultana RN, Sabag A, Keating SE, Johnson NA.	The Effect of Low-Volume High-Intensity Interval Training on Body Composition and Cardiorespiratory Fitness: A Systematic Review and Meta-Analysis	J Sports Med Phys Fitness	2019	Google Scholar	review
575	Araújo BTS, Leite JC, Fuzari HKB, Pereira de Souza RJ, Remígio MI, Dornelas de Andrade A, Lima Campos S, Cunha Brandão D.	Influence of High-Intensity Interval Training Versus Continuous Training on Functional Capacity in Individuals With Heart Failure: A SYSTEMATIC REVIEW AND META-ANALYSIS	Biomedica	2019	Google Scholar	review
576	Winett RA, Ogletree AM.	Evidence-Based, High-Intensity Exercise and Physical Activity for Compressing Morbidity in Older Adults: A Narrative Review	Physiol Rep	2019	Google Scholar	review
577	Henrique, JR; Ramirez-Campillo, R; Fernandez, FTG; Castillo, D; Raya-González, J; Zmijewski, P; Silva, RM; Clemente, FM	High-intensity interval training programs and their impact on endurance performance in handball players: A systematic review	BIOMEDICAL HUMAN KINETICS	2024	Google Scholar	review
578	Levy E, Chu T.	Intermittent Fasting and Its Effects on Athletic Performance: A Review	Sci Rep	2019	Google Scholar	review
579	Pymer S, Palmer J, Harwood AE, Ingle L, Smith GE, Chetter IC.	A systematic review of high-intensity interval training as an exercise intervention for intermittent claudication	FASEB J	2019	Google Scholar	review
580	Jesus IC, Menezes Junior FJ, Bento PCB, Wiens A, Mota J, Leite N.	Effect of combined interval training on the cardiorespiratory fitness in heart failure patients: a systematic review and meta-analysis	Eur J Appl Physiol	2019	Google Scholar	review
581	Li, TY; Xu, Q; Sarmento, H; Zhao, YX; Silva, RM; Clemente, FM	Effects of small-sided games training programs on physiological and physical adaptations of youth basketball players: A systematic review	SCIENCE PROGRESS	2024	Google Scholar	review
582	Zouhal, H; Abderrahman, AB; Jayavel, A; Hackney, AC; Laher, I; Saeidi, A; Rhibi, F; Granacher, U	Effects of Passive or Active Recovery Regimes Applied During Long-Term Interval Training on Physical Fitness in Healthy Trained and Untrained Individuals: A Systematic Review	SPORTS MEDICINE-OPEN	2024	Google Scholar	review
583	Trexler ET, Persky AM, Ryan ED, Schwartz TA, Stoner L, Smith-Ryan AE.	Acute Effects of Citrulline Supplementation on High-Intensity Strength and Power Performance: A Systematic Review and Meta-Analysis	Sports (Basel)	2019	Google Scholar	review
584	Wiener J, McIntyre A, Janssen S, Chow JT, Batey C, Teasell R.	Effectiveness of High-Intensity Interval Training for Fitness and Mobility Post Stroke: A Systematic Review	Arch Endocrinol Metab	2019	Google Scholar	review
585	Liu JX, Zhu L, Deng JM.	The effects of high-intensity interval training versus moderate-intensity continuous training on fat loss and cardiometabolic health in pediatric obesity: A protocol of systematic review and meta-analysis	Breast Cancer Res Treat	2019	Google Scholar	review
586	Mugele H, Freitag N, Wilhelmi J, Yang Y, Cheng S, Bloch W, Schumann M.	High-intensity interval training in the therapy and aftercare of cancer patients: a systematic review with meta-analysis	Eur J Prev Cardiol	2019	Google Scholar	review
587	Viana RB, Naves JPA, Coswig VS, de Lira CAB, Steele J, Fisher JP, Gentil P.	Is interval training the magic bullet for fat loss? A systematic review and meta-analysis comparing moderate-intensity continuous training with high-intensity interval training (HIIT)	Exp Physiol	2019	Google Scholar	review
588	Delgado-Floody P, Latorre-Román P, Jerez-Mayorga D, Caamaño-Navarrete F, García-Pinillos F.	Feasibility of incorporating high-intensity interval training into physical education programs to improve body composition and cardiorespiratory capacity of overweight and obese children: A systematic review	Eur J Appl Physiol	2019	Google Scholar	review
589	da Silva DE, Grande AJ, Roever L, Tse G, Liu T, Biondi-Zoccai G, de Farias JM.	High-Intensity Interval Training in Patients with Type 2 Diabetes Mellitus: a Systematic Review	Eur J Appl Physiol	2019	Google Scholar	review
590	Tibana RA, de Sousa NMF.	Are extreme conditioning programmes effective and safe? A narrative review of high-intensity functional training methods research paradigms and findings	Diabetes Care	2019	Google Scholar	review
591	Jiménez-Maldonado A, Rentería I, García-Suárez PC, Moncada-Jiménez J, Freire-Royes LF.	The Impact of High-Intensity Interval Training on Brain Derived Neurotrophic Factor in Brain: A Mini-Review	Obes Rev	2019	Google Scholar	review
592	Manuel Clemente F.; Ramirez-Campillo R.; Nakamura F.Y.; Sarmento H.	Effects of high-intensity interval training in men soccer player’s physical fitness: A systematic review with meta-analysis of randomized-controlled and non-controlled trials	Journal of Sports Sciences	2021	Google Scholar	review
593	Clemente F.M.; Sarmento H.	Combining small-sided soccer games and running-based methods: A systematic review	Biology of Sport	2021	Google Scholar	review
594	Franchini E, Cormack S, Takito MY.	Effects of High-Intensity Interval Training on Olympic Combat Sports Athletes' Performance and Physiological Adaptation: A Systematic Review	Appl Physiol Nutr Metab	2019	Google Scholar	review
595	Madueno MC, Guy JH, Dalbo VJ, Scanlan AT.	A systematic review examining the physiological, perceptual, and performance effects of active and passive recovery modes applied between repeated-sprints	Physiol Behav	2019	Google Scholar	review
596	Wewege MA, Ahn D, Yu J, Liou K, Keech A.	High-Intensity Interval Training for Patients With Cardiovascular Disease-Is It Safe? A Systematic Review	J Aging Phys Act	2019	Google Scholar	review
597	Chua M.T.; Sim A.; Burns S.F.	Acute and Chronic Effects of Blood Flow Restricted High-Intensity Interval Training: A Systematic Review	Sports Medicine - Open	2022	Google Scholar	review
598	Martland R.; Mondelli V.; Gaughran F.; Stubbs B.	Can high intensity interval training improve health outcomes among people with mental illness? A systematic review and preliminary meta-analysis of intervention studies across a range of mental illnesses	Journal of Affective Disorders	2020	Google Scholar	review
599	Wu J.; Yang Y.; Yu H.; Li L.; Chen Y.; Sun Y.	Comparative effectiveness of school-based exercise interventions on physical fitness in children and adolescents: a systematic review and network meta-analysis	Frontiers in Public Health	2023	Google Scholar	review
600	Rugbeer N.; Constantinou D.; Torres G.	Comparison of High-Intensity Training Versus Moderate-Intensity Continuous Training on Cardiorespiratory Fitness and Body Fat Percentage in Persons with Overweight or Obesity: A Systematic Review and Meta-Analysis of Randomized Controlled Trials	Journal of Physical Activity and Health	2021	Google Scholar	review
601	Valenzuela P.L.; Mata F.; Morales J.S.; Castillo-García A.; Lucia A.	Does beef protein supplementation improve body composition and exercise performance? A systematic review and meta-analysis of randomized controlled trials	Nutrients	2019	Google Scholar	review
602	van Baak M.A.; Pramono A.; Battista F.; Beaulieu K.; Blundell J.E.; Busetto L.; Carraça E.V.; Dicker D.; Encantado J.; Ermolao A.; Farpour-Lambert N.; Woodward E.; Bellicha A.; Oppert J.-M.	Effect of different types of regular exercise on physical fitness in adults with overweight or obesity: Systematic review and meta-analyses	Obesity Reviews	2021	Google Scholar	review
603	Milanović Z.; Sporiš G.; Weston M.	Effectiveness of High-Intensity Interval Training (HIT) and Continuous Endurance Training for VO2max Improvements: A Systematic Review and Meta-Analysis of Controlled Trials	Sports Medicine	2015	Google Scholar	review
604	Wang K.; Zhu Y.; Wong S.H.-S.; Chen Y.; Siu P.M.-F.; Baker J.S.; Sun F.	Effects and dose–response relationship of high-intensity interval training on cardiorespiratory fitness in overweight and obese adults: a systematic review and meta-analysis	Journal of Sports Sciences	2021	Google Scholar	review
605	Kang J.; Ye Z.; Yin X.; Zhou C.; Gong B.	Effects of Concurrent Strength and HIIT-Based Endurance Training on Physical Fitness in Trained Team Sports Players: A Systematic Review and Meta-Analysis	International Journal of Environmental Research and Public Health	2022	Google Scholar	review
606	Tokgoz G.; Arman N.	Effects of Exercise in Subjects with Morbid Obesity Awaiting Bariatric Surgery: A Systematic Review	Bariatric Surgical Practice and Patient Care	2023	Google Scholar	review
607	Wang X.; Soh K.G.; Samsudin S.; Deng N.; Liu X.; Zhao Y.; Akbar S.	Effects of high-intensity functional training on physical fitness and sport-specific performance among the athletes: A systematic review with meta-analysis	PLoS ONE	2023	Google Scholar	review
608	Men J.; Zou S.; Ma J.; Xiang C.; Li S.; Wang J.	Effects of high-intensity interval training on physical morphology, cardiorespiratory fitness and metabolic risk factors of cardiovascular disease in children and adolescents: A systematic review and metaanalysis	PLoS ONE	2023	Google Scholar	review
609	Macuh M.; Knap B.	Effects of nitrate supplementation on exercise performance in humans: A narrative review	Nutrients	2021	Google Scholar	review
610	Soares R.; Brasil I.; Monteiro W.; Farinatti P.	Effects of physical activity on body mass and composition of school-age children and adolescents with overweight or obesity: Systematic review focusing on intervention characteristics	Journal of Bodywork and Movement Therapies	2023	Google Scholar	review
611	Kleinloog J.P.D.; Nijssen K.M.R.; Mensink R.P.; Joris P.J.	Effects of Physical Exercise Training on Cerebral Blood Flow Measurements: A Systematic Review of Human Intervention Studies	International Journal of Sport Nutrition and Exercise Metabolism	2023	Google Scholar	review
612	Manojlovic M.; Roklicer R.; Trivic T.; Milic R.; Maksimović N.; Tabakov R.; Sekulic D.; Bianco A.; Drid P.	Effects of school-based physical activity interventions on physical fitness and cardiometabolic health in children and adolescents with disabilities: a systematic review	Frontiers in Physiology	2023	Google Scholar	review
613	Sloth M.; Sloth D.; Overgaard K.; Dalgas U.	Effects of sprint interval training on VO2max and aerobic exercise performance: A systematic review and meta-analysis	Scandinavian Journal of Medicine and Science in Sports	2013	Google Scholar	review
614	Campbell E.; Coulter E.H.; Paul L.	High intensity interval training for people with multiple sclerosis: A systematic review	Multiple Sclerosis and Related Disorders	2018	Google Scholar	review
615	Costigan S.A.; Eather N.; Plotnikoff R.C.; Taaffe D.R.; Lubans D.R.	High-intensity interval training for improving health-related fitness in adolescents: A systematic review and meta-analysis	British Journal of Sports Medicine	2015	Google Scholar	review
616	Thivel D.; Masurier J.; Baquet G.; Timmons B.W.; Pereira B.; Berthoin S.; Duclos M.; Aucouturier J.	High-intensity interval training in overweight and obese children and adolescents: Systematic review and meta-analysis	Journal of Sports Medicine and Physical Fitness	2019	Google Scholar	review
617	Engel F.A.; Ackermann A.; Chtourou H.; Sperlich B.	High-intensity interval training performed by young athletes: A systematic review and meta-analysis	Frontiers in Physiology	2018	Google Scholar	review
618	Cassidy S.; Thoma C.; Houghton D.; Trenell M.I.	High-intensity interval training: a review of its impact on glucose control and cardiometabolic health	Diabetologia	2017	Google Scholar	review
619	Mendes A.F., Jr.; Da Mota Neto J.; Heringer E.M.; De Simoni L.F.; Pires D.D.; Labronici P.J.	Hyperbaric oxygen therapy as treatment for bilateral arm compartment syndrome after CrossFit: Case report and literature review	Undersea and Hyperbaric Medicine	2018	Google Scholar	review
620	Ribeiro A.K.P.D.L.; Carvalho J.P.R.; Bento-Torres N.V.O.	Physical exercise as treatment for adults with type 2 diabetes: a rapid review	Frontiers in Endocrinology	2023	Google Scholar	review
621	Depiazzi J.E.; Forbes R.A.; Gibson N.; Smith N.L.; Wilson A.C.; Boyd R.N.; Hill K.	The effect of aquatic high-intensity interval training on aerobic performance, strength and body composition in a non-athletic population: systematic review and meta-analysis	Clinical Rehabilitation	2019	Google Scholar	review
622	Edwards JJ, Griffiths M, Deenmamode AHP, O'Driscoll JM.	High-Intensity Interval Training and Cardiometabolic Health in the General Population: A Systematic Review and Meta-Analysis of Randomised Controlled Trials	Sci Rep	2023	Google Scholar	review
623	Wang L, Quan M, Nieman DC, Li F, Shi H, Bai X, Xiong T, Wei X, Chen P, Shi Y.	Effects of High-Intensity Interval Training and Combined High-Intensity Interval Training Programs on Cancer-Related Fatigue and Cancer Pain: A Systematic Review and Meta-analysis	Int J Sports Med	2023	Google Scholar	review

## Sheet: Sheet3
("high-intensity interval training" OR "high-intensity intermittent training" OR "HIIT") AND ("male team athletes" OR "handball" OR "basketball" OR "soccer" OR "football") AND ( "physical performance" OR "maximal oxygen uptake" OR "VO2max" OR "aerobic capacity" OR "repeated sprint ability")

## Sheet: Sheet1
Number	Authors	Title	Publication	Year	Relevance
1	Clemente, Filipe Manuel; Ramirez-Campillo, Rodrigo; Afonso, José; Sarmento, Hugo;	Effects of small-sided games vs. running-based high-intensity interval training on physical performance in soccer players: a meta-analytical comparison	Frontiers in Physiology	2021	irrelevant
2	Wang, Minjie; Zhang, Jianwei;	EFFECT OF HIGH-INTENSITY INTERVAL TRAINING ON FOOTBALL PLAYERS’PERFORMANCE	Revista Brasileira de Medicina Do Esporte	2022	irrelevant
3	Manuel Clemente, Filipe; Ramirez-Campillo, Rodrigo; Nakamura, Fábio Yuzo; Sarmento, Hugo;	Effects of high-intensity interval training in men soccer player’s physical fitness: A systematic review with meta-analysis of randomized-controlled and non-controlled trials	Journal of Sports Sciences	2021	irrelevant
4	Wong, Pui-lam; Chaouachi, Anis; Chamari, Karim; Dellal, Alexandre; Wisloff, Ulrik;	Effect of preseason concurrent muscular strength and high-intensity interval training in professional soccer players	The Journal of Strength & Conditioning Research	2010	irrelevant
5	Jurišić, Mila Vukadinović; Jakšić, Damjan; Trajković, Nebojša; Rakonjac, Dušan; Peulić, Jovica; Obradović, Jelena;	Effects of small-sided games and high-intensity interval training on physical performance in young female handball players	Biology of Sport	2021	irrelevant
6	Hammami, M; Gaamouri, Nawel; Ramirez-Campillo, Rodrigo; Shephard, RJ; Bragazzi, NL; Chelly, MS; Knechtle, Beat; Gaied, S;	Effects of high-intensity interval training and plyometric exercise on the physical fitness of junior male handball players	European review for medical and pharmacological sciences	2021	irrelevant
7	Dupont, Gregory; Akakpo, Koffi; Berthoin, Serge;	The effect of in-season, high-intensity interval training in soccer players	The Journal of Strength & Conditioning Research	2004	irrelevant
8	Clemente, Filipe Manuel; Ramirez-Campillo, Rodrigo; Afonso, José; Sarmento, Hugo; Rosemann, Thomas; Knechtle, Beat;	A meta-analytical comparison of the effects of small-sided games vs. running-based high-intensity interval training on soccer players’ repeated-sprint ability	International Journal of Environmental Research and Public Health	2021	irrelevant
9	Ouerghi, Nejmeddine; Khammassi, Marwa; Boukorraa, Sami; Feki, Moncef; Kaabachi, Naziha; Bouassida, Anissa;	Effects of a high-intensity intermittent training program on aerobic capacity and lipid profile in trained subjects	Open access journal of sports medicine	2014	irrelevant
10	Hermassi, Souhail; Ingebrigtsen, Jørgen; Khalifa, Riadh; Chelly, Mohamed Souhaiel; Chamari, Karim;	Effects of a Short-Term Aerobic High-Intensity Interval Training Program on Performance Parameters in Adolescent Handball Players	Journal of Human Kinetics, volüme	2014	irrelevant
11	Gaetano, R; Rago, Vincenzo;	Preliminary study on effects of hiit-high intensity intermittent training in youth soccer players	Journal of physical education and sport	2014	irrelevant
12	Rowan, Andrea E; Kueffner, Tannin E; Stavrianeas, Stasinos;	Short duration high-intensity interval training improves aerobic conditioning of female college soccer players	International Journal of Exercise Science	2012	irrelevant
13	Kunz, Philipp; Engel, Florian Azad; Holmberg, Hans-Christer; Sperlich, Billy;	A meta-comparison of the effects of high-intensity interval training to those of small-sided games and other training protocols on parameters related to the physiology and performance of youth soccer players	Sports medicine-open	2019	irrelevant
14	Iacono, Antonio Dello; Eliakim, Alon; Meckel, Yoav;	Improving fitness of elite handball players: small-sided games vs. high-intensity intermittent training	The Journal of Strength & Conditioning Research	2015	irrelevant
15	Soylu, Yusuf; Arslan, Ersan; Sogut, Mustafa; Kilit, Bulent; Clemente, Filipe Manuel;	Effects of self-paced high-intensity interval training and moderate-intensity continuous training on the physical performance and psychophysiological responses in recreationally active young adults	Biology of Sport	2021	irrelevant
16	Jastrzebski, Zbigniew; Barnat, Wojciech; Dargiewicz, Robert; Jaskulska, Ewelina; Szwarc, Andrzej; Radzimiński, Łukasz;	Effect of in-season generic and soccer-specific high-intensity interval training in young soccer players	International Journal of Sports Science & Coaching	2014	irrelevant
17	Arazi, Hamid; Keihaniyan, Abbas; EatemadyBoroujeni, Amin; Oftade, Amir; Takhsha, Sheida; Asadi, Abbas; Ramirez-Campillo, Rodrigo;	Effects of heart rate vs. speed-based high intensity interval training on aerobic and anaerobic capacity of female soccer players	Sports	2017	irrelevant
18	Sperlich, Billy; De Marées, Markus; Koehler, Karsten; Linville, John; Holmberg, Hans-Christer; Mester, Joachim;	Effects of 5 weeks of high-intensity interval training vs. volume training in 14-year-old soccer players	The Journal of Strength & Conditioning Research	2011	irrelevant
19	Wright, Matthew D; Hurst, Christopher; Taylor, Jonathan M;	Contrasting effects of a mixed-methods high-intensity interval training intervention in girl football players	Journal of Sports Sciences	2016	irrelevant
20	Howard, Neal; Stavrianeas, Stasinos;	In-season high-intensity interval training improves conditioning in high school soccer players	International journal of exercise science	2017	irrelevant
21	Mosey, Tim;	High intensity interval training in youth soccer players-using fitness testing results practically	Journal of Australian Strength and Conditioning	2009	irrelevant
22	Sopyan, Muhammad; Raharjo, Bambang Budi; Kusuma, Donny Wira Yudha;	The Effect Of High-Intensity Interval Training And Fartlek On Vo2max Players U15 And U23 Pamoso Football School	JUARA: Jurnal Olahraga	2023	irrelevant
23	Sanchez-Sanchez, Javier; Gonzalo-Skok, Oliver; Carretero, Manuel; Pineda, Adrian; Ramirez-Campillo, Rodrigo; Nakamura, Fábio Yuzo;	EFFECTS OF CONCURRENT ECCENTRIC OVERLOAD AND HIGH-INTENSITY INTERVAL TRAINING ON TEAM SPORTS PLAYERS’PERFORMANCE	Kinesiology	2019	irrelevant
24	Iaia, F Marcello; Ermanno, Rampinini; Bangsbo, Jens;	High-intensity training in football	International journal of sports physiology and performance	2009	irrelevant
25	Brocherie, Franck; Girard, Olivier; Faiss, Raphael; Millet, Grégoire P;	High-intensity intermittent training in hypoxia: a double-blinded, placebo-controlled field study in youth football players	The Journal of Strength & Conditioning Research	2015	irrelevant
26	Ouertatani, Zied; Selmi, Okba; Marsigliante, Santo; Aydi, Bilel; Hammami, Nadhir; Muscella, Antonella;	Comparison of the physical, physiological, and psychological responses of the high-intensity interval (HIIT) and small-sided games (SSG) training programs in young elite soccer players	International journal of environmental research and public health	2022	irrelevant
27	Dellal, Alexandre; Varliette, Christophe; Owen, Adam; Chirico, Erica N; Pialoux, Vincent;	Small-sided games versus interval training in amateur soccer players: effects on the aerobic capacity and the ability to perform intermittent exercises with changes of direction	The Journal of Strength & Conditioning Research	2012	irrelevant
28	Clemente, Filipe Manuel; Soylu, Yusuf; Arslan, Ersan; Kilit, Bulent; Garrett, Joel; van den Hoek, Daniel; Badicu, Georgian; Silva, Ana Filipa;	Can high-intensity interval training and small-sided games be effective for improving physical fitness after detraining? A parallel study design in youth male soccer players	PeerJ	2022	irrelevant
29	Belegišanin, Bogdan;	Effects of high-intensity interval training on aerobic fitness in elite Serbian soccer players	Exercise and Quality of Life	2017	irrelevant
30	Gökkurt, KADİR; Kıvrak, AO;	The effect of high intensity interval training during eight weeks on speed, agility, and acceleration in U19 soccer players	Pakistan Journal of Medical and Health Sciences	2021	irrelevant
31	MALLESH, AVUNOORI; TN, SURESH;	EFFECTIVENESS OF SPORTS SPECIFIC CIRCUIT TRAINING AND HIGH INTENSITY INTERVAL TRAINING ON AEROBIC CAPACITY IN MALE BASKETBALL PLAYERS.	Int J Pharma Bio Sci	2018	irrelevant
32	Slettaløkken, Gunnar; Rønnestad, Bent R;	High-intensity interval training every second week maintains V [combining dot above] O2max in soccer players during off-season	The Journal of Strength & Conditioning Research	2014	irrelevant
33	Yunus, Moch; Pratama, Muhammad Hamzah; Wahjuni, Endang Sri;	The Meta Analysis Study: The Effect of HIIT Training on VO2max Improvement of Football Athletes	Jp. jok (Jurnal Pendidikan Jasmani, Olahraga dan Kesehatan)	2023	irrelevant
34	Bravo, D Ferrari; Impellizzeri, Franco M; Rampinini, E; Castagna, C; Bishop, David; Wisloff, U;	Sprint vs. interval training in football	International journal of sports medicine	2008	irrelevant
35	Aschendorf, Paula F; Zinner, Christoph; Delextrat, Anne; Engelmeyer, Eva; Mester, Joachim;	Effects of basketball-specific high-intensity interval training on aerobic performance and physical capacities in youth female basketball players	The Physician and sportsmedicine	2019	irrelevant
36	Engel, Florian Azad; Ackermann, Alexander; Chtourou, Hamdi; Sperlich, Billy;	High-intensity interval training performed by young athletes: A systematic review and meta-analysis	Frontiers in physiology	2018	irrelevant
37	JENSEN, J MAJGAARD; RANDERS, M BREDSGAARD; Krustrup, Peter;	Intermittent high-intensity drills improve in-seasonal performance of elite soccer players	Science and football VI	2008	irrelevant
38	Cavar, Mile; Marsic, Toso; Corluka, Marin; Culjak, Zoran; Zovko, Ivana Cerkez; Müller, Alex; Tschakert, Gerhard; Hofmann, Peter;	Effects of 6 weeks of different high-intensity interval and moderate continuous training on aerobic and anaerobic performance	The Journal of Strength & Conditioning Research	2019	irrelevant
39	Han, Zilong; Zhou, Haiyang; Teng, Yusong;	Impacts of high-intensity interval training on physical fitness in handball	Revista Brasileira de Medicina do Esporte	2023	irrelevant
40	Aslan, Tahir Volkan; Kahraman, Muhammed Zahit;	The effect of four-week high ıntensity ınterval training on blood oxygen saturation, body composition and some performance parameters in young male football players	Revista de Gestão e Secretariado	2023	irrelevant
41	Buchheit, Martin; Mendez-Villanueva, Alberto; Quod, Marc; Quesnel, Thomas; Ahmaidi, Said;	Improving acceleration and repeated sprint ability in well-trained adolescent handball players: speed versus sprint interval training	International Journal of Sports Physiology and Performance	2010	irrelevant
42	Faude, Oliver; Schnittker, Reinhard; Schulte-Zurhausen, Roman; Müller, Florian; Meyer, Tim;	High intensity interval training vs. high-volume running training during pre-season conditioning in high-level youth football: a cross-over trial	Journal of Sports Sciences	2013	irrelevant
43	Perween, S; Hussain, ME; Hejazi, II; Siddiqui, MYS; Saif, A; Parveen, A;	Comparison of sprint training and high intensity interval training on oxidative stress and aerobic capacity in male soccer players	Comparative Exercise Physiology	2020	irrelevant
44	Rosdiana, Fitri; Sidik, Dikdik Zafar; Rusdiana, Agus;	The Implementation Impact of High Intensity Interval Training (HIIT) Methods for the Increase of Anaerobic Abilities (Experimental study of physical training for 28 day meeting on student activity unit women futsal UPI Bandung)	3rd International Conference on Sport Science, Health, and Physical Education (ICSSHPE 2018)	2019	irrelevant
45	Harrison, CB; Kinugasa, T; Gill, N; Kilding, AE;	Aerobic fitness for young athletes: combining game-based and high-intensity interval training	International journal of sports medicine	2015	irrelevant
46	Fang, Bin; Kim, Yonghwan; Choi, Moonyoung;	Effect of cycle-based high-intensity interval training and moderate to moderate-intensity continuous training in adolescent soccer players	Healthcare	2021	irrelevant
47	Ramadhan, Azhari Rezha; Alim, Abdul; Ayudi, Andrian Rahaman;	Intensive and extensive interval training; which is better against Vo2max football athletes	International Journal of Multidisciplinary Research and Analysis	2022	irrelevant
48	Marzouki, Hamza; Ouergui, Ibrahim; Cherni, Bilel; Ben Ayed, Karim; Bouhlel, Ezdine;	Effects of different sprint training programs with ball on explosive, high-intensity and endurance-intensive performances in male young soccer players	International Journal of Sports Science & Coaching	2023	irrelevant
49	Siahkouhian, M; Khodadadi, D; Shahmoradi, K;	Effects of high-intensity interval training on aerobic and anaerobic indices: Comparison of physically active and inactive men	Science & Sports	2013	irrelevant
50	Rabbani, Alireza; Clemente, Filipe Manuel; Kargarfard, Mehdi; Jahangiri, Saeid;	Combined small‐sided game and high‐intensity interval training in soccer players: The effect of exercise order	Journal of Human Kinetics	2019	irrelevant
51	Bahdur, Khatija; Gilchrist, Robin; Park, Gareth; Nina, Lauren; Pruna, Ricard;	Effect of HIIT on cognitive and physical performance	Apunts. Medicina de l'Esport	2019	irrelevant
52	Sarkar, Surojit; Chatterjee, Subhra; Dey, Swapan Kr;	Effect of 8 weeks high intensity interval training on maximum oxygen uptake capacity and related cardio-respiratory parameters at anaerobic threshold level of indian male field hockey players	European Journal of Physical Education and Sport Science	2019	irrelevant
53	Hoffmann, James J; Reed, Jacob P; Leiting, Keith; Chiang, Chieh-Ying; Stone, Michael H;	Repeated sprints, high-intensity interval training, small-sided games: Theory and application to field sports	International journal of sports physiology and performance	2014	irrelevant
54	Milanović, Zoran; Pantelić, Saša; Čović, Nedim; Sporiš, Goran; Krustrup, Peter;	Is Recreational Soccer Effective for Improving ̇ V O _ 2\; max V˙ O 2 max? A Systematic Review and Meta-Analysis	Sports Medicine	2015	irrelevant
55	Sari, Yunita; Sidik, Dikdik Zafar; Komarudin, Komarudin;	The Application of High Intensity Interval Training (HIIT) Method to the Increase of Aerobic Ability of Female Futsal Players	3rd International Conference on Sport Science, Health, and Physical Education (ICSSHPE 2018)	2019	irrelevant
56	Cvetković, N; Stojanović, E; Stojiljković, N; Nikolić, D; Scanlan, AT; Milanović, Zoran;	Exercise training in overweight and obese children: Recreational football and high‐intensity interval training provide similar benefits to physical fitness	Scandinavian journal of medicine & science in sports	2018	irrelevant
57	Macpherson, Tom W; Weston, Matthew;	The effect of low-volume sprint interval training on the development and subsequent maintenance of aerobic fitness in soccer players	International journal of sports physiology and performance	2015	irrelevant
58	Thomakos, Pierros; Spyrou, Konstantinos; Tsoukos, Athanasios; Katsikas, Christos; Bogdanis, Gregory C;	High-Intensity Interval Training Combined with High-Load Strength Training Improves Aerobic Fitness, Match Goals and Match Result during the In-Season Period in Under-19 Soccer Players	Sports	2023	irrelevant
59	Sutharsingh, Jackson; Kaviraj, P;	Different proportion of moderate high and high intensity interval training on dribbling performance among college level soccer players	International Journal of Physiology, Nutrition and Physical Education	2019	irrelevant
60	Delextrat, Anne; Gruet, Mathieu; Bieuzen, Francois;	Effects of small-sided games and high-intensity interval training on aerobic and repeated sprint performance and peripheral muscle oxygenation changes in elite junior basketball players	The Journal of Strength & Conditioning Research	2018	irrelevant
61	Buchheit, Martin;	Individualizing high-intensity interval training in intermittent sport athletes with the 30-15 Intermittent Fitness Test	NSCA Hot Topic Series [online]	2011	irrelevant
62	Wibowo, Ary; Risal, Breklen; Widiatmaja, Deandra Maharani; Rejeki, Purwo Sri;	Comparison of High-Intensity Interval Training and Moderate-Intensity Continuous Training on VO 2 max and Response Reaction Time in Basketball Referees.	Indian Journal of Forensic Medicine & Toxicology	2021	irrelevant
63	Naimo, MA; De Souza, EO; Wilson, JM; Carpenter, AL; Gilchrist, P; Lowery, RP; Averbuch, B; White, TM; Joy, J;	High-intensity interval training has positive effects on performance in ice hockey players	International journal of sports medicine	2015	irrelevant
64	Milanović, Zoran; Pantelić, Saša; Sporiš, Goran; Mohr, Magni; Krustrup, Peter;	Health-related physical fitness in healthy untrained men: effects on VO2max, jump performance and flexibility of soccer and moderate-intensity continuous running	PloS one	2015	irrelevant
65	Silva, Ana Filipa; Aghidemand, Mohammad Hosein; Kharatzadeh, Masoud; Ahmadi, Vahab Khan; Oliveira, Rafael; Clemente, Filipe Manuel; Badicu, Georgian; Murawska-Ciałowicz, Eugenia;	Effects of high-intensity resistance training on physical fitness, hormonal and antioxidant factors: a randomized controlled study conducted on young adult male soccer players	Biology	2022	irrelevant
66	Poulos, Stelios; Zacharogiannis, Elias; Paradisis, Giorgos; Kolyfa, Myrsini; Danias, Vasilis; Tsopanidou, Agela; Maridaki, Maria;	High Intensity Interval Training Does Not Improve Cardiorespiratory Parameters in Trained Young occer Players.	Journal of Exercise Physiology Online	2018	irrelevant
67	Buchheit, Martin; Laursen, PB; Kuhnle, J; Ruch, D; Renaud, C; Ahmaidi, S;	Game-based training in young elite handball players	International journal of sports medicine	2009	irrelevant
68	Kabdwal, Mahesh Chandra; Pal, Shubham; Poonia, Rina;	Effect of Periodized Interval Training in Combination with Explosive Strength and Speed in Game-Like Situation on Agility and High Intensity Aerobic Capacity of Youth Soccer Players	Physical Education Theory and Methodology	2023	irrelevant
69	da Silva, Juliano Fernandes; Nakamura, Fábio Yuzo; Carminatti, Lorival José; Dittrich, Naiandra; Cetolin, Tiago; Guglielmo, Luiz Guilherme Antonacci;	The effect of two generic aerobic interval training methods on laboratory and field test performance in soccer players	The Journal of Strength & Conditioning Research	2015	irrelevant
70	Setyawan, Risfandi; Puspitaningsari, Mecca;	Effect of high-intensity interval training (hiit) versushigh volume endurance training program (hvet) to the improvement of vo2max, vj and power for mens volleyball players	Lecturer repository	2017	irrelevant
71	Yan, Shuren; Kim, Yonghwan; Choi, Yongchul;	Aerobic and anaerobic fitness according to high-intensity interval training frequency in youth soccer players in the last stage of rehabilitation	International journal of environmental research and public health	2022	irrelevant
72	Böge, Veysel; Patlar, Suleyman;	The Effect of different training methods on aerobic performance and some respiratory parameters in young soccer players	Turkish Journal of Sport and Exercise	2022	irrelevant
73	Martínez-Rodríguez, Alejandro; Rubio-Arias, Jacobo A; García-De Frutos, José M; Vicente-Martínez, Manuel; Gunnarsson, Thomas P;	Effect of high-intensity interval training and intermittent fasting on body composition and physical performance in active women	International journal of environmental research and public health	2021	irrelevant
74	Agostino, Sorbara;	The improvement of the maximum aerobic speed in football through high intensity interval training.	Journal of Physical Education & Sport	2019	irrelevant
75	Cvetković, Nemanja; Stojanović, Emilija; Stojiljković, Nenad; Nikolić, Dušan; Milanović, Zoran;	Effects of a 12 week recreational football and high-intensity interval training on physical fitness in overweight children	Facta Universitatis, Series: Physical Education and Sport	2018	irrelevant
76	Setyawan, Risfandi; Bayu, Wahyu Indra;	EFFECT OF HIGH-INTENSITY INTERVAL TRAINING (HIIT) TO THE IMPROVEMENT OF MAXIMAL OXYGEN UPTAKE (VO2MAX)	ISSES 2014	2014	irrelevant
77	Bahtra, Ridho; Crisari, Silvio; Dinata, Windo Wiria; Susanto, Nugroho; Andria, Yogi;	VO2Max in Soccer Players: Comparison of Interval Training and Continuous Running	JOSSAE (Journal of Sport Science and Education)	2023	irrelevant
78	Gaamouri, Nawel; Hammami, Mehrez; Shephard, Roy J; Chelly, Mohamed Souhaiel; Knechtle, Beat; Suzuki, Katsuhiko; Gaied, Sabri;	Effects of brief periods of combined plyometric exercise and high intensity running training on the fitness performance of male U17 handball players	International Journal of Sports Science & Coaching	2023	irrelevant
79	Selmi, O; Zouaoui, M; Azaiez, F; Bouassida, A;	High intensity interval training negatively affects mood state in professional athletes	Science & Sports	2018	irrelevant
80	Kelly, David T; Tobin, Críonna; Egan, Brendan; McCarren, Andrew; O'Connor, Paul L; McCaffrey, Noel; Moyna, Niall M;	Comparison of sprint interval and endurance training in team sport athletes	The Journal of Strength & Conditioning Research	2018	irrelevant
81	Wiewelhove, Thimo; Raeder, Christian; Meyer, Tim; Kellmann, Michael; Pfeiffer, Mark; Ferrauti, Alexander;	Markers for routine assessment of fatigue and recovery in male and female team sport athletes during high-intensity interval training	PloS one	2015	irrelevant
82	Della Corte, Jaime; Rangel, Lorena; de Souza Vale, Rodrigo Gomes; de Mello, Danielli Braga; Marcos-Pardo, Pablo Jorge; Rosa, Guilherme;	Does high intensity interval training (HIIT) affect strength training performance	Arch Med Deport	2019	irrelevant
83	Rodríguez-Fernández, Alejandro; Lago, Ángel; Ramirez-Campillo, Rodrigo; Sánchez, Mario; Sánchez-Sánchez, Javier;	Cardiopulmonary-versus neuromuscular-based high-intensity interval training during a pre-season in youth female basketball players	Human Movement	2023	irrelevant
84	Diker, Gürkan; Darendeli, Abdulkerim; Chamari, Karim; Dellal, Alexandre; Müniroğlu, Sürhat; Ön, Sadi; Özkamçı, Hüseyin;	Recovery time variation during sprint interval training impacts amateur soccer players adaptations–a pilot study	Biology of Sport	2023	irrelevant
85	FLORIN, CAZAN; CONSTANTIN, RIZESCU; ADRIAN, GEORGESCU;	Improve maximal aerobic speed in handball seniors through intermittent effort	THE INFLUENCE OF PSYCHOLOGICAL TRAINING ON THE MANIFESTATION DYNAMICS OF CONFUSION AND BEWILDERMENT GENERATED BY COMPETITION STRESS	2013	irrelevant
86	Stojiljković, Nenad; Gušić, Marko; Molnar, Slavko;	SMALL-SIDED GAMES VERSUS INTERVAL TRAINING IN ADOLESCENT SOCCER PLAYERS: EFFECTS ON SPEED, CHANGE OF DIRECTION SPEED AND JUMPING PERFORMANCE.	Homo Sporticus	2019	irrelevant
87	Chittibabu, B;	Effect of high intensity interval training on and anaerobic capacity and fatigue index of male handball players	International Journal of Physical Education, Fitness and Sports	2014	irrelevant
88	Azam, Zulkhairi; Zaki, Sufyan; Sariman, Hanifa; Norsyam, Wan; Shahudin, Nurul Nadiah; Noor, Muhammad;	Effects of periodized small-sided training on physical fitness performance among young male football players	Proceedings of the 2nd International Colloquium on Sports Science, Exercise, Engineering and Technology 2015 (ICoSSEET 2015)	2016	irrelevant
89	Amani, Ali Reza; Sadeghi, Hassan; Afsharnezhad, Taher;	Interval Training with Blood Flow Restriction on Aerobic Performance among Young Soccer Players at Transition Phase.	Montenegrin Journal of Sports Science & Medicine	2018	irrelevant
90	Fernandez-Fernandez, Jaime; Zimek, Rico; Wiewelhove, Thimo; Ferrauti, Alexander;	High-intensity interval training vs. repeated-sprint training in tennis	The Journal of Strength & Conditioning Research	2012	irrelevant
91	Quan, Yanxiu; Zhao, YongXing; Musa, Rabiu M; Morgans, Ryland; Silva, Rui M; Hung, Chin-Hwai; Chen, Yung-Sheng;	Assessing Physical Fitness Adaptations in Collegiate Male Soccer Players Through Training Load Parameters: A Two-Arm Randomized Study on Combined Small-Sided Games and Running-Based High-Intensity Interval Training	Frontiers in Physiology		irrelevant
92	Murawska-Cialowicz, Eugenia; Wolanski, Pawel; Zuwala-Jagiello, Jolanta; Feito, Yuri; Petr, Miroslav; Kokstejn, Jakub; Stastny, Petr; Goliński, Dawid;	Effect of HIIT with Tabata protocol on serum irisin, physical performance, and body composition in men	International journal of environmental research and public health	2020	irrelevant
93	Bonato, Matteo; Agnello, Luca; Galasso, Letizia; Montaruli, Angela; Roveda, Eliana; Merati, Giampiero; La Torre, Antonio; Vitale, Jacopo A;	Acute modification of cardiac autonomic function of high-intensity interval training in collegiate male soccer players with different chronotype: a cross-over study	Journal of sports science & medicine	2017	irrelevant
94	Owen, Adam L; Wong, Del P; Paul, Darren; Dellal, Alexandre;	Effects of a periodized small-sided game training intervention on physical performance in elite professional soccer	The Journal of Strength & Conditioning Research	2012	irrelevant
95	Ouerghi, Nejmeddine; Fradj, Mohamed Kacem Ben; Bezrati, Ikram; Khammassi, Marwa; Feki, Moncef; Kaabachi, Naziha; Bouassida, Anissa;	Effects of high-intensity interval training on body composition, aerobic and anaerobic performance and plasma lipids in overweight/obese and normal-weight young men	Biology of sport	2017	irrelevant
96	Raoa, N Seshagiri; Johnsonb, P; Chittibabu, B;	Combined effect of high intensity intermittent training and weight training on aerobic capacity anaerobic capacity and fatigue index of male handball players	International Journal of Physical Education, Fitness & Sports	2013	irrelevant
97	Zhang, Zhi Yong; Ji, Hong Shen; He, Jia Xin; Huang, Lin Jie; Ding, Shi Cong; Sun, Jian; Li, Duan Ying;	A meta-analysis of the effects of high-intensity interval training and small-sided games on sprint performance in adolescents	Strength & Conditioning Journal	2023	irrelevant
98	Aliberti, Sara; Calandro, Antonio; Esposito, Giovanni; Altavilla, Gaetano; Raiola, Gaetano;	Three workouts compared: interval training, intermittent training and steady state training for the improvement of VO2max and BMI	Sports Science and Health	2021	irrelevant
99	Kilit, Bulent; Arslan, Ersan;	Effects of high-intensity interval training vs. on-court tennis training in young tennis players	The Journal of Strength & Conditioning Research	2019	irrelevant
100	Seitz, Laurent B; Rivière, Maxence; De Villarreal, Eduardo S; Haff, G Gregory;	The athletic performance of elite rugby league players is improved after an 8-week small-sided game training intervention	The Journal of Strength & Conditioning Research	2014	irrelevant
101	Aspin, Greg L; Graham, Michael K; Franklin, John D; Hicks, Kirsty M; Taylor, Jonathan M;	The Relationship Between the Anaerobic Speed Reserve and Acute Responses to High-Intensity Interval Training in Female Soccer Players	The Journal of Strength & Conditioning Research	2022	irrelevant
102	Arslan, Ersan; Soylu, Yusuf; Clemente, Filipe; Hazir, Tahir; Isler, Ayse Kin; Kilit, Bulent;	Short-term effects of on-field combined core strength and small-sided games training on physical performance in young soccer players	Biology of Sport	2021	irrelevant
103	Özgür, EKEN; Bayer, Ramazan;	THE EFFECT OF HIGH INTENSITY INTERVAL TRAINING PERFORMED AT DIFFERENT TIMES OF DAY ON SOME PERFORMANCE PARAMETERS	Journal of ROL Sport Sciences	2022	irrelevant
104	Cicioni-Kolsky, Daniel; Lorenzen, Christian; Williams, Morgan David; Kemp, Justin Guy;	Endurance and sprint benefits of high-intensity and supramaximal interval training	European journal of sport science	2013	irrelevant
105	Hwang, Juyoung; Kim, Jooyoung; Hwang, Juyoung; Kim, Jooyoung;	Effect of FIFA 11+ training program on soccer-specific physical performance and functional movement in collegiate male soccer players: A randomized controlled trial	Exercise Science	2019	irrelevant
106	Jastrzębska, Maria; Kaczmarczyk, Mariusz; Michalczyk, Małgorzata; Radzimiński, Łukasz; Stępień, Piotr; Jastrzębska, Joanna; Wakuluk, Dorota; Suárez, Arturo Díaz; Sánchez, Guillermo Felipe López; Cięszczyk, Paweł;	Can supplementation of vitamin D improve aerobic capacity in well trained youth soccer players?	Journal of human kinetics	2018	irrelevant
107	Bok, Daniel; Foster, Carl;	Applicability of field aerobic fitness tests in soccer: which one to choose?	Journal of functional morphology and kinesiology	2021	irrelevant
108	Hardinata, Riyan; Sastaman, Putra; Okilanda, Ardo; Tjahyanto, Teddy; Prabowo, Trisnar Adi; Rozi, Muhammad Fakhrur; Suganda, Mikkey Anggara; Suryadi, Didi;	Analysis of the physical condition of soccer athletes through the yo-yo test: a survey study on preparation for the provincial sports week	Retos: nuevas tendencias en educación física, deporte y recreación	2023	irrelevant
109	ALTINKÖK, Mustafa;	An analysis on the spheres of influence of high-intensity interval training (HIIT) practices	International Journal of Social Sciences and Education Research	2015	irrelevant
110	Elumalai, Gunathevan; Subramaniam, Prakash; Abadi, F; Sangkarevel, Mohansundar;	Effects of high intensity interval training on cardiovascular endurance and speed among under 16 hockey players	Proceedings of the 3rd Yogyakarta International Seminar on Health, Physical Education, and Sport Science in Conjunction with the 2nd Conference on Interdisciplinary Approach in Sports	2020	irrelevant
111	Güler, Özkan; Şahin, Fatma Neşe; Ersöz, Gülfem;	Effects of high intensity interval training on balance ability and recovery time in soccer players	International Journal of Sport Culture and Science	2017	irrelevant
112	Bici, Arben; Hafizi, Astrit; Skenderi, Dhimitraq;	Effects of 8-week High Intensity Maximal Aerobic Speed Training combined with Change of Direction (COD) improving VO2max of 16-year-old players	Editors-in-Chief: Dario Škegro		irrelevant
113	Saeedy, Malihe; Bijeh, Nahid; Moazzami, Mahtab;	The effect of six weeks of high-intensity interval training with and without zinc supplementation on aerobic power and anaerobic power in female futsal players	International journal of applied exercise physiology	2016	irrelevant
114	Radziminski, Lukasz; Rompa, Pawel; Barnat, Wojciech; Dargiewicz, Robert; Jastrzebski, Zbigniew;	A comparison of the physiological and technical effects of high-intensity running and small-sided games in young soccer players	International Journal of Sports Science & Coaching	2013	irrelevant
115	Zarrinkalam, Ebrahim; Ranjbar, Kamal; Davoudi, Milad;	Comparing the effects of eight weeks of low-volume and high-volume High Intensity interval training on lactate response and some performance indicators of soccer players	New Approaches in Exercise Physiology	2022	irrelevant
116	Arboleda-Serna, Víctor Hugo; Feito, Yuri; Patiño-Villada, Fredy Alonso; Vargas-Romero, Astrid Viviana; Arango-Vélez, Elkin Fernando;	Effects of high-intensity interval training compared to moderate-intensity continuous training on maximal oxygen consumption and blood pressure in healthy men: A randomized controlled trial	Biomedica	2019	irrelevant
117	SARKAR, SUROJIT; BANDYOPADHYAY, AMIT; DATTA, GOURIPROSAD; DEY, SWAPAN KUMAR;	The effect of high-intensity interval training on hematological variables and lipid profiles in team game athletes.	Trends in Sport Sciences	2023	irrelevant
118	Wen, Daizong; Utesch, Till; Wu, Jun; Robertson, Samuel; Liu, John; Hu, Guopeng; Chen, Haichun;	Effects of different protocols of high intensity interval training for VO2max improvements in adults: A meta-analysis of randomised controlled trials	Journal of science and medicine in sport	2019	irrelevant
119	Seo, Myong-Won; Lee, Jung-Min; Jung, Hyun Chul; Jung, Sung Woo; Song, Jong Kook;	Effects of various work-to-rest ratios during high-intensity interval training on athletic performance in adolescents	International journal of sports medicine	2019	irrelevant
120	Mcmillan, Kenny; Helgerud, J; Macdonald, R; Hoff, J;	Physiological adaptations to soccer specific endurance training in professional youth soccer players	British journal of sports medicine	2005	irrelevant
121	Impellizzeri, Franco M; Marcora, Samuele M; Castagna, Carlo; Reilly, Thomas; Sassi, Aldo; Iaia, FM; Rampinini, E;	Physiological and performance effects of generic versus specific aerobic training in soccer players	International journal of sports medicine	2006	irrelevant
122	Baydemir, Barış; Yurdakul, Hüseyin Özden; Aksoy, Serkan;	The Effect of Different Training Strategies Applied to Football Referees On Max (vo2) and Running Performance	Pakistan Journal of Medical & Health Sciences	2021	irrelevant
123	Fajrin, F; Kusnanik, NW;	Effects of high intensity interval training on increasing explosive power, speed, and agility	Journal of Physics: conference series	2018	irrelevant
124	Chan, Hardaway Chun-Kwan; Fong, Daniel Tik-Pui; Lee, Justin Wai-Yuk; Yau, Quentin Kai-Ching; Yung, Patrick Shu-Hang; Chan, Kai-Ming;	Power and endurance in Hong Kong professional football players	Asia-Pacific Journal of Sports Medicine, Arthroscopy, Rehabilitation and Technology	2016	irrelevant
125	Pardos-Mainer, Elena; Casajús, José Antonio; Bishop, Chris; Gonzalo-Skok, Oliver;	Effects of combined strength and power training on physical performance and interlimb asymmetries in adolescent female soccer players	International journal of sports physiology and performance	2020	irrelevant
126	Turner, Anthony N; Stewart, Perry F;	Strength and conditioning for soccer players	Strength & Conditioning Journal	2014	irrelevant
127	Nurjaya, Dede Rohmat; Septina, Trisha Aryanti; Purnamasari, Ira; Wibowo, Ricky;	The Effect of High Intensity Interval Training (HIIT) Training Method Using Elevation Training Mask (ETM) on Anaerobic Capacity	Competitor		irrelevant
128	Germano, Moisés Diego; Sindorf, Márcio Antônio Gonsalves; Da Silva, Carla Elisa; Evangelista, Alexandre Lopes; Bocalini, Danilo Sales; Lopes, Charles Ricardo;	High intensity interval training: Cardiorespiratory adaptations, metabolic and performance	Inter J Sports Sci	2015	irrelevant
129	Hammami, Amri; Gabbett, Tim J; Slimani, Maamer; Bouhlel, Ezdine;	Does small-sided games training improve physical-fitness and specific skills for team sports? A systematic review with meta-analysis	The Journal of sports medicine and physical fitness	2018	irrelevant
130	Nilsson, Johnny; Cardinale, Daniele;	Aerobic and anaerobic test performance among elite male football players in different team positions	LASE Journal of Sport Science	2015	irrelevant
131	Wong, Pui-lam; Chamari, Karim; Wisløff, Ulrik;	Effects of 12-week on-field combined strength and power training on physical performance among U-14 young soccer players	The Journal of Strength & Conditioning Research	2010	irrelevant
132	Buckley, Stephanie; Knapp, Kelly; Lackie, Amy; Lewry, Colin; Horvey, Karla; Benko, Chad; Trinh, Jason; Butcher, Scotty;	Multimodal high-intensity interval training increases muscle function and metabolic performance in females	Applied Physiology, Nutrition, and Metabolism	2015	irrelevant
133	Domčeková, Andrea; Šimonek, Jaromír; Bakaľár, Igor; Kanásová, Janka; Krčmárová, Bohumila; Krčmár, Matúš;	Can Running Speed and Aerobic Endurance Be Affected after 4 weeks of In-season Running-based HIIT of Different Modes	International Journal of Human Movement and Sports Sciences	2023	irrelevant
134	Yang, Dae-Jung; Uhm, Yo-Han;	The Effects of Transcranial Direct Current Stimulation Combined High Intensity Interval Training on Aerobic Exercise Capacity of the Soccer Player	Journal of The Korean Society of Integrative Medicine	2021	irrelevant
135	Akdoğan, Erkan; Yılmaz, İlker; Köklü, Yusuf; Alemdaroğlu, Utku; Cerrah, Ali Onur;	The effect of isolated or combined small-sided games and speed endurance training on physical performance parameters in young soccer players	Kinesiology	2021	irrelevant
136	Rice, Joshua; Brownlee, Thomas E; McRobert, Allistair P; Ade, Jack; Drust, Barry; Malone, James J;	The association between training load and physical development in professional male youth soccer players: a systematic review	International Journal of Sports Science & Coaching	2022	irrelevant
137	Olsen, Jørgen D; Rognhaug, Henrik R; Kvamme, Daniel; Støren, Øyvind; Støa, Eva Maria;	MAS and MANS predicts repeated sprint ability in youth soccer players	International Journal of Exercise Science	2023	irrelevant
138	Yalcin, Ebru; Sahin, Gulsah; Coskun, Ali; Yalcin, Onur;	Effect of high-intensity interval training vs. moderate-intensity continuous training in young trained cyclists	Journal of Physical Education and Sport	2022	irrelevant
139	Rabbani, A; Buchheit, M;	Heart rate-based versus speed-based high-intensity interval training in young soccer players	International Research in Science and Soccer II	2015	irrelevant
140	Rodríguez-Rosell, David; Franco-Márquez, Felipe; Mora-Custodio, Ricardo; González-Badillo, Juan José;	Effect of high-speed strength training on physical performance in young soccer players of different ages	The Journal of Strength & Conditioning Research	2017	irrelevant
141	Favero, Terence G; Stoll, Kara Jackson;	SEASONAL IMPROVEMENTS IN VO 2MAX AMONG WOMEN'S COLLEGE SOCCER PLAYERS WITH ONE-DAY PER WEEK AEROBIC INTERVAL TRAINING.	Kinesiologia Slovenica	2016	irrelevant
142	Sagelv, Edvard H; Selnæs, Ivar; Pedersen, Sigurd; Pettersen, Svein Arne; Randers, Morten B; Welde, Boye;	Effects of linear versus changes of direction repeated sprints on intermittent high intensity running performance in high-level junior football players over an entire season: a randomized trial	Sports	2019	irrelevant
143	Khaleel, Naktal Muzahem;	The effect of skilful physical exercises in a high-intensity interval training method by changing rest periods on the development of some physical and skill abilities and aerobic capacity of handball players	Journal of STEPS for Humanities and Social Sciences	2022	irrelevant
144	Milioni, Fabio; de Poli, Rodrigo Araújo Bonetti; Saunders, Bryan; Gualano, Bruno; da Rocha, Alisson L; Sanchez Ramos da Silva, Adelino; Muller, Paulo de Tarso Guerrero; Zagatto, Alessandro Moura;	Effect of β-alanine supplementation during high-intensity interval training on repeated sprint ability performance and neuromuscular fatigue	Journal of applied physiology	2019	irrelevant
145	Buchheit, Martin; Laursen, Paul B;	High-intensity interval training, solutions to the programming puzzle: Part I: cardiopulmonary emphasis	Sports medicine	2013	irrelevant
146	Rodríguez, David Suárez; Del Valle, Miguel;	High-intensity specific intermittent training (SIT) in the preparation of the tennis player	Archivos de Medicina del Deporte	2018	irrelevant
147	Chen, Yonghui; Feng, Xinmiao; Huang, Lanmin; Mi, Jing;	The effect of concurrent high-intensity interval training and resistance training on the lower body maximal strength and explosive power: A updated systematic review and meta-analysis	Isokinetics and Exercise Science	2023	irrelevant
148	Bonato, Matteo; La Torre, Antonio; Saresella, Marina; Marventano, Ivana; Merati, Giampiero; Banfi, Giuseppe; Vitale, Jacopo A;	Effect of high-intensity interval training versus small-sided games training on sleep and salivary cortisol level	International Journal of Sports Physiology and Performance	2020	irrelevant
149	Menz, Verena; Marterer, Natalie; Amin, Sachin B; Faulhaber, Martin; Hansen, Alexander B; Lawley, Justin S;	Functional vs. Running low-volume high-intensity interval training: Effects on vo2max and muscular endurance	Journal of sports science & medicine	2019	irrelevant
150	Gušić, Marko; Stanković, Mima; Radanović, Danilo; Andrašić, Slobodan; Molnar, Slavko;	SMALL-SIDED GAMES VERSUS INTERVAL TRAINING IN ADOLESCENT SOCCER PLAYERS: EFFECTS ON BODY COMPOSITION	Facta Universitatis, Series: Physical Education and Sport	2021	irrelevant
151	Kurtay, Mahmut; Turan, Serhat; Durukan, Erdil; Taş, Murat;	The Effect of physical performance training on Yo-Yo intermediate Level 1 Test parameters in young soccer players	International Journal of Sport Culture and Science	2020	irrelevant
152	Kada, D Boumedien; Haroun, Dif; Ali, Bengoua; Mohammed, D Nghal;	The Development of Aerobic Capacity between the Short-term Training 15"/15" and the Long-term Training 3'/3'for Soccer Players U21	Journal of Namibian Studies: History Politics Culture	2023	irrelevant
153	Sanchez-Sanchez, Javier; Carretero, Manuel; Ramirez-Campillo, Rodrigo; Petisco, Cristina; Diego, María; Gonzalo-Skok, Oliver; Nakamura, Fábio Y;	EFFECTS OF HIGH-INTENSITY TRAINING WITH ONE VERSUS THREE CHANGES OF DIRECTION ON YOUTH FEMALE BASKETBALL PLAYERS’PERFORMANCE	Kinesiology	2018	irrelevant
154	Marterer, Natalie; Menz, Verena; Amin, Sachin; Faulhaber, Martin;	6-week high-intensity interval training (HIIT) of the lower extremities improves VO2max of the upper extremities	International Journal of Sports Medicine	2020	irrelevant
155	Rabbania, A; Buchheita, M;	13 Heart rate-based versus speed-based high-intensity interval training in young soccer players	International Research in Science and Soccer II	2015	irrelevant
156	Suryadi, Didi; Yanti, Novi; Tjahyanto, Teddy; Rianto, Louis;	Yo-Yo Intermitten Recovery Test: A study of football players’ VO2max physical condition	Journal Sport Area	2023	irrelevant
157	Alvira, Daniel Castillo; Tobalina, Jesús Cámara; Castagna, Carlo; Casajús, Jose Antonio; Irigoyen, Javier Yanci;	High-intensity training effects on top-level soccer referees’ repeated sprint ability and cardiovascular performance	Arch Med Deporte	2020	irrelevant
158	Iaia, F Marcello; Fiorenza, Matteo; Perri, Enrico; Alberti, Giampietro; Millet, Grégoire P; Bangsbo, Jens;	The effect of two speed endurance training regimes on performance of soccer players	PloS one	2015	irrelevant
159	Teixeira, Anderson S; Arins, Francimara B; De Lucas, Ricardo D; Carminatti, Lorival J; Dittrich, Naiandra; Nakamura, Fábio Yuzo; Guglielmo, Luiz Guilherme A;	Comparative effects of two interval shuttle-run training modes on physiological and performance adaptations in female professional futsal players	The Journal of Strength & Conditioning Research	2019	irrelevant
160	Mujika, Iñigo;	Intense training: the key to optimal performance before and during the taper	Scandinavian journal of medicine & science in sports	2010	irrelevant
161	Yunus, Mahmud; Raharjo, Slamet;	The effect of circuit and interval training on maximum oxygen volume (vo2max) in professional futsal athletes	Kinestetik: Jurnal Ilmiah Pendidikan Jasmani	2022	irrelevant
162	Gist, Nicholas H; Fedewa, Michael V; Dishman, Rod K; Cureton, Kirk J;	Sprint interval training effects on aerobic capacity: a systematic review and meta-analysis	Sports medicine	2014	irrelevant
163	Mcgawley, Kerry; Andersson, P-I;	The order of concurrent training does not affect soccer-related performance adaptations	International journal of sports medicine	2013	irrelevant
164	Dechechi, Clodoaldo; Aquino, Rodrigo; Monezes, Rafael; Puggina, Enrico Fuini;	Effects of small-sided games on technical-tactical actions and physical performance in handball: a systematic review	Human Movement	2023	irrelevant
165	Afyon, Yakup Akif; Mülazimoğlu, Olcay; Celikbilek, Sinan; Kalafat, Çağan;	The effect of Tabata training program on physical and motoric characteristics of soccer players	Progress in Nutrition	2021	irrelevant
166	Mikalonytė, Rasa; Paulauskas, Rūtenis; Abade, Eduardo; Figueira, Bruno;	Effects of small-sided games vs. simulated match training on physical performance of youth female handball players	Plos one	2022	irrelevant
167	Makar, Piotr; Praça, Gibson; Kawczyński, Adam; Akyildiz, Zeki; Yıldız, Mehmet; Aquino, Rodrigo; Clemente, Filipe Manuel;	Testing the effects of 4-week training programs based on extreme and medium-sided soccer games: a study focusing on change-of-direction, vertical jump height and locomotor profile	BMC Sports Science, Medicine and Rehabilitation	2022	irrelevant
168	Mondal, Mr Gopal; Mitra, Sentu;	EFFECT OF HIIT & SET TRAINING ON REPEATED SPRINT ABILITY OF FOOTBALL PLAYERS	Journal DOI	2016	irrelevant
169	Eniseler, Niyazi; Şahan, Çağatay; Özcan, Ilker; Dinler, Kıvanç;	High-intensity small-sided games versus repeated sprint training in junior soccer players	Journal of human kinetics	2017	irrelevant
170	Dai, Lu; Xie, Bixia;	Adaptations to optimized interval training in soccer players: A comparative analysis of standardized methods for individualizing interval interventions	Journal of Sports Science & Medicine	2023	irrelevant
171	Kusnanik, Nining Widyah; Fajrin, Stephen Bird; Januarumi, Fransisca; Sudarso, Alizah; Puteri, Imanda; Fenanlampir, Albertus;	The Effect of High Intensity Interval Training in Improving Aerobic Capacity	ISMINA 2021: Proceedings of the 5th International Conference on Sports, Health, and Physical Education, ISMINA 2021, 28-29 April 2021, Semarang, Central Java, Indonesia	2021	irrelevant
172	Wang, Sheng; Choi, Hyongjun; Jiang, Xiaohui;	Impact of Cardiovascular-Respiratory Parameters on High-Intensity Football Training	Revista de Psicología del Deporte	2023	irrelevant
173	Clemente, Filipe Manuel; Sarmento, Hugo;	Combining small-sided soccer games and running-based methods: A systematic review	Biology of Sport	2021	irrelevant
174	Wahl, Patrick; Güldner, Matthias; Mester, Joachim;	Effects and sustainability of a 13-day high-intensity shock microcycle in soccer	Journal of sports science & medicine	2014	irrelevant
175	Yang, Ming-Ta; Lee, Mien-Mien; Hsu, Shu-Ching; Chan, Kuei-Hui;	Effects of high-intensity interval training on canoeing performance	European journal of sport science	2017	irrelevant
176	Bujalance-Moreno, Pascual; Latorre-Román, Pedro Ángel; García-Pinillos, Felipe;	A systematic review on small-sided games in football players: Acute and chronic adaptations	Journal of sports sciences	2019	irrelevant
177	Marzouki, Hamza; Ouergui, Ibrahim; Doua, Nidhal; Gmada, Nebil; Bouassida, Anissa; Bouhlel, Ezdine;	Effects of 1 vs. 2 sessions per week of equal-volume sprint training on explosive, high-intensity and endurance-intensive performances in young soccer players	Biology of Sport	2021	irrelevant
178	Ortiz, Jaelson G; da Silva, Juliano F; Carminatti, Lorival J; Guglielmo, Luiz GA; Diefenthaeler, Fernando;	Effect of 8 weeks soccer training on health and physical performance in untrained women	Journal of sports science & medicine	2018	irrelevant
179	Iacono, Antonio Dello; Beato, Marco; Unnithan, Viswanath;	Comparative effects of game profile–based training and small-sided games on physical performance of elite young soccer players	The Journal of Strength & Conditioning Research	2021	irrelevant
180	Kobal, Ronaldo; Loturco, Irineu; Barroso, Renato; Gil, Saulo; Cuniyochi, Rogério; Ugrinowitsch, Carlos; Roschel, Hamilton; Tricoli, Valmor;	Effects of different combinations of strength, power, and plyometric training on the physical performance of elite young soccer players	The journal of strength & conditioning research	2017	irrelevant
181	Helgerud, Jan; Engen, Lars Christian; Wisløff, Ulrik; Hoff, JAN;	Aerobic endurance training improves soccer performance	Medicine & Science in Sports & Exercise	2001	irrelevant
182	Castillo, Daniel; Raya-González, Javier; Sarmento, Hugo; Clemente, Filipe Manuel; Yanci, Javier;	Effects of including endurance and speed sessions within small-sided soccer games periodization on physical fitness	Biology of sport	2021	irrelevant
183	Kittel, Aden; Elsworthy, Nathan; Spittle, Michael;	Incorporating perceptual decision-making training into high-intensity interval training for Australian football umpires	Journal of sports sciences	2019	irrelevant
184	DEAK, Grațiela-Flavia; Boros-Balint, Iuliana;	A 4-WEEK PILOT STUDY INVESTIGATING THE EFFECTS OF HIGH INTENSITY INTERVAL TRAINING ON PULMONARY FUNCTION AND AEROBIC CAPACITY.	eLearning & Software for Education	2017	irrelevant
185	Papadimitriou, Konstantinos; Savvoulidis, Stratos;	Does High Intensity Interval Training (HIIT), have an effect on young swimmers' performance?	Journal of Swimming Research	2017	irrelevant
186	Obradović, Jelena; Vukadinović, Mila; Pantović, Milan; Baić, Mario;	HIIT vs moderate intensity endurance training: impact on aerobic parameters in young adult men	Acta Kinesiologica	2016	irrelevant
187	Clemente, Filipe Manuel; Nikolaidis, Pantelis Theodoros;	Profile of 1-month training load in male and female football and futsal players	SpringerPlus	2016	irrelevant
188	Oliveira, Jonatan de; Hofman, Natan Borges; Pasquarelli, Bruno N; Leonardi, Thiago José;	Proposals and effects of training using small-sided games for young soccer players: a narrative review	Motriz: Revista de Educação Física	2022	irrelevant
189	Gharahdaghi, Nima; Kordi, Mohammad Reza; Safaei, Mahdi; Arabloueisani, Maryam;	Adaptive responses of myofibrillar disruption symptoms to high intensity interval aerobic training in soccer players	J Am Sci	2013	irrelevant
190	Mostafa Farkhani, Babak; Asghari, Hadi; Razavi, Hadi; Behradnasab, Mohsen; Mogharnasi, Mehdi;	Effect of 4 weeks concurrent resistance-endurance training with continuous and interval methods on muscular power, strength and maximal oxygen consumption in young men soccer players	Journal of Practical Studies of Biosciences in Sport	2021	irrelevant
191	Khammassi, Marwa; Ouerghi, Nejmeddine; Said, Mohamed; Feki, Moncef; Khammassi, Yosra; Pereira, Bruno; Thivel, David; Bouassida, Anissa;	Continuous moderate-intensity but not high-intensity interval training improves immune function biomarkers in healthy young men	The Journal of Strength & Conditioning Research	2020	irrelevant
192	Iaia, F Marcello; Fiorenza, Matteo; Larghi, Luca; Alberti, Giampietro; Millet, Grégoire P; Girard, Olivier;	Short-or long-rest intervals during repeated-sprint training in soccer?	PloS one	2017	irrelevant
193	Bossmann, Thomas; Bickmeyer, Malte; Woll, Alexander; Wagner, Ingo;	Effects of whole-body high-intensity interval training and different runningbased high-intensity interval training protocols on aerobic capacity and strength endurance in young physical education students	Journal of Physical Education and Sport	2023	irrelevant
194	Nikbakht, Hojatollah; Keshavarz, Saeed; Ebrahim, Khosrow;	The effects of tapering on repeated sprint ability (RSA) and maximal aerobic power in male soccer players	American Journal of Scientific Research	2011	irrelevant
195	Romaratezabala, Estibaliz; Nakamura, Fabio; Ramirez-Campillo, Rodrigo; Castillo, Daniel; Rodríguez-Negro, Josune; Yanci, Javier;	Differences in physical performance according to the competitive level in amateur handball players	The Journal of Strength & Conditioning Research	2020	irrelevant
196	Quezada-Muñoz, Yaquelina; Rodríguez-Artigas, Pablo; Aravena-Sagardia, Pablo; Barramuño, Mauricio; Herrera-Valenzuela, Tomás; Guzmán-Muñoz, Eduardo; Magnani-Branco, Braulio Henrique; Valdés-Badilla, Pablo;	Efectos de un Programa de Entrenamiento Intervalado de Alta Intensidad sobre la Composición Corporal y Condición Física en Jugadoras de Hockey Césped	International Journal of Morphology	2021	irrelevant
197	Karahan, Mustafa;	Effect of skill-based training vs. small-sided games on physical performance improvement in young soccer players	Biology of sport	2020	irrelevant
198	Batacan, Romeo B; Duncan, Mitch J; Dalbo, Vincent J; Tucker, Patrick S; Fenning, Andrew S;	Effects of high-intensity interval training on cardiometabolic health: a systematic review and meta-analysis of intervention studies	British journal of sports medicine	2017	irrelevant
199	Rahman, Taufiq; Nurkholis, Nurkholis; Ismalasari, Rini;	Pengaruh High Intensity Interval Training (HIIT) Rasio 1: 3 dan Rasio 1: 5 terhadap Kecepatan, Kelincahan dan VO2max Pada Ekstrakurikuler Sepakbola SMAN 5 Mataram	Jurnal Ilmiah Mandala Education	2020	irrelevant
200	Akcan, İbrahim Orkun; Aydos, Latif; Akgül, Mustafa Şakir;	The effect of high intensity interval training in different forms applied to combat athletes on body composition and muscular strength	Turkish Journal of Sport and Exercise	2020	irrelevant
201	Iacono, Antonio Dello; Ardigò, Luca P; Meckel, Yoav; Padulo, Johnny;	Effect of small-sided games and repeated shuffle sprint training on physical performance in elite handball players	The Journal of Strength & Conditioning Research	2016	irrelevant
202	Silva, João R; Magalhães, José F; Ascensão, António A; Oliveira, Eduardo M; Seabra, André F; Rebelo, António N;	Individual match playing time during the season affects fitness-related parameters of male professional soccer players	The Journal of Strength & Conditioning Research	2011	irrelevant
203	Upadhyay, Vivekanand; Sandhu, JS;	A comparative study of effect of high intensity interval training and slow continuous training on the aerobic performance in adult healthy untrained male vouneers	Journal of Medical Science and Clinical research	2016	irrelevant
204	Bhakti, Yopi Hutomo; Adi, S;	Improve Vo2max and arm strength of handball athletes	International Conference on Science, Education, and Technology	2022	irrelevant
205	Milanović, Zoran; Pantelić, Saša; Kostić, Robert; Trajković, Nebojša; Sporiš, Goran;	Soccer vs. running training effects in young adult men: which programme is more effective in improvement of body composition? Randomized controlled trial	Biology of Sport	2015	irrelevant
206	Bělka, Jan; Hůlka, Karel; Šafář, Michal;	Small-sided games versus continuous endurance training in female handball players	Journal of Human Kinetics	2023	irrelevant
207	Schmidt, Jakob Friis; Andersen, Thomas Rostgaard; Horton, Joshua; Brix, Jonathan; Tarnow, Lise; Krustrup, Peter; Andersen, Lars Juel; Bangsbo, Jens; Hansen, Peter Riis;	Soccer training improves cardiac function in men with type 2 diabetes	Medicine & Science in Sports & Exercise	2013	irrelevant
208	Usra, Meirizal; Bayu, Wahyu Indra; Solahuddin, Soleh; Yusfi, Herri;	High-intensity interval training for undergraduate students: Study protocols for randomized controlled trials.	Journal of Physical Education & Sport	2022	irrelevant
209	Riccardo, Izzo; Altavilla, Gaetano; Antonio, Cejudo; Gaetano, Raiola; Tiziana, D'Isanto; Marco, Giovannelli;	Performance improvement in yo-yo intermittent recovery test Level 2 and during official matches: The role of speed endurance training production in Élite football players	Sport Mont	2020	irrelevant
210	Jastrzebska, Maria; Kaczmarczyk, Mariusz; Suárez, Arturo Diaz; Sánchez, Guillermo Felipe López; Jastrzebska, Joanna; Radziminski, Lukasz; Jastrzebski, Zbigniew;	Iron, hematological parameters and blood plasma lipid profile in vitamin D supplemented and non-supplemented young soccer players subjected to high-intensity interval training	Journal of nutritional science and vitaminology	2017	irrelevant
211	Wiewelhove, Thimo; Schneider, Christoph; Schmidt, Alina; Döweling, Alexander; Meyer, Tim; Kellmann, Michael; Pfeiffer, Mark; Ferrauti, Alexander;	Active recovery after high-intensity interval-training does not attenuate training adaptation	Frontiers in physiology	2018	irrelevant
212	Pellegrino, Gabriel Calderón; Paredes-Hernández, Víctor; Sánchez-Sánchez, Javier; García-Unanue, Jorge; Gallardo, Leonor;	Effect of the fatigue on the physical performance in different small-sided games in elite football players	The Journal of Strength & Conditioning Research	2020	irrelevant
213	Doncaster, Greg; Iga, John; Unnithan, Viswanath;	Influence of Cardio-Respiratory Fitness on Physical Performance in Elite Youth Soccer	Journal of Physical Fitness, Medicine & Treatment in Sports	2018	irrelevant
214	Aziz, Abdul Rashid; Chia, Michael; Singh, Rabindarjeet; Wahid, Mohamed Faizul;	Effects of Ramadan fasting on perceived exercise intensity during high-intensity interval training in elite youth soccer players	International Journal of Sports Science & Coaching	2011	irrelevant
215	Stanković, Mima; Gušić, Marko; Nikolić, Siniša; Barišić, Valentin; Krakan, Ivan; Sporiš, Goran; Mikulić, Ivan; Trajković, Nebojša;	30–15 intermittent fitness test: a systematic review of studies, examining the VO2max estimation and training programming	Applied Sciences	2021	irrelevant
216	Hermassi, Souhail; Ingebrigtsen, Jørgen; Schwesig, René; Fieseler, Georg; Delank, Karl-Stefan; Chamari, Karim; Shephard, Roy J; Chelly, Mohamed-Souhaiel;	Effects of in-season short-term aerobic and high-intensity interval training program on repeated sprint ability and jump performance in handball players.	The Journal of sports medicine and physical fitness	2016	irrelevant
217	Purnawan, Ardi Cahya; Yudhistira, Dewangga; La Ode, A; Naviri, Sinta;	The effects of 1: 1 interval ratio training on agility and endurance of young football players	Asian Exercise and Sport Science Journal	2023	irrelevant
218	Buchheit, M; Dikmen, U; Vassallo, C;	The 30-15 Intermittent Fitness Test—Two decades of learnings	Sport Performance & Science Reports	2021	irrelevant
219	Vitale, Jacopo A; Banfi, Giuseppe; La Torre, Antonio; Bonato, Matteo;	Effect of a habitual late-evening physical task on sleep quality in neither-type soccer players	Frontiers in Physiology	2018	irrelevant
220	Requena, Bernardo; García, Inmaculada; Suárez-Arrones, Luis; de Villarreal, Eduardo Sáez; Orellana, José Naranjo; Santalla, Alfredo;	Off-season effects on functional performance, body composition, and blood parameters in top-level professional soccer players	The Journal of Strength & Conditioning Research	2017	irrelevant
221	Garcia-Ramos, Amador; Haff, Guy Gregory; Feriche, Belen; Jaric, Slobodan;	Effects of different conditioning programmes on the performance of high-velocity soccer-related tasks: Systematic review and meta-analysis of controlled trials	International Journal of Sports Science & Coaching	2018	irrelevant
222	Camacho-Cardenosa, Alba; Brazo-Sayavera, Javier; Camacho-Cardenosa, Marta; Marcos-Serrano, Marta; Timón, Rafael; Olcina, Guillermo;	Effects of high intensity interval training on fat mass parameters in adolescents	Rev Esp Salud Publica	2016	irrelevant
223	Impellizzeri, Franco M; Rampinini, Ermanno; Maffiuletti, Nicola A; Castagna, Carlo; Bizzini, Mario; Wisløff, Ulrik;	Effects of aerobic training on the exercise-induced decline in short-passing ability in junior soccer players	Applied Physiology, Nutrition, and Metabolism	2008	irrelevant
224	Doncaster, Greg; Marwood, Simon; Iga, John; Unnithan, Viswanath;	Influence of oxygen uptake kinetics on physical performance in youth soccer	European journal of applied physiology	2016	irrelevant
225	Clemente, Filipe Manuel; Ramirez-Campillo, Rodrigo; Sarmento, Hugo;	Detrimental effects of the off-season in soccer players: a systematic review and meta-analysis	Sports Medicine	2021	irrelevant
226	Boraczyński, Michał; Boraczyński, Tomasz; Podstawski, Robert; Wójcik, Zbigniew; Gronek, Piotr;	Relationships between measures of functional and isometric lower body strength, aerobic capacity, anaerobic power, sprint and countermovement jump performance in professional soccer players	Journal of Human Kinetics	2020	irrelevant
227	Jastrzębska, Maria; Kaczmarczyk, Mariusz; Jastrzębski, Zbigniew;	Effect of vitamin D supplementation on training adaptation in well-trained soccer players	The Journal of Strength & Conditioning Research	2016	irrelevant
228	Carey, Daniel G; Drake, Melanie M; Pliego, German J; Raymond, Robert L;	Do hockey players need aerobic fitness? Relation between VO2max and fatigue during high-intensity intermittent ice skating	The Journal of Strength & Conditioning Research	2007	irrelevant
229	Mier, Constance M; Alexander, Ryan P;	Intermittent vs continuous graded exercise test for VO2max in college soccer athletes	International Journal of Exercise Science	2011	irrelevant
230	Rodríguez-Rosell, David; Franco-Márquez, Felipe; Pareja-Blanco, Fernando; Mora-Custodio, Ricardo; Yáñez-García, Juan M; González-Suárez, José M; González-Badillo, Juan J;	Effects of 6 weeks resistance training combined with plyometric and speed exercises on physical performance of pre-peak-height-velocity soccer players	International journal of sports physiology and performance	2016	irrelevant
231	Tomabechi, Nobuyasu; Takizawa, Kazuki; Shibata, Keisuke; Mizuno, Masao;	Effects of 3-week work-matched high-intensity intermittent cycling training with different cadences on VO2max in University athletes	Sports	2018	irrelevant
232	Ouerghi, Nejmeddine; Ben Fradj, Mohamed Kacem; Khammassi, Marwa; Feki, Moncef; Kaabachi, Naziha; Bouassida, Anissa;	Plasma chemerin in young untrained men: association with cardio-metabolic traits and physical performance, and response to intensive interval training	Neuroendocrinology letters	2017	irrelevant
233	Bok, Daniel; Ambruš, Paula;	DIFFERENCES IN ACUTE NEUROMUSCULAR RESPONSES TO HIGH-INTENSITY INTERVAL TRAINING PRESCRIBED WITH TWO DIFFERENT AEROBIC FIELD TESTS	2022 NSCA National Conference	2022	irrelevant
234	Faude, Oliver; Steffen, Anke; Kellmann, Michael; Meyer, Tim;	The Effect of Short-Term Interval Training During the Competitive Season on	International Journal of Sports Physiology and Performance		irrelevant
235	Buchheit, Martin;	The 30–15 intermittent fitness test: 10 year review	Myorobie J	2010	irrelevant
236	Rampinini, Ermanno; Sassi, Aldo; Morelli, Andrea; Mazzoni, Stefano; Fanchini, Maurizio; Coutts, Aaron J;	Repeated-sprint ability in professional and amateur soccer players	Applied Physiology, Nutrition, and Metabolism	2009	irrelevant
237	Hill-Haas, Stephen V; Coutts, AJ; Rowsell, GJ; Dawson, BT;	Generic versus small-sided game training in soccer	International journal of sports medicine	2009	irrelevant
238	Akgül, Mustafa Şakir; Karabıyık, Hakan; Akgül, Melike Nur;	A COMPARISON OF REPEATED WINGATE BASED OF HIGH INTENSITY INTERVAL TRAINING AND MODERATE INTENSITY CONTINUOUS TRAINING ON AEROBIC CAPACITY UNDER NORMOBARIC HYPOXIA.	Kinesiologia Slovenica	2023	irrelevant
239	McGinley, Cian; Bishop, David J;	Influence of training intensity on adaptations in acid/base transport proteins, muscle buffer capacity, and repeated-sprint ability in active men	Journal of Applied Physiology	2016	irrelevant
240	He, Juncong; Jiang, Wenmei;	Effects of high-intensity training on basketball players	Revista Brasileira de Medicina do Esporte	2023	irrelevant
241	Daryanoosh, Farhad; Alishavandi, Hossein; Nemati, Javad; Basereh, Aref; Jowhari, Alireza; Asad-Manesh, Enayatollah; Oliveira, Rafael; Brito, João Paulo; Prieto-González, Pablo; García-Calvo, Tomás;	Effect of interval and continuous small-sided games training on the bio-motor abilities of young soccer players: a comparative study	BMC Sports Science, Medicine and Rehabilitation	2023	irrelevant
242	Zeng, Jinshu; Pojskic, Haris; Xu, Jing; Xu, Yuanhong; Xu, Fei;	Acute physiological, perceived exertion and enjoyment responses during a 4-week basketball training: a small-sided game vs. high-intensity interval training	Frontiers in Psychology	2023	irrelevant
243	Bohner, Jonathan D; Hoffman, Jay R; McCormack, William P; Scanlon, Tyler C; Townsend, Jeremy R; Stout, Jeffrey R; Fragala, Maren S; Fukuda, David H;	Moderate altitude affects high intensity running performance in a collegiate women’s soccer game	Journal of human kinetics	2015	irrelevant
244	Dolci, Filippo; Hart, Nicolas H; Kilding, Andrew; Chivers, Paola; Piggott, Ben; Spiteri, Tania;	Movement economy in soccer: Current data and limitations	Sports	2018	irrelevant
245	Abassi, W; Ouerghi, N; Feki, M; Jebabli, N; Andrade, Marilia Santos; Bouassida, A; Sousa, CV; Nikolaidis, Pantelis Theodoros; Weiss, K; Knechtle, Beat;	Effects of moderate-vs. high-intensity interval training on physical fitness, enjoyment, and affective valence in overweight/obese female adolescents: a pre-/post-test study	European Review for Medical and Pharmacological Sciences	2023	irrelevant
246	Papadopoulos, Chariton; Michailidis, Yiannis; Metaxas, Thomas I; Mandroukas, Athanasios; Fotiadou, Eleni G; Giagazoglou, Paraskevi; Christoulas, Kosmas; Tsimaras, Vasilios;	Physiological Profile and Correlations between VO2max and Match Distance Running Performance of Soccer Players with Visual Impairment	Applied Sciences	2023	irrelevant
247	Osawa, Yusuke; Azuma, Koichiro; Tabata, Shogo; Katsukawa, Fuminori; Ishida, Hiroyuki; Oguma, Yuko; Kawai, Toshihide; Itoh, Hiroshi; Okuda, Shigeo; Matsumoto, Hideo;	Effects of 16-week high-intensity interval training using upper and lower body ergometers on aerobic fitness and morphological changes in healthy men: a preliminary study	Open access journal of sports medicine	2014	irrelevant
248	Pramdhan, Kartono;	The Effect of the Tabata Training Method on Aerobic Capacity in Soccer	IPEC	2022	irrelevant
249	Stoll, Kara Jackson;	SEASONAL IMPROVEMENTS IN VO^ sub 2MAX^ AMONG WOMEN'S COLLEGE SOCCER PLAYERS WITH ONE-DAY PER WEEK AEROBIC INTERVAL TRAINING/SEZONSKO IZBOLJSANJE V VO^ sub 2 MAX^ PRI STUDENTKAH NOGOMETASICAH OB ENKRAT TEDENSKEM AEROBNEM INTERVALNEM TRENINGU	Kinesiologia Slovenica	2016	irrelevant
250	Støren, Øyvind; Helgerud, Jan; Sæbø, Mona; Støa, Eva Maria; Bratland-Sanda, Solfrid; Unhjem, Runar J; Hoff, Jan; Wang, Eivind;	The effect of age on the V˙ O2max response to high-intensity interval training	Medicine & Science in Sports & Exercise	2017	irrelevant
251	Anderson, Liam; Flannigan, Craig; Polychronopoulos, Paraskevas; MacKenzie, Robbie; Drust, Barry; Milsom, Jordan;	Lessons from the COVID-19 pandemic: Insights into effective training strategies for physical development in football	International Journal of Sports Science & Coaching	2023	irrelevant
252	Habibie, Ramdhan Nur; Sulaiman, Sulaiman; Irawan, Fajar Awang;	Effect of Training Method and Hemoglobin Level on Cardovascular Endurance of Siliwangi University Football Players	JUARA: Jurnal Olahraga	2023	irrelevant
253	Hammami, Amri; Randers, Morten B; Kasmi, Sofien; Razgallah, Mohamed; Tabka, Zouhaier; Chamari, Karim; Bouhlel, Ezdine;	Effects of soccer training on health-related physical fitness measures in male adolescents	Journal of sport and health science	2018	irrelevant
254	Chittibabu, B;	Effect of high intensity interval training on aerobic power and anaerobic power of male handball players	Indian Journal of Research	2014	irrelevant
255	Alvurdu, Sümer; Baykal, Cihan; Akyildiz, Zeki; Şenel, Ömer; Silva, Ana Filipa; Conte, Daniele; Clemente, Filipe Manuel;	Impact of prolonged absence of organized training on body composition, neuromuscular performance, and aerobic capacity: A study in youth male soccer players exposed to COVID-19 lockdown	International journal of environmental research and public health	2022	irrelevant
256	Bok, Daniel; Gulin, Jere; Škegro, Dario; Šalaj, Sanja; Foster, Carl;	Comparison of anaerobic speed reserve and maximal aerobic speed methods to prescribe short format high‐intensity interval training	Scandinavian journal of medicine & science in sports	2023	irrelevant
257	Engel, Florian; Härtel, Sascha; Strahler, Jana; Wagner, Matthias Oliver; Bös, Klaus; Sperlich, Billy;	Hormonal, metabolic, and cardiorespiratory responses of young and adult athletes to a single session of high-intensity cycle exercise	Pediatric exercise science	2014	irrelevant
258	Guerrero-Calderón, Berni;	The effect of short-term and long-term coronavirus quarantine on physical performance and injury incidence in high-level soccer	COVID-19 and the Soccer World	2022	irrelevant
259	Vardakis, L; Michailidis, Y; Mandroukas, A; Zelenitsas, C; Mavrommatis, G; Metaxas, T;	Effects of a shock microcycle after COVID-19 lockdown period in elite soccer players	Science & Sports	2022	irrelevant
260	Lago-Peñas, Carlos; Rey, Ezequiel; Lago-Ballesteros, Joaquin; Dominguez, Eduardo; Casais, Luis;	Seasonal variations in body composition and fitness parameters according to individual percentage of training completion in professional soccer players	International SportMed Journal	2013	irrelevant
261	Pokora, Ilona; Żebrowska, Aleksandra;	Application of a physiological strain index in evaluating responses to exercise stress–a comparison between endurance and high intensity intermittent trained athletes	Journal of Human Kinetics	2016	irrelevant
262	Manou, Vasiliki; Aguilera, Jose Francisco Tornero; Dalamitros, Athanasios A;	Aerobic power, anaerobic power, and vertical jumping ability over an entire competitive period in young elite male handball players	Human Movement	2019	irrelevant
263	Milanović, Zoran; Pantelić, Saša; Čović, Nedim; Sporiš, Goran; Mohr, Magni; Krustrup, Peter;	Broad-spectrum physical fitness benefits of recreational football: a systematic review and meta-analysis	British journal of sports medicine	2019	irrelevant
264	Beyaz, Mehmet;	Evaluation of anaerobic threshold values and maximal oxygen consumption of elite Turkish football teams	Pakistan Journal of Medical & Health Sciences	2021	irrelevant
265	Xue, Yang; Lv, Xiongce; Ge, Zhong;	Power supply characteristics of basketball players at different training intensities	Revista Brasileira de Medicina do Esporte	2022	irrelevant
266	Delextrat, A; Martinez, A;	Small-sided game training improves aerobic capacity and technical skills in basketball players	International journal of sports medicine	2014	irrelevant
267	Noon, Mark R; James, Rob S; Clarke, Neil D; Akubat, Ibrahim; Thake, C Douglas;	Perceptions of well-being and physical performance in English elite youth footballers across a season	Journal of sports sciences	2015	irrelevant
268	Zen, Mohammad Zaim; Munandar, Rizky Aris;	Pengaruh High Intensity Interval Training dan Lari Cepat 30 Meter Terhadap Peningkatan Kualitas VO2MAX Atlit UKM Bola Basket STKIP Yapis Dompu	Jurnal Pendidikan Jasmani, Kesehatan, dan Rekreasi	2023	irrelevant
269	Gibson, Neil V; Henning, Greig; Twist, Craig;	Movement characteristics, physiological and perceptual responses of elite standard youth football players to different high intensity running drills	Science and Medicine in Football	2018	irrelevant
270	Gharahdaghi, N; Kordi, Mohammadreza; Gaein, A;	Fatigue specific functional and metabolic factors changes in response to a period of high intensity aerobic training in soccer players	Sport Physiology	2014	irrelevant
271	Salhi, Iyed; Aabderrahman, Abderraouf Ben; Triki, Raoua; Clark, Cain CT; Gaed, Sabri; Hackney, Anthony C; Saeidi, Ayoub; Laher, Ismail; Kurtz, Jennifer A; VanDusseldorp, Trisha A;	Gastrointestinal Hormones, Morphological Characteristics, and Physical Performance in Elite Soccer Players	International journal of sports physiology and performance	2022	irrelevant
272	Madarsa, Nor Ikhmar; Mohamad, Nur Ikhwan;	Profiling the effects of pre-season on cardiovascular and sprinting performance among elite youth football players	Journal of Physical Education and Sport	2022	irrelevant
273	Hasanzade Maha, Mahdie; Nemati, Nematollah;	The Effect of High Intensity Interval Training and Medium Continuous Training on Visfatin Plasma Levels, Anaerobic and Aerobic Power Female Basketball Players	Journal of Chemical Health Risks	2018	irrelevant
274	Aloui, Ghaith; Hermassi, Souhail; Khemiri, Aymen; Bartels, Thomas; Hayes, Lawrence D; Bouhafs, El Ghali; Souhaiel Chelly, Mohamed; Schwesig, René;	An 8-week program of plyometrics and sprints with changes of direction improved anaerobic fitness in young male soccer players	International journal of environmental research and public health	2021	irrelevant
275	Alonso-Fernández, Diego; Fernández-Rodríguez, R; Taboada-Iglesias, Yaiza; Gutiérrez-Sánchez, Águeda;	Impact of a HIIT protocol on body composition and VO2max in adolescents	Science & Sports	2019	irrelevant
276	Ahsan, Mohammad; Ali, Mohammad Feroz; Al-Zahrani, Abdullah;	Impact of a pre-competition aerobic and anaerobic training on the maximal aerobic capacity, anaerobic power, dynamic balance, and visual-motor coordination of rugby and soccer players.	Physical Activity Review	2023	irrelevant
277	Hills, Samuel P; Aben, Hendrickus GJ; Starr, David P; Kilduff, Liam P; Arent, Shawn M; Barwood, Martin J; Radcliffe, Jon N; Cooke, Carlton B; Russell, Mark;	Body temperature and physical performance responses are not maintained at the time of pitch-entry when typical substitute-specific match-day practices are adopted before simulated soccer match-play	Journal of science and medicine in sport	2021	irrelevant
278	Keshavarz, Saeed; Moradi Kelardeh, Baharak; Karimi, Mohammad;	Effects of Intense Interval Exercise Activity on Muscle Injury Symptoms in Soccer Players	Report of Health Care	2016	irrelevant
279	Mohr, Magni; Iaia, F Marcello;	Physiological basis of fatigue resistance training in competitive football	Sports Science Exchange	2014	irrelevant
280	Randers, Morten B; Petersen, Jesper; Andersen, Lars Juel; Krustrup, Birgitte R; Hornstrup, Therese; Nielsen, Jens J; Nordentoft, Merete; Krustrup, Peter;	Short-term street soccer improves fitness and cardiovascular health status of homeless men	European journal of applied physiology	2012	irrelevant
281	Li, Yong; Li, Shanshan;	Football player’s training for improving physical function and health	Revista Brasileira de Medicina do Esporte	2022	irrelevant
282	Herrera-Valenzuela, Tomás; Carter, Johan; Leiva, Elvis; Valdés-Badilla, Pablo; Ojeda-Aravena, Alex; Franchini, Emerson;	Effect of a short HIIT program with specific techniques on physical condition and activity during simulated combat in national-level boxers	Sustainability	2021	irrelevant
283	Shalfawi, Shaher AI; Haugen, Thomas; Jakobsen, Tore A; Enoksen, Eystein; Tønnessen, Espen;	The effect of combined resisted agility and repeated sprint training vs. strength training on female elite soccer players	The Journal of Strength & Conditioning Research	2013	irrelevant
284	Hernández-Davó, José Luis;	Does the length used in the 30-15 International Fitness Test (40-vs 28-m) influence the maximal running speed achieved by under-18 players from different sports?	European Journal of Human Movement	2020	irrelevant
285	Bok, Daniel; Gulin, Jere; Gregov, Cvita;	Accuracy of the 20-m shuttle run test for individualizing exercise intensity of high-intensity interval training	Kinesiology	2023	irrelevant
286	Carling, Christopher; Gall, FL; Reilly, TP;	Effects of physical efforts on injury in elite soccer	International journal of sports medicine	2010	irrelevant
287	Ziv, Gal; Lidor, Ronnie;	Physical characteristics, physiological attributes, and on-field performances of soccer goalkeepers	International journal of sports physiology and performance	2011	irrelevant
288	Costigan, Sarah A; Eather, N; Plotnikoff, RC; Taaffe, Dennis R; Lubans, David R;	High-intensity interval training for improving health-related fitness in adolescents: a systematic review and meta-analysis	British journal of sports medicine	2015	irrelevant
289	Kelly, Monica; Gastin, Paul B; Dwyer, Daniel B; Sostaric, Simon; Snow, Rodney J;	Short duration heat acclimation in Australian football players	Journal of sports science & medicine	2016	irrelevant
290	Brahim, Mehdi Ben; Bougatfa, Rim; Makni, Emna; Gonzalez, Pablo Prieto; Yasin, Hussain; Tarwneh, Raghad; Moalla, Wassim; Elloumi, Mohamed;	Effects of combined strength and resisted sprint training on physical performance in U-19 elite soccer players	The Journal of Strength & Conditioning Research	2021	irrelevant
291	Silva, Juliano Fernandes da; Dittrich, Naiandra; Guglielmo, Luiz Guilherme Antonacci;	Aerobic evaluation in soccer	Revista Brasileira de Cineantropometria & Desempenho Humano	2011	irrelevant
292	Bahtra, Ridho; Asmawi, Moch; Dlis, F;	Improved VO2Max: the effectiveness of basic soccer training at a young age	Int. J. Hum. Mov. Sports Sci	2020	irrelevant
293	Maric, Bojana;	The influence of continuous and interval aerobic training on the oxidative status of woman basketball players	Experimental and Applied Biomedical Research (EABR)	2020	irrelevant
294	Buchheit, M; Simpson, MB; Al Haddad, H; Bourdon, PC; Mendez-Villanueva, A;	Monitoring changes in physical performance with heart rate measures in young soccer players	European journal of applied physiology	2012	irrelevant
295	Franco-Márquez, Felipe; Rodríguez-Rosell, David; González-Suárez, José Manuel; Pareja-Blanco, Fernando; Mora-Custodio, Ricardo; Yañez-García, Juan Manuel; González-Badillo, Juan José;	Effects of combined resistance training and plyometrics on physical performance in young soccer players	International journal of sports medicine	2015	irrelevant
296	Mohr, Magni; Fatouros, Ioannis G; Jamurtas, Athanasios Z; Draganidis, Dimitrios; Thomassen, Martin; Ørntoft, Christina; Ermidis, Georgios; Loules, Georgios; Batsilas, Dimitrios; Poulios, Athanasios;	Skeletal muscle phenotype and game performance in elite women football players	Scandinavian Journal of Medicine & Science in Sports	2022	irrelevant
297	Sidik, Dikdik Zafar; Rosdiana, Fitri;	The Improvement of Power Endurance and Aerobic through Interval Method by Using Vest Jackets	International Journal of Human Movement and Sports Sciences	2022	irrelevant
298	Campos-Vazquez, Miguel A; Romero-Boza, Sergio; Toscano-Bendala, Francisco J; Leon-Prados, Juan A; Suarez-Arrones, Luis J; Gonzalez-Jurado, Jose A;	Comparison of the effect of repeated-sprint training combined with two different methods of strength training on young soccer players	The Journal of Strength & Conditioning Research	2015	irrelevant
299	Cao, Meng; Tang, Yucheng; Li, Shu; Zou, Yu;	Effects of high-intensity interval training and moderate-intensity continuous training on cardiometabolic risk factors in overweight and obesity children and adolescents: a meta-analysis of randomized controlled trials	International journal of environmental research and public health	2021	irrelevant
300	Harrison, Craig B; Gill, Nicholas D; Kinugasa, Taisuke; Kilding, Andrew E;	Development of aerobic fitness in young team sport athletes	Sports Medicine	2015	irrelevant
301	Wang, Ting Yao; Chan, Kuei Hui; Hsu, Mei Chich; Ho, Cheng Feng; Lee, Wen Chih;	Effects of consecutive 7-day high-versus moderate-intensity training on endurance determinants and muscle damage in basketball players	International SportMed Journal	2012	irrelevant
302	Paludo, Ana; Karpinski, Kathleen; Silva, Shauane; Kumstát, Michal; Sajdlová, Zuzana; Milanovic, Zoran;	Effect of home training during the COVID-19 lockdown on physical performance and perceptual responses of team-sport athletes: A mini-review	Biology of sport	2022	irrelevant
303	Michaelson, Joana V; Brilla, Lorrie R; Suprak, David N; McLaughlin, Wren L; Dahlquist, Dylan T;	Effects of two different recovery postures during high-intensity interval training	Translational Journal of the American College of Sports Medicine	2019	irrelevant
304	Evangelos, Bekris; Lefteris, Mylonis; Aristotelis, Gioldasis; Ioannis, Gissis; Natalia, Kombodieta;	Aerobic and anaerobic capacity of professional soccer players in annual macrocycle	Journal of Physical Education and Sport	2016	irrelevant
305	Ross, Leanna M; Porter, Ryan R; Durstine, J Larry;	High-intensity interval training (HIIT) for patients with chronic diseases	Journal of sport and health science	2016	irrelevant
306	Peña-González, Iván; Moya-Ramón, Manuel;	Physical performance preparation for the cerebral palsy football world cup: A team study	Apunts Sports Medicine	2023	irrelevant
307	Edge, Johann; Eynon, Nir; McKenna, Michael J; Goodman, Craig A; Harris, Roger C; Bishop, David J;	Altering the rest interval during high‐intensity interval training does not affect muscle or performance adaptations	Experimental physiology	2013	irrelevant
308	Castagna, Carlo; Abt, Grant; D’Ottavio, Stefano;	Physiological aspects of soccer refereeing performance and training	Sports medicine	2007	irrelevant
309	Taylor, Jonathan M; McLaren, Shaun J;	Conditioning in Soccer	Elite Soccer Players	2019	irrelevant
310	Siquier-Coll, Jesús; Martín-Moya, Ricardo; Martínez-Aranda, Luis Manuel; González-Fernández, Francisco Tomás;	Association between VO2max, anthropometrical measures and change of direction test in young soccer players.	Revista Andaluza de Medicina del Deporte	2022	irrelevant
311	Huang, Yu-Chieh; Tsai, Hsing-Hua; Fu, Tieh-Cheng; Hsu, Chih-Chin; Wang, Jong-Shyan;	High-intensity interval training improves left ventricular contractile function	Med Sci Sports Exerc	2019	irrelevant
312	Pfingstgraf, Iulia O; Ruta, Victoria M; Negrean, Vasile; Handru, Mircea I; Orășan, Olga H; Alexescu, Teodora G;	High Intensity Interval Training-As good as in Athletes as in subjects with Metabolic Syndrome?	Journal of Mind and Medical Sciences	2019	irrelevant
313	Ferreira, Raphael Einsfeld Simões; Pacheco, Rafael Leite; de Oliveira Cruz Latorraca, Carolina; Riera, Rachel; Eid, Ricardo Guilherme; Martimbianco, Ana Luiza Cabrera;	Effects of caffeine supplementation on physical performance of soccer players: systematic review and meta-analysis	Sports Health	2021	irrelevant
314	Michaelides, Marcos A; Parpa, Koulla M; Zacharia, Anthos I;	Effects of an 8-week pre-seasonal training on the aerobic fitness of professional soccer players	The Journal of Strength & Conditioning Research	2021	irrelevant
315	Maggioni, Martina A; Bonato, Matteo; Stahn, Alexander; La Torre, Antonio; Agnello, Luca; Vernillo, Gianluca; Castagna, Carlo; Merati, Giampiero;	Effects of ball drills and repeated-sprint-ability training in basketball players	International journal of sports physiology and performance	2019	irrelevant
316	Chittibabu, B;	Effect of handball specific repeated–sprint training on aerobic capacity of male handball players	International journal of Physical education, Fitness and Sports	2013	irrelevant
317	Gillen, Jenna B; Gibala, Martin J;	Is high-intensity interval training a time-efficient exercise strategy to improve health and fitness?	Applied physiology, nutrition, and metabolism	2014	irrelevant
318	Ridwan, Andi; Saleh, Muh Syahrul; Kamadi, La;	THE EFFECT OF HIGH INTENSITY INTERVAL TRAINING AND FARTLEK TRAINING ON INCREASING VO2MAX TOKAMBANG FUTSAL CLUB	SHOOTING: Journal of Sport, Health, and Education	2023	irrelevant
319	Astorino, Todd Anthony; Allen, Ryan Phillips; Roberson, Daniel W; Jurancich, Matt; Lewis, Robert; McCarthy, Kelsey;	Attenuated RPE and leg pain in response to short-term high-intensity interval training	Physiology & behavior	2012	irrelevant
320	Gojanovic, Boris; Shultz, Rebecca; Feihl, Francois; Matheson, Gordon;	Overspeed HIIT in lower-body positive pressure treadmill improves running performance	Medicine & Science in Sports & Exercise	2015	irrelevant
321	Cao, Meng; Quan, Minghui; Zhuang, Jie;	Effect of high-intensity interval training versus moderate-intensity continuous training on cardiorespiratory fitness in children and adolescents: a meta-analysis	International journal of environmental research and public health	2019	irrelevant
322	My, Giulia; Marsigliante, Santo; Bianco, Antonino; Zangla, Daniele; Silva, Carlos Marques da; Muscella, Antonella;	Biological, psychological, and physical performance variations in football players during the COVID-19 lockdown: A prospective cohort study	International Journal of Environmental Research and Public Health	2022	irrelevant
323	Owen, Adam L; Wong, DP; Paul, D; Dellal, A;	Physical and technical comparisons between various-sided games within professional soccer	International journal of sports medicine	2014	irrelevant
324	Krustrup, Peter; Aagaard, Per; Nybo, Lars; Petersen, Jeffrey; Mohr, Magni; Bangsbo, Jens;	Recreational football as a health promoting activity: a topical review	Scandinavian journal of medicine & science in sports	2010	irrelevant
325	Kilding, Andrew E; Dobson, Bryan P; Ikeda, Erika;	Effects of acutely intermittent hypoxic exposure on running economy and physical performance in basketball players	The Journal of Strength & Conditioning Research	2016	irrelevant
326	Stöggl, Thomas; Kröll, Josef; Helmberger, Roland; Cudrigh, Maria; Müller, Erich;	Acute effects of an ergometer-based dryland alpine skiing specific high intensity interval training	Frontiers in physiology	2018	irrelevant
327	Valentino, Ricky Ferrari; Tangkudung, James; Sulaiman, Iman; Setiakarnawijaya, Yasep; Tangkudung, Albert Wolter;	Endurance Training Using Small Sided Games For Soccer School Players	Journal of Namibian Studies: History Politics Culture	2023	irrelevant
328	Rampinini, Ermanno; Donghi, Federico; Martin, Marco; Bosio, Andrea; Riggio, Marco; Maffiuletti, Nicola A;	Impact of COVID-19 lockdown on Serie A soccer players’ physical qualities	International Journal of Sports Medicine	2021	irrelevant
329	Gharahdaghi, Nima; Kordi, Mohammad Reza; Shabkhiz, Fatemeh;	Acute exercise-induced muscular damage after one month training in soccer players	Ovidius Univ Ann Ser Phys Educ Sport Sci Movement Health	2013	irrelevant
330	Li, Tingyu; Xu, Qi; Wang, Shuang; Qi, Kai; Su, Peng; Silva, Rui Miguel; Sarmento, Hugo; Clemente, Filipe Manuel;	Effects of recreational small-sided games from different team sports on the improvement of aerobic fitness in youth sedentary populations: A systematic review	Heliyon	2023	irrelevant
331	Öztürk, Barışcan; Engin, Hakan; Yusuf, KURT; ILKIM, Mehmet;	Comparison of Maximal Sprint Speed, Maximal Aerobic Speed, Anaerobic Speed Reserve and Vo2max Results According to the Positions of Amateur Football Players: Experimental Study	Journal of Education and Recreation Patterns	2023	irrelevant
332	Izzo, Ricardo; Raiola, Gaetano; D’isanto, Tiziana; Cejudo, Antonio; Giovanelli, Giovannelli Marco;	Modelling an adequate profile for a more targeted work methodology, with dedicated technologies, for elite-level footballers: Comparison between sub 17 vs sub 19, highlights and shadows	Sport Science	2020	irrelevant
333	Krustrup, Peter; Helge, Eva Wulff; Hansen, Peter R; Aagaard, Per; Hagman, Marie; Randers, Morten B; de Sousa, Maysa; Mohr, Magni;	Effects of recreational football on women’s fitness and health: adaptations and mechanisms	European Journal of Applied Physiology	2018	irrelevant
334	Ramantika, Ni Nengah Esti; Antari, Ni Komang Ayu Juni; Winaya, I Made Niko; Widnyana, M;	Effectiveness of additional Tabata in conventional exercise for cardiorespiratory endurance in football athletes	Physical Therapy Journal of Indonesia	2023	irrelevant
335	Fernandes da Silva, Juliano; Yuzo Nakamura, Fábio; Carminatti, Lorival José; Cetolin, Tiago; Ortiz, Jaelson; Mendonça Teixeira, Rodrigo; Hortêncio Alcântara, Chellsea; Antonacci Guglielmo, Luiz Guilherme;	The peak velocity of Carminatti's Test for aerobic-fitness training in male soccer players.	Brazilian Journal of Kineanthropometry & Human Performance	2017	irrelevant
336	Kulkarni, K; Levin, GT; Penailillo, L; Singh, A; Singh, SJ;	Physical and Physiological Characteristics of Elite Indian National Football Players. J Athl Enhancement 2: 6. of, 6, 2	of	2013	irrelevant
337	Hammami, Amri; Kasmi, Sofien; Razgallah, Mohamed; Tabka, Zouhaier; Shephard, Roy J; Bouhlel, Ezdine;	Recreational soccer training improves heart-rate variability indices and physical performance in untrained healthy adolescent	Sport Sciences for Health	2017	irrelevant
338	Bok, Daniel; Gulin, Jere; Škegro, Dario;	Validity of the 30-15 intermittent fitness test for measuring maximal oxygen uptake in physically active individuals	9TH INTERNATIONAL SCIENTIFIC CONFERENCE ON KINESIOLOGY	2021	irrelevant
339	Michailidis, Yiannis; Kyzerakos, Thodoris; Metaxas, Thomas I;	The Effect of Integrative Training Program on Youth Soccer Players’ Power Indexes	Applied Sciences	2023	irrelevant
340	Gabryś, Tomasz; Stec, Krzysztof; Michalski, Cezary; Pilis, Wiesław; Pilis, Karol; Witkowski, Zbigniew;	Diagnostic value of Beep and Yo-Yo tests in assessing physical performance of female soccer players	Biomedical Human Kinetics	2019	irrelevant
341	Edg e, Johann; Bishop, David; Hill-Haas, Stephen; Dawson, Brian; Goodman, Carmel;	Comparison of muscle buffer capacity and repeated-sprint ability of untrained, endurance-trained and team-sport athletes	European journal of applied physiology	2006	irrelevant
342	Cook, R; Hastings, Bryce; Gottschall, Jinger S;	TIME IN 85-100% HEART RATE ZONE INCREASES LEAN BODY MASS AND V0 2MAX IN NCAA DIVISION I SOCCER PLAYERS.	Journal of Fitness Research	2014	irrelevant
343	Peña, Patricia Moraima; Lombeida, Miguel Ángel; Bayas-Morejón, Favian; Paucar-Abril, Yuri;	IMPACT OF THE HIGH-INTENSITY INTERVAL TRAINING METHOD ON THE PHYSICAL CONDITION OF UNIVERSITY STUDENTS	PalArch's Journal of Archaeology of Egypt/Egyptology	2020	irrelevant
344	Krustrup, Peter;	6 Soccer Fitness	Science and Football VIII		irrelevant
345	Čović, Nedim; Jelešković, Eldin; Alić, Haris; Rađo, Izet; Kafedžić, Erduan; Sporiš, Goran; McMaster, Daniel T; Milanović, Zoran;	Reliability, validity and usefulness of 30–15 intermittent fitness test in female soccer players	Frontiers in physiology	2016	irrelevant
346	Nobari, Hadi; Eken, Özgür; Prieto-González, Pablo; Oliveira, Rafael; Brito, João Paulo;	Association between 2D: 4D ratios and sprinting, change of direction ability, aerobic fitness, and cumulative workloads in elite youth soccer players	BMC Sports Science, Medicine and Rehabilitation	2023	irrelevant
347	Sumarno, Sumarno; Nanda, Fitri Agung; Ndayisenga, Japhet;	The concept and practice of a football training program: An understanding in the transition period	Sepakbola	2022	irrelevant
348	Sandford, Gareth N; Laursen, Paul B; Buchheit, Martin;	Anaerobic speed/power reserve and sport performance: scientific basis, current applications and future directions	Sports medicine	2021	irrelevant
349	Yarim, İmdat; Çetin, Ebru; Keleş, Bahar Ateş;	Effect of Aerobic High-Intensity Interval Training on VO2max and Anaerobic Power in Cross-Country Skiers	Journal of Sports Science	2016	irrelevant
350	Selmi, Okba; Ouergui, Ibrahim; Muscella, Antonella; Levitt, Danielle E; Suzuki, Katsuhiko; Bouassida, Anissa;	Monitoring mood state to improve performance in soccer players: a brief review	Frontiers in Psychology	2023	irrelevant
351	Scharf, Michael; Schmid, Axel; Kemmler, Wolfgang; von Stengel, Simon; May, Matthias S; Wuest, Wolfgang; Achenbach, Stephan; Uder, Michael; Lell, Michael M;	Myocardial adaptation to high-intensity (interval) training in previously untrained men with a longitudinal cardiovascular magnetic resonance imaging study (Running Study and Heart Trial)	Circulation: Cardiovascular Imaging	2015	irrelevant
352	Conte, Daniele; Lukonaitiene, Inga; Matulaitis, Kestutis; Snieckus, Audrius; Kniubaite, Audinga; Kreivyte, Rasa; Kamandulis, Sigitas;	Recreational 3× 3 basketball elicits higher heart rate, enjoyment, and physical activity intensities but lower blood lactate and perceived exertion compared to HIIT in active young adults	Biology of sport	2023	irrelevant
353	Kim, Jonggun; Yim, JongEun;	Instrument-assisted soft tissue mobilization improves physical performance of young male soccer players	International journal of sports medicine	2018	irrelevant
354	Keemss, Jil; Sieland, Johanna; Pfab, Florian; Banzer, Winfried;	Effects of COVID-19 lockdown on physical performance, sleep quality, and health-related quality of life in professional youth soccer players	Frontiers in sports and active living	2022	irrelevant
355	Astorino, Todd A; DeRevere, Jamie L; Anderson, Theodore; Kellogg, Erin; Holstrom, Patrick; Ring, Sebastian; Ghaseb, Nicholas;	Blood lactate concentration is not related to the increase in cardiorespiratory fitness induced by high intensity interval training	International journal of environmental research and public health	2019	irrelevant
356	Manimaran, J; Mohanakrishnan, R;	Effect Of High Intensity Interval Training And Resistance Training On Cardiorespiratory Endurance And Anaerobic Capacity Of College Kabaddi Players	Korean Journal of Physiology and Pharmacology	2023	irrelevant
357	Ouerghi, Nejmeddine; Ben Fradj, Mohamed Kacem; Bezrati, Ikram; Feki, Moncef; Kaabachi, Naziha; Bouassida, Anissa;	Effect of high-intensity interval training on plasma omentin-1 concentration in overweight/obese and normal-weight youth	Obesity facts	2017	irrelevant
358	Hitzschke, Brit; Wiewelhove, Thimo; Raeder, Christian; Ferrauti, Alexander; Meyer, Tim; Pfeiffer, Mark; Kellmann, Michael; Kölling, Sarah;	Evaluation of psychological measures for the assessment of recovery and stress during a shock-microcycle in strength and high-intensity interval training	Performance Enhancement & Health	2017	irrelevant
359	Falatic, J Asher; Plato, Peggy A; Holder, Christopher; Finch, Daryl; Han, Kyungmo; Cisar, Craig J;	Effects of kettlebell training on aerobic capacity	the journal of strength & conditioning research	2015	irrelevant
360	Ramírez, Juan M;	Speed-endurance training effect on aerobic capacity of basketball players	Science & Sports	2018	irrelevant
361	Buchheit, Martin;	Should we be recommending repeated sprints to improve repeated-sprint performance?	Sports Medicine	2012	irrelevant
362	Gaamouri, Nawel; Hammami, Mehrez; Cherni, Yosser; Oranchuk, Dustin J; Bragazzi, Nicola; Knechtle, Beat; Chelly, Mohamed Souhaiel; van den Tillaar, Roland;	The effects of upper and lower limb elastic band training on the change of direction, jump, power, strength and repeated sprint ability performance in adolescent female handball players	Frontiers in Sports and Active Living	2023	irrelevant
363	Kaynak, Kerimhan; Eryılmaz, Selcen Korkmaz; Aydoğan, Sami; Mihailov, Dimitar;	The effects of 20-m repeated sprint training on aerobic capacity in college volleyball players	Biomedical Human Kinetics	2017	irrelevant
364	da Silva, Juliano F; Guglielmo, Luiz GA; Bishop, David;	Relationship between different measures of aerobic fitness and repeated-sprint ability in elite soccer players	The Journal of Strength & Conditioning Research	2010	irrelevant
365	Men, Jie; Zou, Shuangling; Ma, Jia; Xiang, Chenmin; Li, Shufeng; Wang, Junli;	Effects of high-intensity interval training on physical morphology, cardiorespiratory fitness and metabolic risk factors of cardiovascular disease in children and adolescents: A systematic review and meta-analysis	Plos one	2023	irrelevant
366	Rodríguez-Fernández, Alejandro; Rodríguez-Marroyo, José A; Vaquera, Alejandro; Villa Vicente, José G; Clemente, Filipe M;	Effects of a short-term in-season break on repeated-sprint ability, jump height and locomotor performance in small-sided games in female soccer players	International Journal of Sports Science & Coaching	2023	irrelevant
367	Abad-Colil, Felipe; Ramirez-Campillo, Rodrigo; Alvarez, Cristian; Castro, Mauricio; Silva, Sandro; Izquierdo, Mikel;	Effects of beta-hydroxy-beta-methylbutyrate supplementation on physical performance of young players during an intensified soccer-training period: A short report	Human Movement Special Issues	2017	irrelevant
368	Saadatnia, Arash; Ebrahim, Khosrow; Rashidlamir, Amir;	Echocardiographic evaluation of the effects of high-intensity interval training on cardiac morphology and function	Arch Cardiovasc Imaging	2016	irrelevant
369	Skoradal, M‐B; Weihe, Pal; Patursson, Poula; Mortensen, Jann; Connolly, L; Krustrup, Peter; Mohr, Magni;	Football training improves metabolic and cardiovascular health status in 55‐to 70‐year‐old women and men with prediabetes	Scandinavian Journal of Medicine & Science in Sports	2018	irrelevant
370	Aloui, Ghaith; Hermassi, Souhail; Hayes, Lawrence D; Sanal Hayes, Nilihan EM; Bouhafs, El Ghali; Chelly, Mohamed Souhaiel; Schwesig, René;	Effects of plyometric and short sprint with change-of-direction training in male U17 soccer players	Applied Sciences	2021	irrelevant
371	Altavilla, Gaetano; Riela, Lorenzo; Di Tore, Alfredo Pio; Raiola, Gaetano;	The physical effort required from professional football players in different playing positions	Journal of physical education and sport	2017	irrelevant
372	Domaradzki, Jarosław; Cichy, Ireneusz; Rokita, Andrzej; Popowczak, Marek;	Effects of Tabata training during physical education classes on body composition, aerobic capacity, and anaerobic performance of under-, normal-and overweight adolescents	International Journal of Environmental Research and Public Health	2020	irrelevant
373	Castagna, Carlo; Impellizzeri, Franco M; Belardinelli, Romualdo; Abt, Grant; Coutts, Aaron; Chamari, Karim; D'ottavio, Stefano;	Cardiorespiratory responses to Yo-yo Intermittent Endurance Test in nonelite youth soccer players	The Journal of Strength & Conditioning Research	2006	irrelevant
374	Gusztafik, Ádám; Halasi, Sabolc; Koltai, Miklós;	Measuring Locomotor Training Performance with Mechanical Performance and Motoric Tests in the Case of Young Soccer Players.	TEM Journal	2022	irrelevant
375	Kalinowski, Paweł; Myszkowski, Jakub; Marynowicz, Jakub;	Effect of online training during the COVID-19 quarantine on the aerobic capacity of youth soccer players	International journal of environmental research and public health	2021	irrelevant
376	Hadjicharalambous, Marios; Zaras, Nikolaos; Apostolidis, Andreas; Tsofliou, Fotini;	Recreational soccer, body composition and cardiometabolic health: a training-intervention study in healthy adolescents	International Journal of Human Movement and Sports Sciences	2022	irrelevant
377	Font, Roger; Irurtia, Alfredo; Gutierrez, Jose Antonio; Salas, Sebastià; Vila, Enric; Carmona, Gerard;	The effects of COVID-19 lockdown on jumping performance and aerobic capacity in elite handball players	Biology of sport	2021	irrelevant
378	Khani, Mostafa; Zolfi, Hamid Reza; Niknam, Zhaleh;	The effect of two-week high intensity interval training (HIIT) with Thyme supplementation on lipid profile, oxidative stress, body composition, and aerobic capacity of the obese and overweight women	Journal of Applied Health Studies in Sport Physiology	2023	irrelevant
379	Querido, Sérgio M; Clemente, Filipe M;	Analyzing the effects of combined small-sided games and strength and power training on the fitness status of under-19 elite football players	J Sports Med Phys Fitness	2020	irrelevant
380	Clemente, Filipe M;	The threats of small-sided soccer games: a discussion about their differences with the match external load demands and their variability levels	Strength & Conditioning Journal	2020	irrelevant
381	Wati, Isti Dwi Puspita;	Are hemoglobin and volume oxygen maximum (vo2max) relevant each other?	Journal Sport Area	2021	irrelevant
382	Setyawan, Risfandi;	8 Weeks of High-Intensity Interval Training (HITT) to Increase Vo2max, Muscular Endurance Student Activity Units Basketball Universitas PGRI Jombang	International Journal of Basketball Studies	2023	irrelevant
383	Parpa, Koulla; Michaelides, Marcos;	The impact of COVID-19 lockdown on professional soccer players' body composition and physical fitness.	Biology of sport	2021	irrelevant
384	Čović, Nedim; Jelašković, Eldin; Alić, Haris; Kafedžić, Erduan; Sporiš, Goran; Rađo, Izet; McMaster, Daniel T; Milanović, Zoran;	Provisional	Frontiers	2016	irrelevant
385	Panascì, Marco; Ferrando, Vittoria; Bisio, Ambra; Filipas, Luca; Ruggeri, Piero; Faelli, Emanuela;	Shuttle Running Within a Small-Sided Game: Effects on Internal and External Workloads, in Young Elite Soccer Players	International Journal of Sports Physiology and Performance	2022	irrelevant
386	Papadimitriou, Konstantinos; Savvoulidis, Stratos;	The effects of two different HIIT resting protocols on children’s swimming efficiency and performance	Central European Journal of Sport Sciences and Medicine	2020	irrelevant
387	Pelemiš, Vladan; Zoretić, Dajana; Prskalo, Ivan;	Physical performance and morphological characteristics of young basketball players before and after COVID-19	Children	2023	irrelevant
388	Brocherie, Franck; Girard, Olivier; Forchino, Fabricio; Al Haddad, Hani; Dos Santos, Gilvan A; Millet, Grégoire P;	Relationships between anthropometric measures and athletic performance, with special reference to repeated-sprint ability, in the Qatar national soccer team	Journal of sports sciences	2014	irrelevant
389	Haugen, Thomas A; Tønnessen, Espen; Hisdal, Jonny; Seiler, Stephen;	The role and development of sprinting speed in soccer	International journal of sports physiology and performance	2014	irrelevant
390	Rogan, Slavko;	Comparison of two kinds of endurance training programs on the effects of the ability to recover in amateur soccer players	Asian journal of sports medicine	2015	irrelevant
391	Budijanto, Budijanto; Kurniawan, Rubbi;	Aerobic Vs. Anaerobic Training to Increase VO2max Soccer Players	International Journal of Multicultural and Multireligious Understanding	2020	irrelevant
392	Devereux, Gavin; Le Winton, Holly G; Black, Jane; Beato, Marco;	Effect of a high-intensity short-duration cycling elevation training mask on VO2max and anaerobic power. A randomized controlled trial	Biology of Sport	2022	irrelevant
393	Castagna, Carlo; Krustrup, Peter; Póvoas, Susana;	Cardiovascular fitness and health effects of various types of team sports for adult and elderly inactive individuals-a brief narrative review	Progress in cardiovascular diseases	2020	irrelevant
394	Anjum, Ghulam Shabbir;	The Impact of High Intensity Interval Training (HIIT) on the Performance of Elite Rowing Athletes	Journal of Educational Research and Social Sciences Review (JERSSR)	2023	irrelevant
395	Adigüzel, Serdar; Karataş, Baykal; Yücel, Burak;	The Impact of the Eight-Week High-Intensity Interval Training Implemented by the National Track and Field Team on Some Motor Skills by Gender	Journal of Educational Issues	2021	irrelevant
396	Jeličić, Mario; Ivančev, Vladimir; Čular, Dražen; Čović, Nedim; Stojanović, Emilija; Scanlan, Aaron T; Milanović, Zoran;	The 30-15 intermittent fitness test: A reliable, valid, and useful tool to assess aerobic capacity in female basketball players	Research Quarterly for Exercise and Sport	2020	irrelevant
397	Parpa, Koulla; Michaelides, Marcos A;	The effect of transition period on performance parameters in elite female soccer players	International Journal of Sports Medicine	2020	irrelevant
398	Festiawan, Rifqi; Hoi, Lim Boon; Siswantoyo, Ngadiman; Kusuma, Indra Jati; Heza, Fuad Noor; Wahono, BS; Wijayanto, A; Sumartiningsih, Sri;	high-intensity interval training, fartlek training & oregon circuit training: what are the best exercises to increase vo2 max	Annals of Tropical Medicine & Public Health	2021	irrelevant
399	Boullosa, Daniel; Esteve-Lanao, Jonathan; Casado, Arturo; Peyré-Tartaruga, Leonardo A; Gomes da Rosa, Rodrigo; Del Coso, Juan;	Factors affecting training and physical performance in recreational endurance runners	Sports	2020	irrelevant
400	Tiama, Adama; Tonon, Brigitte Affidéhomé; Nouatin, Kocou Basile; Quenum, Coffi; Kaboré, André; Gouthon, Polycarpe;	Five Weeks Cross-Training Effects on the Physical Performance of Elite Football Referees in Benin	Advances in Physical Education	2023	irrelevant
401	Pardos-Mainer, Elena; Casajús, José Antonio; Gonzalo-Skok, Oliver;	Adolescent female soccer players’ soccer-specific warm-up effects on performance and inter-limb asymmetries	Biology of sport	2019	irrelevant
402	Schelling, Xavi; Torres-Ronda, Lorena;	Conditioning for basketball: Quality and quantity of training	Strength & Conditioning Journal	2013	irrelevant
403	Hertzog, Maxime; Paul, Darren J; Nassis, George P; Silva, Joao R;	Does early recruitment predict greater physical performance in academy soccer players?	Sports	2018	irrelevant
404	Dridi, Rim; Dridi, Nadia; Gmada, Nabil; Laher, Ismail; Saeidi, Ayoub; Granacher, Urs; Zouhal, Hassane;	Regular soccer training improves pulmonary diffusion capacity in 6 to 10 year old boys	BMC Sports Science, Medicine and Rehabilitation	2023	irrelevant
405	Baklouti, Hana; Rejeb, Noureddine; Aloui, Asma; Jaafar, Hamdi; Ammar, Achraf; Chtourou, Hamdi; Girard, Olivier; Souissi, Nizar;	Short versus long small-sided game training during Ramadan in soccer players	Physical Therapy in Sport	2017	irrelevant
406	Zaharia, Gabriel; Badau, Dana; Tudor, Virgil; Costache, Raluca; Geambasu, Adina; Damian, Mirela; Giurgiu, Laura; Damian, Cosmin; Ursu, Vasile Emil; Rusu, Razvan Gheorghe;	The Effects of 8 Aerobic Endurance Training Weeks of 4vs. 4+ GK Small-Sided Games versus Traditional Training on Physical Fitness and Skills among U18 Football Players	Applied Sciences	2023	irrelevant
407	Santasmarinas, Jorge Juan Viaño; Eiras, Ezequiel Rey; Carballeira, Sergio; Cabo, Alexis Padrón;	Effects of High-Intensity Interval Training With Different Interval Durations on Physical Performance in Handball Players	Journal of strength and conditioning research: the research journal of the NSCA	2018	irrelevant
408	Skelly, Lauren E; Andrews, Patricia C; Gillen, Jenna B; Martin, Brian J; Percival, Michael E; Gibala, Martin J;	High-intensity interval exercise induces 24-h energy expenditure similar to traditional endurance exercise despite reduced time commitment	Applied physiology, nutrition, and metabolism	2014	irrelevant
409	Pop, Rareș-Mihai; Grosu, Vlad Teodor; Grosu, Emilia Florina; Zadic, Alexandru; Mâță, Liliana; Dobrescu, Tatiana;	The effects of small-sided games and behavioral interventions on the physical and motivational outcomes of youth soccer players	International Journal of Environmental Research and Public Health	2022	irrelevant
410	Stankovic, Mima; Djordjevic, Dusan; Katanic, Borko; Petrovic, Anja; Jelaska, Igor; Bjelica, Dusko; Mekic, Amel;	Speed and agility training in female soccer players-a systematic review	Sport Mont	2023	irrelevant
411	Adila, Fekie; Ittaqwa, Ittaqwa; Khozin, Muhammad; Fatihin, Khoirul; Purnomo, Triatmo Joko;	The Effects of Interval Training on The V02max on The Basket Ball Players	Journal of Coaching and Sports Science	2023	irrelevant
412	Roveda, E; Mulè, A; Galasso, L; Castelli, L; Scurati, R; Michielon, G; Esposito, F; Caumo, A; Montaruli, A;	Effect of chronotype on motor skills specific to soccer in adolescent players	Chronobiology international	2020	irrelevant
413	Kilen, Anders; Larsson, Tanja Hultengren; Jørgensen, Majke; Johansen, Lars; Jørgensen, Susanne; Nordsborg, Nikolai B;	Effects of 12 weeks high-intensity & reduced-volume training in elite athletes	PloS one	2014	irrelevant
414	Sánchez-Malia, JM; Rodiles-Guerrero, L; Pareja-Blanco, F; Ortega-Becerra, M;	Determinant factors for specific throwing and physical performance in beach handball	Science & Sports	2022	irrelevant
415	Tajudin, Faizal Izwan Mohamed; Abd Malek, Nor Fazila; Azmi, Abdul Muiz Nor; Tan, Kevin; Vasanthi, Rajkumar Krishnan; Abadi, Fariba Hossein; Nadzalan, Ali Md;	The effects of small-sided games versus traditional training on physical fitness and skills among Under-12 hockey players	Pedagogy of Physical Culture and Sports	2022	irrelevant
416	Martinho, Diogo V; Field, Adam; Rebelo, André; Gouveia, Élvio R; Sarmento, Hugo;	A systematic review of the physical, physiological, nutritional and anthropometric profiles of soccer referees	Sports Medicine-Open	2023	irrelevant
417	Bahtra, Ridho; Tohidin, Didin; Andria, Yogi; Dinata, Windo Wiria; Susanto, Nugroho;	Small-Sided Games 5v5: Improving Aerobic Endurance of Youth Football Players	Physical Education Theory and Methodology	2023	irrelevant
418	Spiering, Barry A; Mujika, Iñigo; Sharp, Marilyn A; Foulis, Stephen A;	Maintaining physical performance: the minimal dose of exercise needed to preserve endurance and strength over time	The Journal of Strength & Conditioning Research	2021	irrelevant
419	Michailidis, Yiannis;	The Effectiveness of Different Training Methods in Soccer for Repeated Sprint Ability: A Brief Review	Applied Sciences	2022	irrelevant
420	Alexiou, Helen; Coutts, Aaron J;	A comparison of methods used for quantifying internal training load in women soccer players	International journal of sports physiology and performance	2008	irrelevant
421	Padrón-Cabo, Alexis; Solleiro-Duran, David; Lorenzo-Martínez, Miguel; Nakamura, Fabio Y; Campos-Vázquez, Miguel; Rey, Ezequiel;	Application of arbitrary and individualized load quantification strategies over the weekly microcycle in professional soccer players	Biology of Sport	2023	irrelevant
422	Kusuma, Ketut Chandra Adinata; Artanayasa, I Wayan; Sudiana, I Ketut; Yudi, Alex Aldha;	Enhancing anaerobic endurance in football players: A comparative study of 3-a-side and 5-a-side small-sided games	Journal Sport Area	2023	irrelevant
423	Robinson, Nina M; Ribeiro, Ana B Freire;	Knee Alignment And Muscle Strength Ratios In Division III Female Soccer Players With Reconstructed Anterior Cruciate Ligament	MEDICINE AND SCIENCE IN SPORTS AND EXERCISE	2018	irrelevant
424	Hebisz, Paulina; Hebisz, Rafał; Murawska-Ciałowicz, Eugenia; Zatoń, Marek;	Changes in exercise capacity and serum BDNF following long-term sprint interval training in well-trained cyclists	Applied Physiology, Nutrition, and Metabolism	2019	irrelevant
425	Belka, Jan; Hulka, Karel; Safár, Michal; Weisser, Radim; Mikova, Lenka;	Analysis of the fitness level in elite handball players (U16 and U18) between 2003 and 2013	Journal of Physical Education and Sport	2016	irrelevant
426	Bruzzese, Martin Fernando; Bazán, Nelio Eduardo; Echandia, Nicolás Antonio; Codina, Leandro Gabriel Vilariño; Tinti, Hugo Alberto; García, Gastón César;	Assessment of professional Argentine football players using the UNCa test	Camp d	2021	irrelevant
427	Šebić, Lejla; Čaušević, Denis; Kovačević, Erol; Aljiji, Amir; Vrcić, Mensur; Simović, Slobodan;	Effects of A 3-Week Modified Complex Training on Athletic Performance of Women's National Basketball Players	Int. J. Phys. Educ. Fit. Sports	2023	irrelevant
428	Kazemi, Abdolreza; Racil, Ghazi; Ahmadi Hekmatikar, Amir Hossein; Behnam Moghadam, Mohadeseh; Karami, Parisa; Henselmans, Menno;	Improved physical performance of elite soccer players based on GPS results after 4 days of carbohydrate loading followed by 3 days of low carbohydrate diet	Journal of the International Society of Sports Nutrition	2023	irrelevant
429	Choice, Erin; Downey, Rebecca;	Return to performance protocols and criteria specific to aerobic capacity for aerobic athletes who sustain lower extremity injuries: A narrative review	Strength & Conditioning Journal	2022	irrelevant
430	Sarmento, Hugo; Manuel Clemente, Filipe; Marques, Adilson; Milanovic, Zoran; David Harper, Liam; Figueiredo, Antonio;	Recreational football is medicine against non‐communicable diseases: A systematic review	Scandinavian journal of medicine & science in sports	2020	irrelevant
431	Abdelkader, Mohamed Abdelsattar Mahmoud;	" Effects of High intensity Interval Training Using the Elevation Training Mask on the Aerobic Capacity and Heart Rate Variability for Trained Athletes".	International Journal of Sports Science & Arts-English	2018	irrelevant
432	Majano, Carlos; García-Unanue, Jorge; Hernandez-Martin, Antonio; Sánchez-Sánchez, Javier; Gallardo, Leonor; Felipe, Jose Luis;	Relationship between repeated sprint ability, countermovement jump and thermography in elite football players	Sensors	2023	irrelevant
433	Türker, Ali; Yüksel, Oğuzhan;	The effect of functional and supportive classic strength trainings in basketball players on aerobic strength, dynamic balance and body composition	Pedagogy of Physical Culture and Sports	2021	irrelevant
434	Ari, Erdal; Cihan, Hamit; Çetindemir, Abdullah;	The effect on critical velocity of runnings with change of direction in soccer	Baltic Journal of Health and Physical Activity	2021	irrelevant
435	Castagna, Carlo; Manzi, Vincenzo; D'OTTAVIO, STEFANO; Annino, Giuseppe; Padua, Elvira; Bishop, David;	Relation between maximal aerobic power and the ability to repeat sprints in young basketball players	The Journal of Strength & Conditioning Research	2007	irrelevant
436	Walker, Scott; Turner, Anthony;	A one-day field test battery for the assessment of aerobic capacity, anaerobic capacity, speed, and agility of soccer players	Strength & Conditioning Journal	2009	irrelevant
437	Bishop, David; Girard, Olivier; Mendez-Villanueva, Alberto;	Repeated-sprint ability—part II: recommendations for training	Sports medicine	2011	irrelevant
438	D’Isanto, Tiziana; Di Domenico, Felice; Sannicandro, Italo; D’Elia, Francesca;	Improvement of Qualitative and Quantitative Aspects of the Sports Performance of Young Players Through High Intensity Interval Training	Physical Education Theory and Methodology	2022	irrelevant
439	Cook, Kristina; Cathcart, Andrew J; Scott, Robert A; Easton, Chris;	High intensity interval training increases aerobic and anaerobic capacity in collegiate female soccer players	Medicine & Science in Sports & Exercise	2010	irrelevant
440	Yuan, Yandong; Soh, Kim Geok; Wazir, Mohd Rozilee Wazir Norjali; Qi, Fengmeng; Bashir, Marrium; Xiao, Wengsheng; Zhao, Ningxia;	Effects of High-Intensity Interval Training on Physical Fitness Among Team-Sport Athletes: A Systematic Review and Meta-Analysis	Available at SSRN 4498679		irrelevant
441	Candra, Oki; Rahmadani, Ahmad; Wahyuni, Putri; Oktaviandi, Anggara; Khairullah, Rizky Pratama;	Penyuluhan Pentingnya Peningkatan Vo2max Guna Meningkatkan Kondisi Fisik Pemain Pada Atlet Bola Basket Sma Al Azhar Syfa Budi Pekanbaru Ii	Jurnal Pengabdian Mandiri	2023	irrelevant
442	Fleg, Jerome L;	Salutary effects of high-intensity interval training in persons with elevated cardiovascular risk	F1000Research	2016	irrelevant
443	Castagna, Carlo; Abt, Grant; Manzi, Vincenzo; Annino, Giuseppe; Padua, Elvira; D'Ottavio, Stefano;	Effect of recovery mode on repeated sprint ability in young basketball players	The Journal of Strength & Conditioning Research	2008	irrelevant
444	Krustrup, Peter;	Chapter Soccer Fitness: Prevention and treatment of lifestyle diseases	Science and Football VIII	2017	irrelevant
445	McGowan, Courtney J; Pyne, David B; Thompson, Kevin G; Raglin, John S; Osborne, Mark; Rattray, Ben;	Competition Day Strategies To Enhance Sprint Swimming Performance: 1819 June 2, 1: 30 PM-1: 45 PM	Medicine & Science in Sports & Exercise	2016	irrelevant
446	Clark, Amy; De La Rosa, Annie B; DeRevere, Jamie L; Astorino, Todd A;	Effects of various interval training regimes on changes in maximal oxygen uptake, body composition, and muscular strength in sedentary women with obesity	European journal of applied physiology	2019	irrelevant
447	Hudain, Muh Adnan; Kamaruddin, Ilham; Hita, IPAD; Pranata, Doni;	Investigation of nutritional status, VO2max, agility, speed, and strength: A cross-sectional study in basketball athletes	Journal Sport Area	2023	irrelevant
448	Ramirez-Campillo, Rodrigo; Gentil, Paulo; Negra, Yassine; Grgic, Jozo; Girard, Olivier;	Effects of plyometric jump training on repeated sprint ability in athletes: a systematic review and meta-analysis	Sports Medicine	2021	irrelevant
449	Gaesser, Glenn A; Angadi, Siddhartha S;	High-intensity interval training for health and fitness: can less be more?	Journal of Applied Physiology	2011	irrelevant
450	Clemente, Filipe Manuel; Moran, Jason; Ramirez-Campillo, Rodrigo; Oliveira, Rafael; Brito, Joao; Silva, Ana Filipa; Badicu, Georgian; Praca, Gibson; Sarmento, Hugo;	Recreational soccer training effects on pediatric populations physical fitness and health: a systematic review	Children	2022	irrelevant
451	Calderón-Pellegrino, Gabriel; Gallardo, Leonor; Paredes-Hernández, Víctor; García-Unanue, Jorge; Giménez, Jesus Vicente; Colino, Enrique; Felipe, Jose Luis; Sanchez-Sanchez, Javier;	Influence of artificial turf temperature on physical performance and muscle contractile properties in football players after a repeated-sprint ability test	Scientific Reports	2020	irrelevant
452	Albaitomi, Moh Amrullah; Maksum, Ali; Subagio, Irmantara; Widodo, Achmad;	The Effect of High Intensity Interval Exercise on Changes in Basal Rate and Vo2max	Budapest International Research and Critics Institute-Journal (BIRCI-Journal)	2022	irrelevant
453	Francois, Monique E; Little, Jonathan P;	Effectiveness and safety of high-intensity interval training in patients with type 2 diabetes	Diabetes spectrum: a publication of the American Diabetes Association	2015	irrelevant
454	Pierrosa, Thomakos; Spyrou, Konstantinos;	Effects of high-intensity interval training versus sprint interval training during the second wave of COVID-19 lockdown on soccer players	Apunts: Medicina de l'esport	2023	irrelevant
455	Perroni, Fabrizio; Corvino, Matteo; Cignitti, Lamberto; Minganti, Carlo;	RSA response to preseason training in semiprofessional soccer players	Sport Sciences for Health	2013	irrelevant
456	Aydi, Bilel; Selmi, Okba; Souissi, Mohamed A; Sahli, Hajer; Rekik, Ghazi; Crowley-McHattan, Zachary J; Pagaduan, Jeffrey Cayaban; Muscella, Antonella; Zghibi, Makram; Chen, Yung-Sheng;	The effects of verbal encouragement during a soccer dribbling circuit on physical and psychophysiological responses: an exploratory study in a physical education setting	Children	2022	irrelevant
457	Özcan, İlker; Eniseler, Niyazi; Şahan, Çağatay;	Effects of small-sided games and conventional aerobic interval training on various physiological characteristics and defensive and offensive skills used in soccer	Kinesiology	2018	irrelevant
458	Asian-Clemente, Jose; Rabano-Munoz, Alberto; Requena, Bernardo; Suarez-Arrones, Luis;	Effects of Bout Duration on Load, Sprint, and Jump Ability During a One-on-one Transition Task	International Journal of Sports Medicine	2023	irrelevant
459	Lapointe, Julien; Paradis-Deschênes, Pénélope; Woorons, Xavier; Lemaître, Fréderic; Billaut, François;	Impact of hypoventilation training on muscle oxygenation, myoelectrical changes, systemic [K+], and repeated-sprint ability in basketball players	Frontiers in Sports and Active Living	2020	irrelevant
460	Dunn, Matthew;	Effectiveness of Small-Sided Games in Improving Repeated Sprint Ability In Soccer: a systematic review	SACAD: John Heinrichs Scholarly and Creative Activity Days	2022	irrelevant
461	Seehafer, Lucas; Morrison, Scot; Severin, Rich; Ness, Brandon M;	A multi-systems approach to human movement after ACL reconstruction: the cardiopulmonary system	International Journal of Sports Physical Therapy	2022	irrelevant
462	Clemente, Filipe Manuel; Nikolaidis, Pantelis Theodoros; van der Linden, Cornelis MI Niels; Silva, Bruno;	Effects of small-sided soccer games on internal and external load and lower limb power: a pilot study in collegiate players	Human Movement	2017	irrelevant
463	Melnyk, Jason A; Kostelis, Kimberly;	Effects of Off-Season Training on In-Season Training Load and Time Spent in Heart Rate Zones: 178 Board# 19 May 30 9: 30 AM-11: 00 AM	Medicine & Science in Sports & Exercise	2018	irrelevant
464	Clemente, Filipe Manuel; Afonso, Jose; Sarmento, Hugo;	Small-sided games: An umbrella review of systematic reviews and meta-analyses	PloS one	2021	irrelevant
465	Bourgeois, Hubert; Billaut, François;	High-intensity interval training combined with blood-flow restriction predominantly alters anaerobic capacity in endurance-trained athletes	ISAFA Newsletter Magazine		irrelevant
466	Setiawan, Edi; Iwandana, Dody Tri; Festiawan, Rifqi; Bapista, Ceu;	Improving handball athletes’ physical fitness components through Tabata training during the outbreak of COVID-19	Jurnal SPORTIF: Jurnal Penelitian Pembelajaran	2020	irrelevant
467	Milioni, Fabio; Redkva, Paulo E; Barbieri, Fabio A; Zagatto, Alessandro M;	Six weeks of β-alanine supplementation did not enhance repeated-sprint ability or technical performances in young elite basketball players	Nutrition and health	2017	irrelevant
468	Castagna, Carlo; Chaouachi, Anis; Rampinini, Ermanno; Chamari, Karim; Impellizzeri, Franco;	Aerobic and explosive power performance of elite Italian regional-level basketball players	The Journal of Strength & Conditioning Research	2009	irrelevant
469	Stojanovic, Marko D; Calleja-Gonzalez, Julio; Mikic, Mladen; Madic, Dejan M; Drid, Patrik; Vuckovic, Igor; Ostojic, Sergej M;	Accuracy and criterion-related validity of the 20-m shuttle run test in well-trained young basketball players	Montenegrin Journal of Sports Science and Medicine	2016	irrelevant
470	Krustrup, Peter; Krustrup, Birgitte R;	Football is medicine: it is time for patients to play!	British journal of sports medicine	2018	irrelevant
471	Dellal, A; Jannault, R; Lopez-Segovia, M; Pialoux, V;	Influence of the numbers of players in the heart rate responses of youth soccer players within 2 vs. 2, 3 vs. 3 and 4 vs. 4 small-sided games	Journal of human kinetics	2011	irrelevant
472	Aksoy, Ömer; Bozdoğan, Tuba Kizilet; Soyal, Mehmet; Beyaz, Mehmet Murat;	The examination of VO2MAX and anaerobic threshold values in elite soccer players by their positions	Journal of Physical Education and Sport	2022	irrelevant
473	Vashist, Sanjay;	A COMPARATIVE STUDY TO ASSESS LEVEL OF OCCUPATIONAL STRESS AMONG PHYSICAL EDUCATION TEACHERS WORKING IN GOVERNMENT AND PRIVATE SCHOOL OF HIMACHAL PRADESH	Journal DOI	2016	irrelevant
474	Thongsawang, Siraphatthra; Yimlamai, Tossaporn;	Effects of Hypoxic Repeated-Sprint Training With and Without Cordyceps Sinensis on Aerobic Performance in Female Soccer	CONFERENCE PROCEEDINGS 2022 ASIA-SINGAPORE CONFERENCE ON SPORT SCIENCE		irrelevant
475	Zagatto, Alessandro M; Claus, Gabriel M; Dutra, Yago M; de Poli, Rodrigo A; Lopes, Vithor HF; Goodall, Stuart; Loturco, Irineu; Boullosa, Daniel;	Drop jumps versus sled towing and their effects on repeated sprint ability in young basketball players	BMC Sports Science, Medicine and Rehabilitation	2022	irrelevant
476	Krustrup, PETER; Williams, CA; Mohr, M; Hansen, PR; Helge, EW; Elbe, A‐M; De Sousa, M; Dvorak, J; Junge, A; Hammami, A;	The “Football is Medicine” platform—scientific evidence, large‐scale implementation of evidence‐based concepts and future perspectives	Scandinavian journal of medicine & science in sports	2018	irrelevant
477	Meshram, Komal; Meshram, Ajay;	Aerobic fitness in basketball player-An experimental study in central India	JMSCR	2018	irrelevant
478	Mirzaaghajani, Asieh; Alikhani, Hasan; Hojjati, Zahra; Gharaat, Mohammadali;	Comparison of the effects of continuous and high intensity interval training on aerobic performance in elite male rowers	Journal of Practical Studies of Biosciences in Sport	2016	irrelevant
479	Datson, Naomi; Lolli, Lorenzo; Drust, Barry; Atkinson, Greg; Weston, Matthew; Gregson, Warren;	Inter-methodological quantification of the target change for performance test outcomes relevant to elite female soccer players	Science and Medicine in Football	2022	irrelevant
480	Owen, Adam Lee; Wong, Pui Lam;	In-season weekly high-intensity training volume among professional English soccer players: A 20-week study	Soccer J	2009	irrelevant
481	Mokhtar, M; Adel, B; Wahib, B; Hocine, A; Othman, B; Mohamed, S;	The effects of tow protocol cold water immersion on the post match recovery and physical performance in well-trained handball players	Pedagogics, psychology, medical-biological problems of physical training and sports	2019	irrelevant
482	Jansson, Daniel; Mattsson, C Mikael;	Effects of Unilateral Versus Bilateral Complex Training Combined with High Intensity Interval Training on the Development of Strength, Power and Athletic Performance for Elite Handball Players	10th International Conference On Strength Training. November 30-December 2 2016, Kyoto, Japan.	2016	irrelevant
483	Padulo, Johnny; Tabben, M; Attene, G; Ardigo, Luca Paolo; Dhahbi, W; Chamari, K;	The impact of jumping during recovery on repeated sprint ability in young soccer players	Research in Sports Medicine	2015	irrelevant
484	Sanders, Gabriel J; Turner, Zachary; Boos, Brian; Peacock, Corey A; Peveler, Willard; Lipping, Alar;	Aerobic capacity is related to repeated sprint ability with sprint distances less than 40 meters	International journal of exercise science	2017	irrelevant
485	Krustrup, Peter; Hansen, Peter Riis; Nielsen, Claus Malta; Larsen, Malte Nejst; Randers, Morten Bredsgaard; Manniche, Vibeke; Hansen, Lars; Dvorak, Jirac; Bangsbo, J;	Structural and functional cardiac adaptations to a 10‐week school‐based football intervention for 9–10‐year‐old children	Scandinavian journal of medicine & science in sports	2014	irrelevant
486	Pamungkas, Hari; Nidomuddin, Muhammad; Yusuf, Havid; Mardikaningsih, Agusti; Lesmana, Heru Syarli;	Small Side Game Training Contribution of Volume Oxygen Maximum Football Players Elite Pro Academy	JOSSAE (Journal of Sport Science and Education)	2023	irrelevant
487	Ito, Shigenori; Mizoguchi, Tatsuya; Saeki, Tomoaki;	Review of high-intensity interval training in cardiac rehabilitation	Internal Medicine	2016	irrelevant
488	Mohr, Magni; Hansen, Peter Riis; Lobelo, Felipe; Nybo, Lars; Milanović, Zoran; Krustrup, Peter;	Football as Medicine against cardiovascular disease	Football as Medicine	2019	irrelevant
489	Zhao, Kegang; Hu, Zhongyi; Wang, Tao; Tian, Lei; Wang, Maoye; Liu, Ruijiang; Zuo, Chongwen; Jihua, Wang;	Acute effects of two different work-to-rest ratio of high-intensity interval training on brain-derived neurotrophic factor in untrained young men	Frontiers in Physiology	2022	irrelevant
490	Azman, Nizuwan; Mohamed, Nazirah Gulam; Aziz, Abdul Rashid; Farah, Nor; Che, Ahmad Munir;	The effectiveness of futsal as a game-simulated exercise for promoting weight loss and metabolic health in overweight/obese men	Malaysian Journal of Public Health Medicine	2018	irrelevant
491	Mikić, Mladen; Stojanović, Marko DM; Milovančev, Aleksandra; Miljković, Tatjana; Bjelobrk, Marija; Golubović, Miodrag; Maksimović, Nebojša; Bianco, Antonino; Drid, Patrik;	Aerobic capacity and respiratory patterns are better in recreational basketball-engaged university students than age-matched untrained males	Biomedical Human Kinetics	2021	irrelevant
492	Lee, J; Zhang, XL;	Physiological determinants of VO2max and the methods to evaluate it: A critical review	Science & Sports	2021	irrelevant
493	Landgraff, Hege Wilson; Riiser, Amund; Lihagen, Maren; Skei, Marius; Leirstein, Svein; Hallén, Jostein;	Longitudinal changes in maximal oxygen uptake in adolescent girls and boys with different training backgrounds	Scandinavian journal of medicine & science in sports	2021	irrelevant
494	Meckel, Yoav; Balikin, Kiril; Eliakim, Alon;	Pre-and mid-season repeated sprint ability of soccer referees from the first and second divisions	International Journal of Sports Science & Coaching	2020	irrelevant
495	Astorino, Todd A; Thum, Jacob S;	Interval training elicits higher enjoyment versus moderate exercise in persons with spinal cord injury	The Journal of Spinal Cord Medicine	2018	irrelevant
496	Kemmler, Wolfgang; Scharf, Michael; Lell, Michael; Petrasek, Carina; Von Stengel, Simon;	High versus moderate intensity running exercise to impact cardiometabolic risk factors: the randomized controlled rush‐study	BioMed research international	2014	irrelevant
497	Mohamadi Bazneshin, Hamed; Damirchi, Arsalan; Arazi, Hamid;	Comparison of the effect of Tabata training on soft and hard surfaces on left ventricular structure and function and some physical fitness factors in elite beach soccer players	Journal of Sport and Exercise Physiology	2023	irrelevant
498	Beasley, Kevin J;	Nutrition and Gaelic football: Review, recommendations, and future considerations	International Journal of Sport Nutrition and Exercise Metabolism	2015	irrelevant
499	Roso-Moliner, Alberto; Mainer-Pardos, Elena; Arjol-Serrano, José Luis; Cartón-Llorente, Antonio; Nobari, Hadi; Lozano, Demetrio;	Evaluation of 10-week neuromuscular training program on body composition of elite female soccer players	Biology	2022	irrelevant
500	Jastrzębska, Agnieszka Danuta;	Comparison of usefulness of two tests measuring anaerobic performance of untrained and soccer-training girls U12	Scientific Reports	2023	irrelevant
501	Impellizzeri, FM; Rampinini, E; Castagna, Carlo; Bishop, David; Bravo, D Ferrari; Tibaudi, A; Wisloff, U;	Validity of a repeated-sprint test for football	International journal of sports medicine	2008	irrelevant
502	Heaney, Nathan E;	THE EFFECT OF A FOUR WEEK HIGH INTENSITY INTERVAL TRAINING INTERVENTION UTILISING MAXIMAL AEROBIC SPEED AND THE ANAEROBIC SPEED RESERVE ON AEROBIC FITNESS IN ELITE FEMALE HOCKEY PLAYERS.	Journal of Australian Strength & Conditioning	2014	irrelevant
503	Javanmardi, Zahra; Jahromi, Maryam K; Hemmatinafar, Mohammad; Knechtle, Beat; Nikolaidis, Pantelis T;	The effect of simulation-based training on athletic performances among female basketball players	The Open Sports Sciences Journal	2021	irrelevant
504	Enríquez-del-Castillo, Liliana Aracely; Ornelas-López, Andrea; De León, Lidia G; Cervantes-Hernández, Natanael; Quintana-Mendias, Estefanía; Flores, Luis Alberto;	Strength and VO2max Changes by Exercise Training According to Maturation State in Children	Children	2022	irrelevant
505	Ardiansah, Deden; Sugiyanto, FX;	The Effect of Training Method and Motivation to Increase VO2Max of Basketball Players	2nd Yogyakarta International Seminar on Health, Physical Education, and Sport Science (YISHPESS 2018) and 1st Conference on Interdisciplinary Approach in Sports (CoIS 2018)	2018	irrelevant
506	Gocentas, Audrius; Jascaniniene, Nijole; Poprzęcki, Stanislaw; Jaszczanin, Jan; Juozulynas, Algirdas;	Position-related differences in cardiorespiratory functional capacity of elite basketball players	Journal of Human Kinetics	2011	irrelevant
507	Tvrdý, Marek; Holienka, Miroslav; Babic, Matej;	Effectiveness of repeated sprint ability (RSA) development in youth soccer players	Journal of Physical Education and Sport	2022	irrelevant
508	Burn, Naomi L; Weston, Matthew; Atkinson, Greg; Graham, Michael; Weston, Kathryn L;	Brief exercise at work (BE@ work): a mixed-methods pilot trial of a workplace high-intensity interval training intervention	Frontiers in Sports and Active Living	2021	irrelevant
509	Chennaoui, Mounir; Desgorces, Francois; Drogou, Catherine; Boudjemaa, Bechir; Tomaszewski, Armand; Depiesse, Frederic; Burnat, Pascal; Chalabi, Hakim; Gomez-Merino, Danielle;	Effects of Ramadan fasting on physical performance and metabolic, hormonal, and inflammatory parameters in middle-distance runners	Applied Physiology, Nutrition, and Metabolism	2009	irrelevant
510	Coppola, Cecilia; Raiola, Gaetano;	Interest in VO2max capacity: comparing Norwegian and Italian training	Journal of Physical Education and Sport	2019	irrelevant
511	Zapartidis, Ilias; Kororos, Panagiotis; Christodoulidis, Triantafyllos; Skoufas, Dimitrios; Bayios, Ioannis;	Profile of young handball players by playing position and determinants of ball throwing velocity	Journal of Human Kinetics	2011	irrelevant
512	Saravanan, R; Sugumar, C;	Effect of Tabata Interval Methods on Body Fat and Vo2Max of School Students	International Journal in Management & Social Science	2016	irrelevant
513	Duggan, John David; Keane, Karen; Moody, Jeremy; Byrne, Paul J; Malone, Shane; Collins, Kieran; Ryan, Lisa;	Strength and Conditioning Recommendations for Female Athletes: The Gaelic Footballer	Strength & Conditioning Journal	2023	irrelevant
514	Barreira, João; Nakamura, Fábio Y; Ferreira, Ricardo; Pereira, João; Aquino, Rodrigo; Figueiredo, Pedro;	Season Match Loads of a Portuguese Under-23 Soccer Team: Differences between Different Starting Statuses throughout the Season and Specific Periods within the Season Using Global Positioning Systems	Sensors	2022	irrelevant
515	Izzo, Riccardo; Giovannelli, Marco; Raiola, G;	Training load in elite goalkeepers with K-Track for monitoring performance	Journal of physical education and sport	2019	irrelevant
516	Chen, Wei-Han; Wu, Huey-June; Lo, Shin-Liang; Chen, Hui; Yang, Wen-Wen; Huang, Chen-Fu; Liu, Chiang;	Eight-week battle rope training improves multiple physical fitness dimensions and shooting accuracy in collegiate basketball players	The Journal of Strength & Conditioning Research	2018	irrelevant
517	Schmidt, Jakob Friis; Hansen, Peter Reinhard; Andersen, Thomas Rieks; Andersen, LJ; Hornstrup, Thomas; Krustrup, Peter; Bangsbo, Jens;	Cardiovascular adaptations to 4 and 12 months of football or strength training in 65‐to 75‐year‐old untrained men	Scandinavian journal of medicine & science in sports	2014	irrelevant
518	Bayrakdaroğlu, Serdar; Topsakal, Nuri; Eken, Özgür;	The effects of high intensive interval training (HIIT) on brain-derived neurotrophic factor (BDNF) and cardiovascular health: a review	Gümüşhane Üniversitesi Sağlık Bilimleri Dergisi	2022	irrelevant
519	SPRINT, INFLUENCE OF TWO; SOCCER, FITNESS OF YOUNG;	CHAPTER NUMBER 40	Children and Exercise XXVII: The Proceedings of the XXVIIth International Symposium of the European Group of Pediatric Work Physiology, September, 2011	2011	irrelevant
520	Şanal, Alperen; Ozen, Gokmen;	Analysis of Physical Performance Parameters According to Playing Positions of Amputee Football Players	Apuntes Universitarios	2023	irrelevant
521	Karbalaeifar, Sara; Gaeini, Abbas Ali; Kordi, Mohammad Reza; Nuri, Reza; Ghorbani, Pedram;	Effect of 6 weeks high intensity interval training on selected factors of cardiac angiogenesis in rats with myocardial infarction	Sport Physiology	2019	irrelevant
522	Adel, Belkadi; Mokhtar, Mime; Abdelkader, Benchehida; Mohamed, Sebbane; Othman, Benbernou;	Effects of tow protocol cold water immersion on the post match recovery and physical performance in youth handball players	International Journal of Sport Culture and Science	2019	irrelevant
523	Iturricastillo, Aitor; Yanci, Javier; Granados, Cristina;	Neuromuscular responses and physiological changes during small-sided games in wheelchair basketball	Adapted Physical Activity Quarterly	2018	irrelevant
524	Rosch, Dieter; Hodgson, Roy; Peterson, Lars; Graf-Baumann, Toni; Junge, Astrid; Chomiak, Jiri; Dvorak, Jiri;	Assessment and evaluation of football performance	the American Journal of sports Medicine	2000	irrelevant
525	Taylor, John;	A tactical metabolic training model for collegiate basketball	Strength & Conditioning Journal	2004	irrelevant
526	White, S; O’DONOGHUE, P;	Factors influencing penalty kick success in elite soccer	Science and Football VII	2013	irrelevant
527	Park, Saejong; Kim, Jong Kyung; Choi, Hyun Min; Kim, Hyun Gook; Beekley, Matthew D; Nho, Hosung;	Increase in maximal oxygen uptake following 2-week walk training with blood flow occlusion in athletes	European journal of applied physiology	2010	irrelevant
528	Sumpena, Asep; Sidik, Dikdik Zafar;	The Impact of Aerobic Capacity and Elevation Training Mask Using High Intensity Training Method on The Physiological Abilities of Women Futsal Players	Jurnal Pendidikan Jasmani dan Olahraga	2020	irrelevant
529	Wright, Matthew D; Laas, Mihkel-Madis;	Strength training and metabolic conditioning for female youth and adolescent soccer players	Strength & Conditioning Journal	2016	irrelevant
530	Acosta, Jean Tamayo; Gomez, Ariel E Sosa; Samuel, Steven; Pelenyi, Stephanie; Acosta, Rachel E; Acosta, Marjorie;	Effects of aerobic exercise versus high-intensity interval training on V̇O2max and blood pressure	Cureus	2022	irrelevant
531	Paswan, Chandan K; Das, Anindita;	The determination of aerobic capacity and body composition of all India inter-university female soccer players	Indian Journal of Physical Education, Sports Medicine & Exercise Science	2018	irrelevant
532	Dawson, Brian;	Repeated-sprint ability: where are we?	International journal of sports physiology and performance	2012	irrelevant
533	Yahya, Ahmed Mohamed; Nagy, Rafid Abdel-Amir;	The Effect of High-Intensity Interval Training on The Average Recovery Period for Football Players Under (19) Years	NeuroQuantology	2022	irrelevant
534	O'Sullivan, Desmond;	CONCURRENT STRENGTH/POWER AND ENDURANCE TRAINING OF PLAYERS IN ELITE FOOTBALL CODES: A BRIEF REVIEW.	Journal of Australian Strength & Conditioning	2013	irrelevant
535	Shang Q.; Bian X.; Zhu L.; Liu J.; Wu M.; Lou S.	Lactate Mediates High-Intensity Interval Training—Induced Promotion of Hippocampal Mitochondrial Function through the GPR81-ERK1/2 Pathway	Antioxidants	2023	irrelevant
536	Kolimechkov S.; Makaveev R.; Zaykova D.; Petrov L.	Tabata protocol-based high-intensity interval training in freestyle wrestlers	Pedagogy of Physical Culture and Sports	2023	irrelevant
537	Chang Y.-H.; Shun S.-C.; Chen M.-H.; Chang Y.-F.	Feasibility of Different Exercise Modalities for Community-Dwelling Residents With Physical Inactivity: A Randomized Controlled Trial	Journal of Nursing Research	2023	irrelevant
538	Yoder H.A.; Mulholland A.M.; MacDonald H.V.; Wingo J.E.	Acute work rate adjustments during high-intensity interval training in a hot and temperate environment	Applied Physiology, Nutrition and Metabolism	2023	irrelevant
539	Amann M.; Sidhu S.K.; McNeil C.J.; Gandevia S.C.	Transcranial direct current stimulation to enhance athletic performance: Are we there yet? Will we ever get there?	Journal of Physiology	2023	irrelevant
540	Bostad W.; Williams J.S.; Van Berkel E.K.; Richards D.L.; MacDonald M.J.; Gibala M.J.	Biological sex does not influence the peak cardiac output response to twelve weeks of sprint interval training	Scientific Reports	2023	irrelevant
541	Nuttouch W.; Hemarachatanon P.; Huntula S.	THE EFFECT OF AN 8-WEEK ONLINE HIGH-INTENSITY INTERVAL TRAINING PROGRAM ON BODY COMPOSITION AND PERFORMANCE IN THAI PROFESSIONAL FOOTBALL PLAYERS DURING THE COVID-19 EPIDEMIC	Physical Education Theory and Methodology	2023	irrelevant
542	Putro W.A.S.; Perdana R.P.; Hidayatullah M.F.; Doewes M.; Purnama S.K.; Supriyoko A.; Purnomo E.; Suwanto W.; Dewangga M.W.; Widiyaningsih W.R.	The effects of high-intensity interval training on blood sugar levels in type 2 diabetes mellitus patients: A study in southwest Papua	Journal of Medicinal and Pharmaceutical Chemistry Research	2023	irrelevant
543	Pedrinolla A.; Isanejad M.; Antognelli C.; Bartolini D.; Borras C.; Cavedon V.; Di Sante G.; Migni A.; Mas-Bargues C.; Milanese C.; Baschirotto C.; Modena R.; Pistilli A.; Rende M.; Schena F.; Stabile A.M.; Telesa N.V.; Tortorella S.; Hemmings K.; Vina J.; Wang E.; Mcardle A.; Jackson M.J.; Venturelli M.; Galli F.	Randomised controlled trial combining vitamin E-functionalised chocolate with physical exercise to reduce the risk of protein-energy malnutrition in predementia aged people: study protocol for Choko-Age	BMJ Open	2023	irrelevant
544	da Silva A.C.R.; Yadegari A.; Tzaneva V.; Vasanthan T.; Laketic K.; Shearer J.; Bainbridge S.A.; Harris C.; Adamo K.B.	Metabolomics to Understand Alterations Induced by Physical Activity during Pregnancy	Metabolites	2023	irrelevant
545	Lins-Filho O.; Germano-Soares A.H.; Aguiar J.L.P.; de Almedia J.R.V.; Felinto E.C.; Lyra M.J.; Leite D.B.; Moura M.A.S.; Kline C.E.; Pedrosa R.P.	Effect of high-intensity interval training on obstructive sleep apnea severity: A randomized controlled trial	Sleep Medicine	2023	irrelevant
546	Supriya R.; Delfan M.; Saeidi A.; Samaie S.S.; Al Kiyumi M.H.; Escobar K.A.; Laher I.; Heinrich K.M.; Weiss K.; Knechtle B.; Zouhal H.	Spirulina Supplementation with High-Intensity Interval Training Decreases Adipokines Levels and Cardiovascular Risk Factors in Men with Obesity	Nutrients	2023	irrelevant
547	Kuehl R.; Feyer J.; Limbach M.; Pahl A.; Stoelzel F.; Beck H.; Wegner A.; Rosenberger F.; Dreger P.; Luft T.; Wiskemann J.	Prehabilitative high-intensity interval training and resistance exercise in patients prior allogeneic stem cell transplantation	Scientific Reports	2023	irrelevant
548	Meneses-Echavez J.F.; Loaiza-Betancur A.F.; Díaz-López V.; Echavarría-Rodríguez A.M.; Triana-Reina H.R.	Prehabilitation programs for individuals with cancer: a systematic review of randomized-controlled trials	Systematic Reviews	2023	irrelevant
549	Awwad W.; Fayad F.	THE EFFECT OF HIGH-INTENSITY ANAEROBIC CAPACITY TRAINING ON BIOCHEMICAL AND PHYSIOLOGICAL INDICATORS AND PERFORMANCE IN 200 M SPRINTERS; [EFEKAT VISOKO INTENZIVNOG TRENINGA ANAEROBNOG KAPACITETA NA BIOHEMIJSKE I FIZIOLOŠKE INDIKATORE TE USPJEH TRKAČA NA 200 M]	Sport Science	2023	irrelevant
550	Lei T.-H.; Fujii N.; Zhang X.; Wang F.; Mündel T.; Wang I.-L.; Chen Y.-M.; Nishiyasu T.; Amano T.; Dobashi K.; Wang L.; Yeh T.-S.; Kondo N.; Goulding R.P.	The effects of high-intensity exercise training and detraining with and without active recovery on postexercise hypotension in young men	Physiological Reports	2023	irrelevant
551	García-Hermoso A.; López-Gil J.F.; Izquierdo M.; Ramírez-Vélez R.; Ezzatvar Y.	Exercise and Insulin Resistance Markers in Children and Adolescents with Excess Weight: A Systematic Review and Network Meta-Analysis	JAMA Pediatrics	2023	irrelevant
552	Larsen J.K.; Kruse R.; Sahebekhtiari N.; Moreno-Justicia R.; Gomez Jorba G.; Petersen M.H.; de Almeida M.E.; Ørtenblad N.; Deshmukh A.S.; Højlund K.	High-throughput proteomics uncovers exercise training and type 2 diabetes-induced changes in human white adipose tissue	Science advances	2023	irrelevant
553	Nicol J.L.; Cunningham B.J.; Woodrow C.; Adlard K.N.; Papinczak Z.O.E.E.; Spence R.R.; Boytar A.N.; Mollee P.; Weber N.; Nicol A.J.; Hill M.M.; Skinner T.L.	Safety, Feasibility, and Acceptability of a Multisite Individualized Exercise Intervention for People with Multiple Myeloma	Medicine and Science in Sports and Exercise	2023	irrelevant
554	Barrio E.D.; Fernández-Landa J.; Negra Y.; Ramirez-Campillo R.; de Alcaraz A.G.	EFFECTS OF PLYOMETRIC JUMP TRAINING ON RUNNING ECONOMY IN ENDURANCE RUNNERS: A SYSTEMATIC REVIEW AND META-ANALYSIS	Kinesiology	2023	irrelevant
555	Turner M.C.	Klotho, the Greek goddess controlling the fate of skeletal muscle satellite cells	Experimental Physiology	2023	irrelevant
556	Song T.; Jilikeha; Deng Y.	Physiological and Biochemical Adaptations to a Sport-Specific Sprint Interval Training in Male Basketball Athletes	Journal of Sports Science and Medicine	2023	irrelevant
557	Santos A.; Braaten K.; MacPherson M.; Vasconcellos D.; Vis-Dunbar M.; Lonsdale C.; Lubans D.; Jung M.E.	Rates of compliance and adherence to high-intensity interval training: a systematic review and Meta-analyses	International Journal of Behavioral Nutrition and Physical Activity	2023	irrelevant
558	Magal M.; Valladarez Cuestas R.A.; Crowley S.K.; Batchelor V.B.; Hoffman J.R.	Seasonal changes in physical performance–related variables in women NCAA Division III soccer players	Gazzetta Medica Italiana Archivio per le Scienze Mediche	2023	irrelevant
559	Buoncristiani N.A.; Schmitz A.N.	Exercise snacks: a novel approach to address firefighter occupational cancer	Journal of Physiology	2023	irrelevant
560	Kazemi S.S.; Heidarianpour A.; Shokri E.	Effect of resistance training and high-intensity interval training on metabolic parameters and serum level of Sirtuin1 in postmenopausal women with metabolic syndrome: a randomized controlled trial	Lipids in Health and Disease	2023	irrelevant
561	Curtin D.; Cadwallader C.J.; Taylor E.M.; Andrews S.C.; Stout J.C.; Hendrikse J.J.; Chong T.T.J.; Coxon J.P.	Ageing attenuates exercise-enhanced motor cortical plasticity	Journal of Physiology	2023	irrelevant
562	Ruegsegger G.N.; Ekholm E.R.; Monroe C.E.; Rappaport C.I.; Huppert R.D.; Anton C.R.; Ferguson M.J.	Glucose tolerance status associates with improvements in cognitive function following high-intensity exercise in adults with obesity	Physiology and Behavior	2023	irrelevant
563	Cambriel A.; Choisy B.; Hedou J.; Bonnet M.-P.; Fellous S.; Lefevre J.H.; Voron T.; Gaudillière D.; Kin C.; Gaudillière B.; Verdonk F.	Impact of preoperative uni- or multimodal prehabilitation on postoperative morbidity: meta-analysis	BJS Open	2023	irrelevant
564	Holmes A.J.; Stratton M.T.; Bailly A.R.; Gottschall J.S.; Feito Y.; Ha P.L.; Lavigne A.; Persaud K.; Gagnon H.L.; Krueger A.; Modjeski A.; Esmat T.A.; Harper L.N.; VanDusseldorp T.A.; Hester G.M.	Effects of plyometric-and cycle-based high-intensity interval training on body composition, aerobic capacity, and muscle function in young females: a field-based group fitness assessment	Applied Physiology, Nutrition and Metabolism	2023	irrelevant
565	Bojesen R.D.; Dalton S.O.; Skou Sø.T.; Jørgensen L.B.; Walker L.R.; Eriksen J.R.; Grube C.; Justesen T.F.; Johansen C.; Slooter G.; Carli F.; Gögenur I.	Preoperative multimodal prehabilitation before elective colorectal cancer surgery in patients with WHO performance status I or II: randomized clinical trial	BJS Open	2023	irrelevant
566	Ptaszek B.; Podsiadło S.; Czerwińska-Ledwig O.; Zając B.; Niżankowski R.; Mika P.; Teległów A.	The Influence of Interval Training Combined with Occlusion and Cooling on Selected Indicators of Blood, Muscle Metabolism and Oxidative Stress	Journal of Clinical Medicine	2023	irrelevant
567	Kjellberg A.; Lindholm M.E.; Zheng X.; Liwenborg L.; Rodriguez-Wallberg K.A.; Catrina S.-B.; Lindholm P.	Comparing the Blood Response to Hyperbaric Oxygen with High-Intensity Interval Training—A Crossover Study in Healthy Volunteers	Antioxidants	2023	irrelevant
568	Wang X.; Soh K.G.; Samsudin S.; Deng N.; Liu X.; Zhao Y.; Akbar S.	Effects of high-intensity functional training on physical fitness and sport-specific performance among the athletes: A systematic review with meta-analysis	PLoS ONE	2023	irrelevant
569	Pahlavani H.A.; Rayeni M.S.; Rastegari A.; Moayedi R.	The Effect of High-Intensity Interval Training on the Intracellular Content of the Central Protein of Mechanical Target of Rapamycin 1/2 Complexes in the EDL Skeletal Muscle of Rats with Type 1 Diabetes	Iranian Journal of Diabetes and Metabolism	2023	irrelevant
570	Cao M.; Yu F.; Gao R.; Li J.; Yang H.; Wang X.	Effect of high-intensity interval training exercise prescription on the physical health of obese primary school students; [高强度间歇训练运动对肥胖小学生身体健康影响]	Chinese Journal of School Health	2023	irrelevant
571	Li T.; Zhang X.; Zhao N.; He Q.; Pan Y.; Chen S.	Research progress on the application and mechanism of high-intensity interval training in improving cognitive function in the elderly; [高强度间歇训练在改善老年人认知功能中的应用及机制研究进展]	Chinese Journal of Rehabilitation Medicine	2023	irrelevant
572	Morral-Yepes M.; Gonzalo-Skok O.; Dos Śantos T.; Feliu G.M.	Are change of direction speed and agility different abilities from time and coordinative perspectives?	PLoS ONE	2023	irrelevant
573	Gillet A.; Forton K.; Lamotte M.; Macera F.; Roussoulières A.; Louis P.; Ibrahim M.; Dewachter C.; van de Borne P.; Deboeck G.	Effects of High-Intensity Interval Training Using the 3/7 Resistance Training Method on Metabolic Stress in People with Heart Failure and Coronary Artery Disease: A Randomized Cross-Over Study	Journal of Clinical Medicine	2023	irrelevant
574	Tsuji K.; Tsuchiya Y.; Ueda H.; Ochi E.	Home-based high-intensity interval training improves cardiorespiratory fitness: a systematic review and meta-analysis	BMC Sports Science, Medicine and Rehabilitation	2023	irrelevant
575	Rifki M.S.; Ilham; Ndayisenga J.; Zakaria J.B.	The effect of combined continuous run, circuit training, and high-intensity interval training on lung function, asthma control, and VO2max in asthma patients: A quasi-experimental study	Journal of Physical Education and Sport	2023	irrelevant
576	Duarte L.F.; Gasparini-Neto V.H.; Neves L.N.S.; Nunes L.B.; Leite R.D.; de Sousa N.M.F.; Carletti L.	A Cardiopulmonary Exercise Testing for Prescribing High-Intensity Interval Training Sessions with Elastic Resistance	International Journal of Environmental Research and Public Health	2023	irrelevant
577	Romano C.; Innocenti L.; Schena E.; Sacchetti M.; Nicolo A.; Massaroni C.	A Signal Quality Index for Improving the Estimation of Breath-by-Breath Respiratory Rate During Sport and Exercise	IEEE Sensors Journal	2023	irrelevant
578	Toohey K.; Hunter M.; Paterson C.; Turner M.; Singh B.	Clinical updates on the effects of high intensity interval training (HIIT) exercise in people diagnosed with cancer. A systematic review and meta-analysis	Journal of Science and Medicine in Sport	2023	irrelevant
579	Kim R.; Choi S.; Kang N.; Park K.; Shin H.; Lee H.; Lee H.; Jun J.-S.; Jeon B.; Byun K.	Effects of high-intensity interval training and moderate-intensity continuous training on sarcopenia-related parameters in participants with Parkinson's disease: A 24-week randomized pilot trial substudy	Parkinsonism and Related Disorders	2023	irrelevant
580	Helén J.; Kyröläinen H.; Ojanen T.; Pihlainen K.; Santtila M.; Heikkinen R.; Vaara J.P.	High-Intensity Functional Training Induces Superior Training Adaptations Compared with Traditional Military Physical Training	Journal of Strength and Conditioning Research	2023	irrelevant
581	Zhang L.; Liu J.; Lin X.; Liu L.; Lu J.	Mechanism by which high-intensity intermittent exercise improves skeletal muscle injury and enhances exercise capacity in rats	Chinese Journal of Tissue Engineering Research	2023	irrelevant
582	Knudsen C.B.; Nielsen J.; Ǿrtenblad N.; Mohr M.; Overgaard K.; Vigh-Larsen J.F.	No net utilization of intramuscular lipid droplets during repeated high-intensity intermittent exercise	American Journal of Physiology - Endocrinology and Metabolism	2023	irrelevant
583	Soylu Y.; Krustrup P.; Mohr M.; Arslan E.; Kilit B.; Radzimiński Ł.	Effects of Two Different Self-Paced Training Modalities on the Aerobic Fitness Levels, Psychophysiological Responses, and Antioxidant Status in Physically Active Young Adults	Journal of Clinical Medicine	2023	irrelevant
584	Monárrez González J.C.; Lopez-Gonzalez C.; Marquez-Linares M.A.; Perez-Verdin G.	Response of water yield to silvicultural treatments in a temperate forest in northern Mexico	PLoS ONE	2023	irrelevant
585		Corrigendum to: Exercise training in muscular dystrophies: is there room for hot, new and complimentary therapies? (The Journal of Physiology, (2023), 601, 20, (4479-4481), 10.1113/JP285258)	Journal of Physiology	2023	irrelevant
586	Petré H.; Ovendal A.; Westblad N.; Ten Siethoff L.; Rosdahl H.; Psilander N.	Effect of the Intrasession Exercise Order of Flywheel Resistance and High-Intensity Interval Training on Maximal Strength and Power Performance in Elite Team-Sport Athletes	Journal of Strength and Conditioning Research	2023	irrelevant
587	Neuendorf T.; Haase R.; Schroeder S.; Schumann M.; Nitzsche N.	Effects of high-intensity interval training on functional performance and maximal oxygen uptake in comparison with moderate intensity continuous training in cancer patients: a systematic review and meta-analysis	Supportive Care in Cancer	2023	irrelevant
588	Harris E.	HIIT in the Water Might Be Just As Beneficial	JAMA	2023	irrelevant
589	Knappett H.; Haines M.	Effects of Time-Efficient Occupational Exercise on Cardiorespiratory Fitness in Firefighters	Journal of Occupational and Environmental Medicine	2023	irrelevant
590	Karabıyık H.; Gülü M.; Yapici H.; Iscan F.; Yagin F.H.; Durmuş T.; Gürkan O.; Güler M.; Ayan S.; Alwhaibi R.	Effects of 12 Weeks of High-, Moderate-, and Low-Volume Training on Performance Parameters in Adolescent Swimmers	Applied Sciences (Switzerland)	2023	irrelevant
591	Reuter M.; Rosenberger F.; Barz A.; Venhorst A.; Blanz L.; Hecksteden A.; Meyer T.	Does Higher Intensity Increase the Rate of Responders to Endurance Training When Total Energy Expenditure Remains Constant? A Randomized Controlled Trial	Sports Medicine - Open	2023	irrelevant
592	Coates A.M.; Joyner M.J.; Little J.P.; Jones A.M.; Gibala M.J.	A Perspective on High-Intensity Interval Training for Performance and Health	Sports Medicine	2023	irrelevant
593	Colorni E.; Ohayon E.; Côté J.N.; Obolski U.; Halperin I.	Should I Rest or Should I Go Now? A Randomized Cross-Over Trial Comparing Fixed and Self-Selected Rest Durations in High-Intensity Interval Training Cycling Sessions	Sports Medicine - Open	2023	irrelevant
594	Kjeldsted E.; Ammitzbøll G.; Jørgensen L.B.; Lodin A.; Bojesen R.D.; Ceballos S.G.; Rosthøj S.; Lænkholm A.-V.; Skou S.T.; Jack S.; Gehl J.; Dalton S.O.	Neo-train: study protocol and feasibility results for a two-arm randomized controlled trial investigating the effect of supervised exercise during neoadjuvant chemotherapy on tumour response in patients with breast cancer	BMC Cancer	2023	irrelevant
595	Ochi E.; Barrington A.; Wehling-Henricks M.; Avila M.; Kuro-o M.; Tidball J.G.	Klotho regulates the myogenic response of muscle to mechanical loading and exercise	Experimental Physiology	2023	irrelevant
596	Tas E.; Landes R.D.; Diaz E.C.; Bai S.; Ou X.; Buchmann R.; Na X.; Muzumdar R.; Børsheim E.; Dranoff J.A.	Effects of short-term supervised exercise training on liver fat in adolescents with obesity: a randomized controlled trial	Obesity	2023	irrelevant
597	He Z.; Qiang L.; Liu Y.; Gao W.; Feng T.; Li Y.; Yan B.; Girard O.	Effect of Hypoxia Conditioning on Body Composition in Middle-Aged and Older Adults: A Systematic Review and Meta-Analysis	Sports Medicine - Open	2023	irrelevant
598	Leite C.D.F.C.; Zovico P.V.C.; Rica R.L.; Barros B.M.; Machado A.F.; Evangelista A.L.; Leite R.D.; Barauna V.G.; Maia A.F.; Bocalini D.S.	Exercise-Induced Muscle Damage after a High-Intensity Interval Exercise Session: Systematic Review	International Journal of Environmental Research and Public Health	2023	irrelevant
599	Helgerud J.; Hov H.; Mehus H.; Balto B.; Boye A.; Finsås L.; Hoff J.; Wang E.	Aerobic high-intensity intervals improve V̇O2max more than supramaximal sprint intervals in females, similar to males	Scandinavian Journal of Medicine and Science in Sports	2023	irrelevant
600	Hogwood A.C.; Anderson K.C.; Ortiz de Zevallos J.; Paterson C.; Weltman A.; Allen J.D.	Limited Effects of Inorganic Nitrate Supplementation on Exercise Training Responses: A Systematic Review and Meta-analysis	Sports Medicine - Open	2023	irrelevant
601	Oliva H.N.P.; Oliveira G.M.; Oliva I.O.; Cassilhas R.C.; de Paula A.M.B.; Monteiro-Junior R.S.	Middle cerebral artery blood velocity and cognitive function after high- and moderate-intensity aerobic exercise sessions	Neuroscience Letters	2023	irrelevant
602	Keating S.E.; Sabag A.; Hallsworth K.; Hickman I.J.; Macdonald G.A.; Stine J.G.; George J.; Johnson N.A.	Exercise in the Management of Metabolic-Associated Fatty Liver Disease (MAFLD) in Adults: A Position Statement from Exercise and Sport Science Australia	Sports Medicine	2023	irrelevant
603	Ismail A.M.A.; El-Azeim A.S.A.; Saif H.F.A.E.A.	Effect of aerobic exercise alone or combined with Mediterranean diet on dry eye in obese hypertensive elderly	Irish Journal of Medical Science	2023	irrelevant
604	Betancur-Sepúlveda L.; Ramírez-Villada J.F.; Arango-Paternina C.M.	Effects of physical activity on heart rate variability in adults with overweight or obesity: A systematic review and meta-analysis; [Efecto del ejercicio físico sobre la variabilidad de la frecuencia cardiaca en adultos con sobrepeso u obesidad. Revisión sistemática y metaanálisis]	Revista Facultad de Medicina	2023	irrelevant
605	Bacchetti T.; Morresi C.; Ferretti G.; Larsson A.; Åkerfeldt T.; Svensson M.	Effects of Seven Weeks of Combined Physical Training on High-Density Lipoprotein Functionality in Overweight/Obese Subjects	Metabolites	2023	irrelevant
606	Voudouris D.; Horianopoulou M.; Apostolopoulou Z.; Chryssanthopoulos C.; Bardopoulou M.; Maridaki M.; Vassilakopoulos T.; Koutsilieris M.; Philippou A.	The Effects of a Short-Term Combined Exercise Program on Liver Steatosis Indices and the Lipidemic and Glycemic Profile in NAFLD Individuals: A Pilot Study	Metabolites	2023	irrelevant
607	Patten R.K.; McIlvenna L.C.; Moreno-Asso A.; Hiam D.; Stepto N.K.; Rosenbaum S.; Parker A.G.	Efficacy of high-intensity interval training for improving mental health and health-related quality of life in women with polycystic ovary syndrome	Scientific Reports	2023	irrelevant
608	Lu J.; Zhang L.-M.; Liu J.-J.; Liu Y.-T.; Lin X.-Y.; Wang X.-Q.; Zhang Y.; Tang Q.; Liu L.	High-intensity interval training alleviates exhaustive exercise-induced HSP70-assisted selective autophagy in skeletal muscle	The journal of physiological sciences : JPS	2023	irrelevant
609	Mohammadi S.; Monazzami A.; alavimilani S.	Effects of eight-week high-intensity interval training on some metabolic, hormonal and cardiovascular indices in women with PCOS: a randomized controlled trail	BMC Sports Science, Medicine and Rehabilitation	2023	irrelevant
610	Fuertes-Kenneally L.; Manresa-Rocamora A.; Blasco-Peris C.; Ribeiro F.; Sempere-Ruiz N.; Sarabia J.M.; Climent-Paya V.	Effects and Optimal Dose of Exercise on Endothelial Function in Patients with Heart Failure: A Systematic Review and Meta-Analysis	Sports Medicine - Open	2023	irrelevant
611	Sheikh R.; Shakerian S.; Fatemi Tabatabaei S.R.; Habibi A.	Moderate and high-intensity interval training protect against diabetes-induced modulation of hepatic CD86 and CD206 expression associated with the amelioration of insulin resistance and inflammation in rats	Immunobiology	2023	irrelevant
612	Chang W.-Y.; Wu K.-C.; Yang A.-L.; Chen Y.-L.	Simulated Altitude Training and Sport Performance: Protocols and Physiological Effects	Applied Sciences (Switzerland)	2023	irrelevant
613	Powell-Brett S.; Hodson J.; Pande R.; Mann S.; Freer A.; Wyrko Z.; Hughes C.; Isaac J.; Sutcliffe R.P.; Roberts K.	Are physical performance and frailty assessments useful in targeting and improving access to adjuvant therapy in patients undergoing resection for pancreatic cancer?	Langenbeck's Archives of Surgery	2023	irrelevant
614	La Touche R.; Fierro-Marrero J.; Sánchez-Ruíz I.; Rodríguez de Rivera-Romero B.; Cabrera-López C.D.; Lerma-Lara S.; Requejo-Salinas N.; de Asís-Fernández F.; Elizagaray-García I.; Fernández-Carnero J.; Matesanz-García L.; Pardo-Montero J.; Paris-Alemany A.; Reina-Varona Á.	Prescription of therapeutic exercise in migraine, an evidence-based clinical practice guideline	Journal of Headache and Pain	2023	irrelevant
615	Liu J.; Min L.; Liu R.; Zhang X.; Wu M.; Di Q.; Ma X.	The effect of exercise on cerebral blood flow and executive function among young adults: a double-blinded randomized controlled trial	Scientific Reports	2023	irrelevant
616	Reljic D.; Koller A.; Herrmann H.J.; Ekici A.B.; Neurath M.F.; Zopf Y.	Differential Effects of Very-Low-Volume Exercise Modalities on Telomere Length, Inflammation, and Cardiometabolic Health in Obese Metabolic Syndrome Patients: A Subanalysis from Two Randomized Controlled Trials	Antioxidants	2023	irrelevant
617	Cannoy J.; Zwick C.	The Role of Physical Therapy in Promoting Bone Health Awareness Among Children and Adolescents With Oncologic Disease	Rehabilitation Oncology	2023	irrelevant
618	Rajizadeh M.A.; Moslemizadeh A.; Hosseini M.S.; Rafiei F.; Soltani Z.; Khoramipour K.	Adiponectin receptor 1 could explain the sex differences in molecular basis of cognitive improvements induced by exercise training in type 2 diabetic rats	Scientific Reports	2023	irrelevant
619	Santos H.O.; Rossato L.T.; Nahas P.C.; Martins F.M.; Souza A.P.; dos Reis A.S.; Orsatti F.L.; de Oliveira E.P.	Habitual changes in dietary branched-chain amino acids intake are not correlated with exercise-induced glycemia changes in postmenopausal women	Nutrire	2023	irrelevant
620	Liu J.; You Y.; Liu R.; Shen L.; Wang D.; Li X.; Min L.; Yin J.; Zhang D.; Ma X.; Di Q.	The joint effect and hemodynamic mechanism of PA and PM2.5 exposure on cognitive function: A randomized controlled trial study	Journal of Hazardous Materials	2023	irrelevant
621	Tanriverdi A.; Savci S.; Ozcan Kahraman B.; Odaman H.; Ozpelit E.; Senturk B.; Ozsoy I.; Baran A.; Akdeniz B.; Acar S.; Balci A.	Effects of high intensity interval-based inspiratory muscle training in patients with heart failure: A single-blind randomized controlled trial	Heart and Lung	2023	irrelevant
622	Duncombe S.L.; Barker A.R.; Price L.; Walker J.L.; Liu Y.; Paris D.; Stylianou M.	Making a HIIT: co-design of high-intensity interval training workouts with students & teachers within the curriculum	BMC Public Health	2023	irrelevant
623	Artese A.L.; Winthrop H.M.; Bohannon L.; Lew M.V.; Johnson E.; MacDonald G.; Ren Y.; Pastva A.M.; Hall K.S.; Wischmeyer P.E.; Macleod D.; Molinger J.; Barth S.; Jung S.-H.; Cohen H.J.; Bartlett D.B.; Sung A.D.	A pilot study to assess the feasibility of a remotely monitored high-intensity interval training program prior to allogeneic hematopoietic stem cell transplantation	PLoS ONE	2023	irrelevant
624	Foulkes S.J.; Hewitt D.; Peters A.; Schmidt T.; Reiss N.; Riess K.; Paterson S.; La Gerche A.; Haykowsky M.J.	Effect of Exercise Training on Peak Aerobic Power After Heart Transplantation: A Brief Review	Canadian Journal of Cardiology	2023	irrelevant
625	De Sena I.G.; da Costa A.V.; dos Santos I.K.; de Araújo D.P.; da Silva Gomes F.T.; de Paiva Cavalcanti J.R.L.; Knackfuss M.I.; de Andrade M.F.; Melo P.K.M.; Fonseca I.A.T.	Feasibility and effect of high-intensity training on the progression of motor symptoms in adult individuals with Parkinson’s disease: A systematic review and meta-analysis	PLoS ONE	2023	irrelevant
626	Isanejad A.; Nazari S.; Gharib B.; Motlagh A.G.	Comparison of the effects of high-intensity interval and moderate-intensity continuous training on inflammatory markers, cardiorespiratory fitness, and quality of life in breast cancer patients	Journal of Sport and Health Science	2023	irrelevant
627	Linhares M.; Façanha C.; Teixeira M.; Alves K.S.; Pires T.; Coswig V.; Cabido C.; Fermino R.C.; Oliveira S.; DE SOUZA T.M.F.; Aidar F.J.; Acioli T.; Cirilo-Sousa M.D.S.; DE LIMA L.C.R.; Bertú F.; Assumpção C.O.; Banja T.	Examining strength, muscular power, and maximal performance in the power clean among CrossFit® practitioners	Journal of Physical Education and Sport	2023	irrelevant
628	Matias A.A.; D'Agata M.N.	Exercise training in muscular dystrophies: is there room for hot, new and complimentary therapies?	Journal of Physiology	2023	irrelevant
629	Mansoubi M.; Learmonth Y.C.; Mayo N.; Collet J.; Dawes H.	The MoXFo Initiative: Using consensus methodology to move forward towards internationally shared vocabulary in multiple sclerosis exercise research	Multiple Sclerosis Journal	2023	irrelevant
630	Nori P.; Haghshenas R.; Aftabi Y.; Akbari H.	Comparison of moderate-intensity continuous training and high-intensity interval training effects on the Ido1-KYN-Ahr axis in the heart tissue of rats with occlusion of the left anterior descending artery	Scientific Reports	2023	irrelevant
631	Stankovic M.; Djordjevic D.; Trajkovic N.; Milanovic Z.	Effects of High-Intensity Interval Training (HIIT) on Physical Performance in Female Team Sports: A Systematic Review	Sports Medicine - Open	2023	irrelevant
632	Khoramipour K.; Rezaei M.H.; Madadizadeh E.; Hosseini M.S.; Soltani Z.; Schierbauer J.; Moser O.	High Intensity Interval Training can Ameliorate Hypothalamic Appetite Regulation in Male Rats with Type 2 Diabetes: The Role of Leptin	Cellular and Molecular Neurobiology	2023	irrelevant
633	Spence C.; Khoo N.; Mackie A.; Conway J.; Rowland S.; Foshaug R.; Boulanger P.; Spence J.C.; Stickland M.K.; Khoury M.	Exploring the Promise of Telemedicine Exercise Interventions in Children and Adolescents With Congenital Heart Disease	Canadian Journal of Cardiology	2023	irrelevant
634	Gao Z.; Trinh L.	Exercise and oncology: The role of physical activity in disease prevention and health promotion	Journal of Sport and Health Science	2023	irrelevant
635	Proschinger S.; Schenk A.; Weßels I.; Donath L.; Rappelt L.; Metcalfe A.J.; Zimmer P.	Intensity- and time-matched acute interval and continuous endurance exercise similarly induce an anti-inflammatory environment in recreationally active runners: focus on PD-1 expression in Tregs and the IL-6/IL-10 axis	European Journal of Applied Physiology	2023	irrelevant
636	Suresh Kumar H.; Barnett E.N.; Fowlkes J.L.; Kalaitzoglou E.; Annamalai R.T.	Biomechanical Stimulation of Muscle Constructs Influences Phenotype of Bone Constructs by Modulating Myokine Secretion	JBMR Plus	2023	irrelevant
637	Matias A.A.; Albin I.F.; Glickman L.; Califano P.A.; Faller J.M.; Layec G.; Ives S.J.	Impact of high intensity interval exercise with and without heat stress on cardiovascular and aerobic performance: a pilot study	BMC Sports Science, Medicine and Rehabilitation	2023	irrelevant
638	Zarei M.; Khodakheir J.N.	Comparing the Effect of High Intensity Interval Training and Intense Resistance Training on Asprosin and C1q/Tumor Necrosis Factor Related Protein1 Levels in Overweight and Obese Men	Iranian Journal of Diabetes and Metabolism	2023	irrelevant
639	Hsu C.-C.; Wang J.-S.; Shyu Y.-C.; Fu T.-C.; Juan Y.-H.; Yuan S.-S.; Wang C.-H.; Yeh C.-H.; Liao P.-C.; Wu H.-Y.; Hsu P.-H.	Hypermethylation of ACADVL is involved in the high-intensity interval training-associated reduction of cardiac fibrosis in heart failure patients	Journal of Translational Medicine	2023	irrelevant
640	Way K.L.; Thomas H.J.; Parker L.; Maiorana A.; Keske M.A.; Scott D.; Reed J.L.; Tieng J.; Hackett D.; Hawkins T.; Latella C.; Cordina R.; Tran D.L.	Cluster Sets to Prescribe Interval Resistance Training: A Potential Method to Optimise Resistance Training Safety, Feasibility and Efficacy in Cardiac Patients	Sports Medicine - Open	2023	irrelevant
641	Robberechts R.; Albouy G.; Hespel P.; Poffé C.	Exogenous Ketosis Improves Sleep Efficiency and Counteracts the Decline in REM Sleep after Strenuous Exercise	Medicine and Science in Sports and Exercise	2023	irrelevant
642	Atkins W.C.; Romero S.A.; Moralez G.; Huang M.; Cramer M.N.; Foster J.; McKenna Z.J.; Crandall C.G.	Attrition of Well-Healed Burn Survivors to a 6-Month Community-Based Exercise Program: A Retrospective Evaluation	Journal of Burn Care and Research	2023	irrelevant
643	Sini Z.K.; Afzalpour M.E.; Ahmadi M.M.; Sardar M.A.; Khaleghzadeh H.; Gorgani‑Firuzjaee S.; Hofmeister M.; Akaras E.; Azimkhani A.	Correction: Comparison of the effects of high‑intensity interval training and moderate‑intensity continuous training on indices of liver and muscle tissue in high‑fat diet‑induced male rats with non‑alcoholic fatty liver disease (Egyptian Liver Journal, (2022), 12, 1, (63), 10.1186/s43066-022-00229-5)	Egyptian Liver Journal	2023	irrelevant
644	Jenkins D.G.; Devin J.L.; Weston K.L.; Jenkins J.G.; Skinner T.L.	Benefits beyond cardiometabolic health: the potential of frequent high intensity ‘exercise snacks’ to improve outcomes for those living with and beyond cancer	Journal of Physiology	2023	irrelevant
645	Farahbakht E.; Alsinani Y.; Safari M.; Hofmeister M.; Rezaie R.; Sharifabadi A.; Jahromi M.K.	Immunoinflammatory Response to Acute Noise Stress in Male Rats Adapted with Different Exercise Training	Noise & health	2023	irrelevant
646	Shi Q.; Tong T.K.; Nie J.; Tao D.; Zhang H.; Tan X.; Kong Z.	Repeated-sprint training in hypoxia boosts up team-sport-specific repeated-sprint ability: 2-week vs 5-week training regimen	European Journal of Applied Physiology	2023	irrelevant
647	Gao H.; Wang X.; Chen Z.; Wu M.; Li J.; Liu C.	ECG-CL: A Comprehensive Electrocardiogram Interpretation Method Based on Continual Learning	IEEE Journal of Biomedical and Health Informatics	2023	irrelevant
648	Przewłócka K.; Kujach S.; Sawicki P.; Berezka P.; Bytowska Z.K.; Folwarski M.; Kowalski K.; Kaczor J.J.	Effects of Probiotics and Vitamin D3 Supplementation on Sports Performance Markers in Male Mixed Martial Arts Athletes: A Randomized Trial	Sports Medicine - Open	2023	irrelevant
649	Marzolini S.; Robertson A.D.; Macintosh B.J.; Corbett D.; Anderson N.D.; Brooks D.; Koblinsky N.; Oh P.	Effect of High-Intensity Interval Training and Moderate-Intensity Continuous Training in People With Poststroke Gait Dysfunction: A Randomized Clinical Trial	Journal of the American Heart Association	2023	irrelevant
650	Cofre-Bolados C.; Vidal F.; Gutiérrez Espinoza H.; Betancourt-Peters I.; Orihuela P.A.; Izquierdo M.	Periodized Aerobic Training between Thresholds Improves Submaximal Cardiorespiratory Parameters in Octogenarians	Sports	2023	irrelevant
651	McIlvenna L.C.; Parker H.-J.; Seabright A.P.; Sale B.; Anghileri G.; Weaver S.R.C.; Lucas S.J.E.; Whitham M.	Single vesicle analysis reveals the release of tetraspanin positive extracellular vesicles into circulation with high intensity intermittent exercise	Journal of Physiology	2023	irrelevant
652	Schleh M.W.; Ahn C.; Ryan B.J.; Chugh O.K.; Luker A.T.; Luker K.E.; Gillen J.B.; Ludzki A.C.; Van Pelt D.W.; Pitchford L.M.; Zhang T.; Rode T.; Howton S.M.; Burant C.F.; Horowitz J.F.	Both moderate- and high-intensity exercise training increase intramyocellular lipid droplet abundance and modify myocellular distribution in adults with obesity	American Journal of Physiology - Endocrinology and Metabolism	2023	irrelevant
653	Thomsen R.S.; Nilsen T.I.L.; Haugeberg G.; Sitter B.; Kavanaugh A.; Pedersen S.J.; Hoff M.	Changes of inflammation in patients with psoriatic arthritis after high intensity interval training assessed by ultrasound and MRI, a randomized controlled trial	BMC Musculoskeletal Disorders	2023	irrelevant
654	Marin-Farrona M.; Wipfli B.; Thosar S.S.; Colino E.; Garcia-Unanue J.; Gallardo L.; Felipe J.L.; López-Fernández J.	Effectiveness of worksite wellness programs based on physical activity to improve workers’ health and productivity: a systematic review	Systematic Reviews	2023	irrelevant
655	Poon E.T.-C.; Wongpipit W.; Sun F.; Tse A.C.-Y.; Sit C.H.-P.	High-intensity interval training in children and adolescents with special educational needs: a systematic review and narrative synthesis	International Journal of Behavioral Nutrition and Physical Activity	2023	irrelevant
656	Bunæs-Næss H.; Kvæl L.A.H.; Nilsson B.B.; Heywood S.; Heiberg K.E.	Aquatic high-intensity interval training (HIIT) may be similarly effective to land-based HIIT in improving exercise capacity in people with chronic conditions: A systematic review and meta-analysis	BMJ Open Sport and Exercise Medicine	2023	irrelevant
657	Goldberg Y.; Segal S.; Hamdi L.; Nabat H.; Fainstein N.; Mediouni E.; Asis Y.; Theotokis P.; Salamotas I.; Grigoriadis N.; Katz A.; Ben-Hur T.; Einstein O.	High-intensity interval training attenuates development of autoimmune encephalomyelitis solely by systemic immunomodulation	Scientific Reports	2023	irrelevant
658	Ziyaiyan A.; Kordi M.; Hofmeister M.; Chamari K.; Moalla W.; Gaeini A.A.	High-intensity circuit training change serum myostatin but not myogenin in adolescents’ soccer players: a quasi-experimental study	BMC Sports Science, Medicine and Rehabilitation	2023	irrelevant
659	Ryan T.; Daly E.; Ryan L.	Exploring the Nutrition Strategies Employed by Ultra-Endurance Athletes to Alleviate Exercise-Induced Gastrointestinal Symptoms—A Systematic Review	Nutrients	2023	irrelevant
660	Shirai T.; Uemichi K.; Takemasa T.	Effects of the order of endurance and high-intensity interval exercise in combined training on mouse skeletal muscle metabolism	American Journal of Physiology - Regulatory Integrative and Comparative Physiology	2023	irrelevant
661	Rubio-Arias J.Á.; Ramos-Campo D.J.; Romero-Parra N.; Andreu-Caravaca L.; Martínez-Rodríguez A.; Esteban-García P.; López-Liria R.; Molina-Torres G.; Ventura-Miranda M.I.; Martos-Bonilla A.; Rando-Martín A.; Carrasco-Poyatos M.; Alacid F.; Ferrer-Contreras M.D.C.; Cupeiro R.	Response to physical activity of females with multiple sclerosis throughout the menstrual cycle: A protocol for a randomised crossover trial (EMMA Project)	BMJ Open Sport and Exercise Medicine	2023	irrelevant
662	Bayat Z.; Damirchi A.; Hasannejad-Bibalan M.; Babaei P.	Concurrent high-intensity interval training and probiotic supplementation improve associative memory via increase in insulin sensitivity in ovariectomized rats	BMC Complementary Medicine and Therapies	2023	irrelevant
663	Hubbard E.F.; Mashouri P.; Pyle W.G.; Power G.A.	The effect of gradual ovarian failure on dynamic muscle function and the role of high-intensity interval training on mitigating impairments	American Journal of Physiology - Cell Physiology	2023	irrelevant
664	Yu H.; Zhao X.; Wu X.; Yang J.; Wang J.; Hou L.	High-intensity interval training versus moderate-intensity continuous training on patient quality of life in cardiovascular disease: a systematic review and meta-analysis	Scientific Reports	2023	irrelevant
665	Chen X.; Huang W.; Zhang J.; Li Y.; Xing Z.; Guo L.; Jiang H.; Zhang J.	High-intensity interval training induces lactylation of fatty acid synthase to inhibit lipid synthesis	BMC Biology	2023	irrelevant
666	Nikolovski N.; Fongwoo T.A.; Di Salvo A.N.	From strength to stamina: an examination of subsequent resistance and endurance training impact on mitochondrial adaptations and endurance performance	Journal of Physiology	2023	irrelevant
667	Gresham G.; Raines C.; Asher A.; Freedland S.J.; Shirazipour C.H.; Sleight A.G.	Can high-intensity interval training impact tumor suppression and inflammatory response in prostate cancer survivors?	Prostate Cancer and Prostatic Diseases	2023	irrelevant
668	Cadwallader C.J.; Steiniger J.; Cooper P.S.; Zhou S.-H.; Hendrikse J.; Sumner R.L.; Kirk I.J.; Chong T.T.-J.; Coxon J.P.	Acute exercise as a modifier of neocortical plasticity and aperiodic activity in the visual cortex	Scientific Reports	2023	irrelevant
669	Jalalian S.; Abednatanzi H.; Gholami M.; Ghazalian F.	Changes in Beta Amyloid (AP) Gene Expression in Hippocampus Tissue and Insulin Resistance in Type 2 Diabetic Rats Following High Intensity Interval Training (HIIT) Concurrent of Thyme’s Honey Consumption	Iranian Journal of Diabetes and Metabolism	2023	irrelevant
670	Clifford B.K.	Exercise snacks: a recipe for health in cancer populations	Journal of Physiology	2023	irrelevant
671	iShiKaWa A.; MaTSuda T.; iKeGaMi N.; fuNaKi A.; yaMada M.; KaMeMoTo K.; SaKaMaKi-SuNaGa M.	effects of the menstrual cycle on epoc and fat oxidation after low-volume high-intensity interval training	Journal of Sports Medicine and Physical Fitness	2023	irrelevant
672	Salazar-Martínez J.; Valencia-Sánchez W.G.; Clemente F.M.	Comparative impact of small-sided games and high-intensity interval training on physical performance in youth soccer players	Journal of Physical Education and Sport	2023	irrelevant
673	Szabó A.; Váncsa S.; Hegyi P.; Váradi A.; Forintos A.; Filipov T.; Ács J.; Ács N.; Szarvas T.; Nyirády P.; Kopa Z.	Lifestyle-, environmental-, and additional health factors associated with an increased sperm DNA fragmentation: a systematic review and meta-analysis	Reproductive Biology and Endocrinology	2023	irrelevant
674	Liu D.; Saeed A.; Majaz S.; Ahmad B.; Ahmad A.; Xie Y.	Targeting severe symptoms of early 2023-new outbreak of COVID-19 by classical drug dexamethasone: a potential fatality reducing agent	Journal of Translational Medicine	2023	irrelevant
675	Wijma A.G.; Driessens H.; Jeneson J.A.L.; Janssen-Heijnen M.L.G.; Willems T.P.; Klaase J.M.; Bongers B.C.	Cardiac and intramuscular adaptations following short-term exercise prehabilitation in unfit patients scheduled to undergo hepatic or pancreatic surgery: Study protocol of a multinuclear MRI study	BMJ Open Gastroenterology	2023	irrelevant
676	Stern G.; Psycharakis S.G.; Phillips S.M.	Effect of High-Intensity Interval Training on Functional Movement in Older Adults: A Systematic Review and Meta-analysis	Sports Medicine - Open	2023	irrelevant
677	Pahlavani H.A.; Yaghmaei M.; Moghamir S.M.; Salboukhi R.	The Effect of High-Intensity Interval Training on the Amount of BECLIN1/2 Family Autophagy Proteins in the Left Ventricle of the Heart in Rats with Type 1 Diabetes	Iranian Journal of Diabetes and Metabolism	2023	irrelevant
678	Iglesies-Grau J.; Dionne V.; Latour É.; Gayda M.; Besnier F.; Gagnon D.; Debray A.; Gagnon C.; Pelletier V.; Nigam A.; L'Allier P.L.; Juneau M.; Bouabdallaoui N.; Bherer L.	Mediterranean diet and time-restricted eating as a cardiac rehabilitation approach for patients with coronary heart disease and pre-diabetes: The DIABEPIC-1 protocol of a feasibility trial	BMJ Open	2023	irrelevant
679	D’Alleva M.; Lazzer S.; Tringali G.; De Micheli R.; Bondesan A.; Abbruzzese L.; Sartorio A.	Effects of combined training or moderate intensity continuous training during a 3-week multidisciplinary body weight reduction program on cardiorespiratory fitness, body composition, and substrate oxidation rate in adolescents with obesity	Scientific Reports	2023	irrelevant
680	Arrieta-Leandro M.C.; Moncada-Jiménez J.; Morales-Scholz M.G.; Hernández-Elizondo J.	The effect of chronic high-intensity interval training programs on glycaemic control, aerobic resistance, and body composition in type 2 diabetic patients: a meta-analysis	Journal of Endocrinological Investigation	2023	irrelevant
681	Kupjetz M.; Joisten N.; Rademacher A.; Gonzenbach R.; Bansi J.; Zimmer P.	Cycling in primary progressive multiple sclerosis (CYPRO): study protocol for a randomized controlled superiority trial evaluating the effects of high-intensity interval training in persons with primary progressive multiple sclerosis	BMC Neurology	2023	irrelevant
682	Hostrup M.; Jessen S.; Weinreich C.; Bjerre M.; Kohlbrenner D.; Bangsbo J.	Inhaled salbutamol induces leanness in well-trained healthy females but not males during a period of endurance training: a randomised controlled trial	ERJ Open Research	2023	irrelevant
683	Edwards J.; Shanmugam N.; Ray R.; Jouhra F.; Mancio J.; Wiles J.; Marciniak A.; Sharma R.; O’Driscoll J.	Exercise Mode in Heart Failure: A Systematic Review and Meta-Analysis	Sports Medicine - Open	2023	irrelevant
684	Ladeira I.; Oliveira P.; Gomes J.; Lima R.; Guimarães M.	Can static hyperinflation predict exercise capacity in COPD?	Pulmonology	2023	irrelevant
685	Hajj-Boutros G.; Sonjak V.; Faust A.; Hedge E.; Mastrandrea C.; Lagacé J.-C.; St-Martin P.; Naz Divsalar D.; Sadeghian F.; Chevalier S.; Liu-Ambrose T.; Blaber A.P.; Dionne I.J.; Duchesne S.; Hughson R.; Kontulainen S.; Theou O.; Morais J.A.	Impact of 14 Days of Bed Rest in Older Adults and an Exercise Countermeasure on Body Composition, Muscle Strength, and Cardiovascular Function: Canadian Space Agency Standard Measures	Gerontology	2023	irrelevant
686	Figueiredo D.H.; Figueiredo D.H.; Manoel F.A.; Machado F.A.	Peak Running Velocity vs. Critical Speed: Which One Is Better to Prescribe Endurance Training to Recreational Runners?	Journal of Strength and Conditioning Research	2023	irrelevant
687	Morris A.; Bright C.; Cocks M.; Gibson N.; Goff L.; Greaves C.; Griffin S.; Jane B.; Kinnafick F.; Robb P.; Roberts M.; Salman D.; Saxton J.; Taylor A.; West D.; Yates T.; Andrews R.C.; Gill J.M.R.	Recommendations from Diabetes UK's 2022 diabetes and physical activity workshop	Diabetic Medicine	2023	irrelevant
688	Lin S.-C.; Li J.-Y.; Yang Y.; Fang C.-C.; Fang H.-L.; Hou T.-H.	Exploring the Design of Upper Limb Strength Training through High Intensity Interval Training Combined with Exergaming: Usability Study	JMIR Serious Games	2023	irrelevant
689	Papoti M.; Manchado-Gobatto F.B.; Gobatto C.A.	Inter-effort recovery hypoxia: A new paradigm in sport science?	BMJ Open Sport and Exercise Medicine	2023	irrelevant
690	Noorbakhsh S.; Roshan V.D.	Influence of 8 Weeks of Tabata High-Intensity Interval Training and Nanocurcumin Supplementation on Inflammation and Cardiorespiratory Health among Overweight Elderly Women	Preventive Nutrition and Food Science	2023	irrelevant
691	Vidal-Seguel N.; Cabrera C.; Ferrada L.; Artigas-Arias M.; Alegría-Molina A.; Sanhueza S.; Flores A.; Huard N.; Sapunar J.; Salazar L.A.; McGregor R.; Nova-Lamperti E.; Marzuca-Nassr G.N.	High-intensity interval training reduces the induction of neutrophil extracellular traps in older men using live-neutrophil imaging as biosensor	Experimental Gerontology	2023	irrelevant
692	Milne N.	Critically appraised paper: High-intensity interval training is an effective method for enhancing walking capacity in patients with chronic stroke	Journal of Physiotherapy	2023	irrelevant
693	Saldarriaga J.; Duque-Ramírez M.; Velásquez J.; Palacio-Uribe J.I.	Impact of exercise on cardiovascular autonomic neuropathy; [Impacto del ejercicio en la neuropatía autonómica cardiovascular]	Revista Colombiana de Cardiologia	2023	irrelevant
694	Papadimitriou K.; Kabasakalis A.; Papadopoulos A.; Mavridis G.; Tsalis G.	Comparison of Ultra-Short Race Pace and High-Intensity Interval Training in Age Group Competitive Swimmers	Sports	2023	irrelevant
695	Cai C.-Y.; Liang H.-Y.; Zhou T.; Yang C.; Yin J.-J.; Yao M.-H.; Gu Q.-X.; Liu D.; Ni H.-Y.	High-intensity interval training ameliorates chronic unpredictable mild stress-induced depressive behaviors via HDAC2-BDNF signaling in the ventral hippocampus	Brain Research	2023	irrelevant
696	Nikoletou D.; Chis Ster I.; Lech C.Y.; MacNaughton I.S.; Chua F.; Aul R.; Jones P.W.	Comparison of high-intensity interval training versus moderate-intensity continuous training in pulmonary rehabilitation for interstitial lung disease: a randomised controlled pilot feasibility trial	BMJ Open	2023	irrelevant
697	Racil G.; Russo L.; Migliaccio G.M.; Signorelli P.; Larion A.; Padulo J.; Jlid M.C.	High-Intensity Interval Training in Female Adolescents with Moderate or Severe Obesity	Children	2023	irrelevant
698	Yin M.; Chen Z.; Nassis G.P.; Liu H.; Li H.; Deng J.; Li Y.	Chronic high-intensity interval training and moderate-intensity continuous training are both effective in increasing maximum fat oxidation during exercise in overweight and obese adults: A meta-analysis	Journal of Exercise Science and Fitness	2023	irrelevant
699	Torres G.; Gradidge P.J.	The quality and pattern of rehabilitation interventions prescribed for post-COVID-19 infection patients: A systematic review and meta-analysis	Preventive Medicine Reports	2023	irrelevant
700	D’Haese S.; Verboven M.; Evens L.; Deluyker D.; Lambrichts I.; Eijnde B.O.; Hansen D.; Bito V.	Moderate- and High-Intensity Endurance Training Alleviate Diabetes-Induced Cardiac Dysfunction in Rats	Nutrients	2023	irrelevant
701	Kramer A.M.; Martins J.B.; de Oliveira P.C.; Lehnen A.M.; Waclawovsky G.	High-intensity interval training is not superior to continuous aerobic training in reducing body fat: A systematic review and meta-analysis of randomized clinical trials	Journal of Exercise Science and Fitness	2023	irrelevant
702	Symons T.B.; Roberts A.H.; Carter K.A.; Caruso J.F.	The Addition of Sprint Interval Training to Field Lacrosse Training Increases Rate of Torque Development and Contractile Impulse in Female High School Field Lacrosse Players	Journal of Functional Morphology and Kinesiology	2023	irrelevant
703	Edwards J.J.; Griffiths M.; Deenmamode A.H.P.; O’Driscoll J.M.	High-Intensity Interval Training and Cardiometabolic Health in the General Population: A Systematic Review and Meta-Analysis of Randomised Controlled Trials	Sports Medicine	2023	irrelevant
704	Keating S.E.; Croci I.; Wallen M.P.; Cox E.R.; Coombes J.S.; Burton N.W.; Macdonald G.A.; Hickman I.J.	High-intensity Interval Training for the Management of Nonalcoholic Steatohepatitis: Participant Experiences and Perspectives	Journal of Clinical and Translational Hepatology	2023	irrelevant
705	Gu S.; Du X.; Wang D.; Yu Y.; Guo S.	Effects of high intensity interval training versus moderate intensity continuous training on exercise capacity and quality of life in patients with heart failure: A systematic review and meta-analysis	PLoS ONE	2023	irrelevant
706	Muntis F.R.; Mayer-Davis E.J.; Shaikh S.R.; Crandell J.; Evenson K.R.; Smith-Ryan A.E.	Post-Exercise Protein Intake May Reduce Time in Hypoglycemia Following Moderate-Intensity Continuous Exercise among Adults with Type 1 Diabetes	Nutrients	2023	irrelevant
707	Saki H.; Nazem F.; Fariba F.; Sheikhsharbafan R.	A High intensity Interval training (running and swimming) and resistance training intervention on heart rate variability and the selected biochemical factors in boys with type 1 diabetes	Diabetes Research and Clinical Practice	2023	irrelevant
708	Richings L.; Nelson D.; Goosey-Tolfrey V.; Donnellan C.; Booth V.	Effectiveness of the “Evidence-Based Scientific Exercise Guidelines” in Increasing Cardiorespiratory Fitness, Cardiometabolic Health, and Muscle Strength in Acute Spinal Cord Injury Rehabilitation: A Systematic Review	Archives of Rehabilitation Research and Clinical Translation	2023	irrelevant
709	Ahmad A.M.; Mahmoud A.M.; Serry Z.H.; Mohamed M.M.; Abd Elghaffar H.A.	Effects of low-versus high-volume high-intensity interval training on glycemic control and quality of life in obese women with type 2 diabetes. A randomized controlled trial	Journal of Exercise Science and Fitness	2023	irrelevant
710	Santana-Oliveira D.A.; Souza-Tavares H.; Fernandes-Da-Silva A.; Silva-Veiga F.M.; Casimiro-Lopes G.; Lisboa P.C.; Mandarim-De-Lacerda C.A.; Souza-Mello V.	Exercise prevents obesity by reducing gut-derived inflammatory signals to brown adipocytes in mice	Journal of Endocrinology	2023	irrelevant
711	Le Quang A.T.; Carli F.; Prince F.	Is preoperative physical function testing predictive of length of stay in patients with colorectal cancer? A retrospective study	European Journal of Surgical Oncology	2023	irrelevant
712	Brummer C.; Pukrop T.; Wiskemann J.; Bruss C.; Ugele I.; Renner K.	Can Exercise Enhance the Efficacy of Checkpoint Inhibition by Modulating Anti-Tumor Immunity?	Cancers	2023	irrelevant
713	Simonsson E.; Levik Sandström S.; Hedlund M.; Holmberg H.; Johansson B.; Lindelöf N.; Boraxbekk C.-J.; Rosendahl E.	Effects of Controlled Supramaximal High-Intensity Interval Training on Cardiorespiratory Fitness and Global Cognitive Function in Older Adults: The Umeå HIT Study - A Randomized Controlled Trial	Journals of Gerontology - Series A Biological Sciences and Medical Sciences	2023	irrelevant
714	Hanssen H.; Moholdt T.; Bahls M.; Biffi A.; Siegrist M.; Lewandowski A.J.; Biondi-Zoccai G.; Cavarretta E.; Kokkvoll A.; Løchen M.-L.; Maestrini V.; Pinto R.S.; Palermi S.; Thivel D.; Wojcik M.; Hansen D.; Van Craenenbroeck E.M.; Weghuber D.; Kraenkel N.; Tiberi M.	Lifestyle interventions to change trajectories of obesity-related cardiovascular risk from childhood onset to manifestation in adulthood: a joint scientific statement of the task force for childhood health of the European Association of Preventive Cardiology and the European Childhood Obesity Group	European Journal of Preventive Cardiology	2023	irrelevant
715	Caetano M.L.; Souza M.L.R.; Loureiro L.L.; Capistrano Junior V.L.M.	The effects of acute caffeine supplementation on performance in trained CrossFit® athletes: A randomized, double-blind, placebo-controlled, and crossover trial; [Les effets d'une supplémentation aiguë en caféine sur les performances des athlètes CrossFit® entraînés : un essai randomisé, en double aveugle, contrôlé par placebo et croisé]	Science and Sports	2023	irrelevant
716	Zalouli V.; Rajavand H.; Bayat M.; Khaleghnia J.; Sharifianjazi F.; Jafarinazhad F.; Beheshtizadeh N.	Adult hippocampal neurogenesis (AHN) controls central nervous system and promotes peripheral nervous system regeneration via physical exercise	Biomedicine and Pharmacotherapy	2023	irrelevant
717	Poon E.T.-C.; Chan K.W.; Wongpipit W.; Sun F.; Wong S.H.-S.	Acute Physiological and Perceptual Responses to Whole-Body High-Intensity Interval Training Compared with Equipment-Based Interval and Continuous Training	Journal of Sports Science and Medicine	2023	irrelevant
718	Orlando G.; Pugh J.; Faulkner S.; Balducci S.; Sacchetti M.; Pugliese G.; Bazzucchi I.; Haxhi J.; Martinez-Valdes E.; Falla D.; Manolopoulos K.; Nimmo M.A.	Muscular Adaptations to Concurrent Resistance Training and High-Intensity Interval Training in Adults with Type 2 Diabetes: A Pilot Study	International Journal of Environmental Research and Public Health	2023	irrelevant
719	Komici K.; Bencivenga L.; Rengo G.; Bianco A.; Guerra G.	Ventilatory efficiency in post-COVID-19 athletes	Physiological Reports	2023	irrelevant
720	Ruiz-Alias S.A.; García-Pinillos F.; Soto-Hermoso V.M.; Ruiz-Malagón E.J.	Heart rate monitoring of the endurance runner during high intensity interval training: Influence of device used on training functions	Proceedings of the Institution of Mechanical Engineers, Part P: Journal of Sports Engineering and Technology	2023	irrelevant
721	Mou H.; Tian S.; Yuan Y.; Sun D.; Qiu F.	Effect of acute exercise on cognitive flexibility: Role of baseline cognitive performance	Mental Health and Physical Activity	2023	irrelevant
722	Rocha-Gomes A.; Alvarenga e Castro T.P.; Almeida P.R.; Balsamão Paes Leme P.S.; da Silva A.A.; Riul T.R.; Bastos C.P.; Leite H.R.	High-intensity interval training improves long-term memory and increases hippocampal antioxidant activity and BDNF levels in ovariectomized Wistar rats	Behavioural Brain Research	2023	irrelevant
723	Bok D.; Gulin J.; Škegro D.; Šalaj S.; Foster C.	Comparison of anaerobic speed reserve and maximal aerobic speed methods to prescribe short format high-intensity interval training	Scandinavian Journal of Medicine and Science in Sports	2023	irrelevant
724	Marçal I.R.; Cotie L.M.; Ribeiro I.; Reed J.L.	The Effects of Different Exercise Modalities and Intensities on Arterial Stiffness in Patients With Coronary Artery Disease	Journal of Cardiopulmonary Rehabilitation and Prevention	2023	irrelevant
725	Wang L.; Quan M.; Nieman D.C.; Li F.E.I.; Shi H.U.I.; Bai X.; Xiong T.; Wei X.; Chen P.; Shi Y.U.E.	Effects of High-Intensity Interval Training and Combined High-Intensity Interval Training Programs on Cancer-Related Fatigue and Cancer Pain: A Systematic Review and Meta-Analysis	Medicine and Science in Sports and Exercise	2023	irrelevant
726	Zandieh Z.; Tayebi S.M.; Eslami R.; Mehdipour A.	Investigating the Effect of High-intensity Interval Training on Serum Levels of Antioxidants and Oxidative Stress in Overweight and Obese Girls	Avicenna Journal of Clinical Medicine	2023	irrelevant
727	Maurer G.S.; Clayton Z.S.	Anthracycline chemotherapy, vascular dysfunction and cognitive impairment: burgeoning topics and future directions	Future Cardiology	2023	irrelevant
728	Eska B.; Philip M.; Wozniak P.W.; Schmidt A.; Karolus J.	Let the Bodies HIIT the Floor: Fostering Body Awareness in Fast-Paced Physical Activity Using Body-Worn Sensors	Proceedings of the ACM on Human-Computer Interaction	2023	irrelevant
729	Pymer S.; Harwood A.E.; Prosser J.; Waddell A.; Rhavindhran B.; Ibeggazene S.; McGregor G.; Huang C.; Twiddy M.; Nicholls A.R.; Ingle L.; Carroll S.; He H.; Long J.; Rooms M.; Chetter I.C.	High-intensity interval training in patients with intermittent claudication	Journal of Vascular Surgery	2023	irrelevant
730	Peykar F.; Aminaei M.; Aminzadeh S.	Effect of Eight Weeks High-Intensity Interval Training on PLIN5 and UCP3 Genes in Skeletal Muscle of Obese Rats	International Journal of Nutrition Sciences	2023	irrelevant
731	Rezaei M.H.; Madadizadeh E.; Aminaei M.; Abbaspoor M.; Schierbauer J.; Moser O.; Khoramipour K.; Chamari K.	Leptin Signaling Could Mediate Hippocampal Decumulation of Beta-Amyloid and Tau Induced by High-Intensity Interval Training in Rats with Type 2 Diabetes	Cellular and Molecular Neurobiology	2023	irrelevant
732	Okamura M.; Shimizu M.; Yamamoto S.; Nishie K.; Konishi M.	High-intensity interval training versus moderate-intensity continuous training in patients with heart failure: a systematic review and meta-analysis	Heart Failure Reviews	2023	irrelevant
733	Cavero-Redondo I.; Martínez-García I.; Saz-Lara A.; Garcia-Klepzig J.L.; Álvarez-Bueno C.; Martínez-Vizcaino V.	Comparative effect of different physical exercise training on exercise capacity and cardiac function in heart failure with preserved ejection fraction: a network meta-analysis-ExIC-FEp Study	European Journal of Cardiovascular Nursing	2023	irrelevant
734	Urroz Guerrero P.D.; Oliveira J.M.; Lewthwaite H.; Gibson P.G.; McDonald V.M.	Key Considerations When Addressing Physical Inactivity and Sedentary Behaviour in People with Asthma	Journal of Clinical Medicine	2023	irrelevant
735	Chen X.; Shi X.; Yu Z.; Ma X.	High-intensity interval training in breast cancer patients: A systematic review and meta-analysis	Cancer Medicine	2023	irrelevant
736	Moghaddam M.; Cervantes M.; Cheshier B.; Jacobson B.H.	Sprint Interval Training on Stationary Air Bike Elicits Cardiorespiratory Adaptations while Being Time-Efficient	Journal of Strength and Conditioning Research	2023	irrelevant
737	Baltasar-Fernandez I.; Losa-Reyna J.; Carretero A.; Rodriguez-Lopez C.; Alfaro-Acha A.; Guadalupe-Grau A.; Ara I.; Alegre L.M.; Gomez-Cabrera M.C.; García-García F.J.; Alcazar J.	Residual effects of 12 weeks of power-oriented resistance training plus high-intensity interval training on muscle dysfunction, systemic oxidative damage, and antioxidant capacity after 10 months of training cessation in older people with COPD	Scandinavian Journal of Medicine and Science in Sports	2023	irrelevant
738	Zi-Han X.; Nan A.; Rui C.J.; Yong-Long Y.	Modulation of pain perceptions following treadmill running with different intensities in females	Physiological Reports	2023	irrelevant
739	Lavín-Pérez A.M.; Collado-Mateo D.; Abbasi S.; Ferreira-Júnior J.B.; Hekmatikar A.H.A.	Effects of exercise on immune cells with tumor-specific activity in breast cancer patients and survivors: a systematic review and meta-analysis	Supportive Care in Cancer	2023	irrelevant
740	Tannion K.; De la Vega R.; Horcajo J.; Cuadrado-Peñafiel V.	Mental, physical, and phychophysiological responses to FFP2/N95 face mask during HIIT in active women	PLoS ONE	2023	irrelevant
741	Pengam M.; Goanvec C.; Moisan C.; Simon B.; Albacète G.; Féray A.; Guernec A.; Amérand A.	Moderate intensity continuous versus high intensity interval training: Metabolic responses of slow and fast skeletal muscles in rat	PLoS ONE	2023	irrelevant
742	Varela-Sanz A.; Sánchez-Otero T.; Tuimil J.L.; Boullosa D.; Iglesias-Soler E.	Influence of Recovery Mode on the Maximum Number of Intervals until Exhaustion during an Aerobic Interval Training Session	Journal of Strength and Conditioning Research	2023	irrelevant
743	Michel J.M.; Godwin J.S.; Plotkin D.L.; Mesquita P.H.C.; McIntosh M.C.; Ruple B.A.; Libardi C.A.; Mobley C.B.; Kavazis A.N.; Roberts M.D.	Proteolytic markers associated with a gain and loss of leg muscle mass with resistance training followed by high-intensity interval training	Experimental Physiology	2023	irrelevant
744	Andrade-Lara K.E.; Latorre Román P.Á.; Párraga Montilla J.A.; Cabrera Linares J.C.	Can 16 Minutes of HIIT Improve Attentional Resources in Young Students?	Journal of Functional Morphology and Kinesiology	2023	irrelevant
745	Kröpfl J.M.; Beltrami F.G.; Gruber H.-J.; Schmidt-Trucksäss A.; Dieterle T.; Spengler C.M.	Circulating Gal-3 and sST2 are associated with acute exercise-induced sustained endothelial activation: Possible relevance for fibrosis development?	Experimental Physiology	2023	irrelevant
746	Yang X.; Li Y.; Bao D.; Mei T.; Wuyun G.; Zhou D.; Nie J.; Xia X.; Liu X.; He Z.	Genotype-Phenotype Models Predicting VO2maxResponse to High-Intensity Interval Training in Physically Inactive Chinese	Medicine and Science in Sports and Exercise	2023	irrelevant
747	Bapiran M.; Rajabi H.; Nasirinezhad F.; Ramezani F.; Ghanimati R.; Ramez M.	High-intensity interval training protects the heart against acute myocardial infarction through SDF-1a, CXCR4 receptors, and c-kit levels	Comparative Clinical Pathology	2023	irrelevant
748	Ndlomo K.; Lombard A.; Green A.	The effects of high-intensity training on aerobic capacity of football players	Journal of Physical Education and Sport	2023	irrelevant
749	Peters J.; Halloran K.; Focht M.; Huang K.; Kersh M.; Rice I.	Cardiorespiratory Responses to an Acute Bout of High Intensity Interval Training and Moderate Intensity Continuous Training on a Recumbent Handcycle in People With Spinal Cord Injury: A Within-Subject Design	Topics in spinal cord injury rehabilitation	2023	irrelevant
750	Özçatal Y.; Akat F.; Tatar Y.; Fıçıcılar H.; Serdaroğlu B.; Topal Çelikkan F.; Baştuğ M.	Effects of high-intensity interval training (HIIT) on skeletal muscle atrophy, function, and myokine profile in diabetic myopathy	Cytokine	2023	irrelevant
751	Patt N.; Kupjetz M.; Kool J.; Hersche R.; Oberste M.; Joisten N.; Gonzenbach R.; Nigg C.R.; Zimmer P.; Bansi J.	Effects of inpatient energy management education and high-intensity interval training on health-related quality of life in persons with multiple sclerosis: A randomized controlled superiority trial with six-month follow-up	Multiple Sclerosis and Related Disorders	2023	irrelevant
752	Edwards J.J.; Deenmamode A.H.P.; Griffiths M.; Arnold O.; Cooper N.J.; Wiles J.D.; O'Driscoll J.M.	Exercise training and resting blood pressure: a large-scale pairwise and network meta-analysis of randomised controlled trials	British journal of sports medicine	2023	irrelevant
753	Aghaei F.; Arabzadeh E.; Mahmoodzadeh Hosseini H.; Shirvani H.	Exercise Training and Probiotic Lacticaseibacillus rhamnosus GG Reduce Tetracycline-Induced Liver Oxidative Stress and Inflammation in Rats with Hepatic Steatosis	Probiotics and Antimicrobial Proteins	2023	irrelevant
754	Gilson N.D.; Mielke G.I.; Coombes J.S.; Duncan M.J.; Brown W.J.	The Efficacy and Feasibility of a High Intensity Interval Training Program to Improve Cardiorespiratory Fitness in Truck Drivers: The Fit2Drive Cluster Controlled Pilot Study	Journal of Occupational and Environmental Medicine	2023	irrelevant
755	Kapoor N.; Kalra S.	Metabolic-Associated Fatty Liver Disease and Diabetes: A Double Whammy	Endocrinology and Metabolism Clinics of North America	2023	irrelevant
756	Sanca-Valeriano S.; Espinola-Sánchez M.; Caballero-Alvarado J.; Canelo-Aybar C.	Effect of high-intensity interval training compared to moderate-intensity continuous training on body composition and insulin sensitivity in overweight and obese adults: A systematic review and meta-analysis	Heliyon	2023	irrelevant
757	Jacques M.; Landen S.; Romero J.A.; Hiam D.; Schittenhelm R.B.; Hanchapola I.; Shah A.D.; Voisin S.; Eynon N.	Methylome and proteome integration in human skeletal muscle uncover group and individual responses to high-intensity interval training	FASEB Journal	2023	irrelevant
758	Mosteoru S.; Gaiţă L.; Gaiţă D.	Sport as Medicine for Dyslipidemia (and Other Risk Factors)	Current Atherosclerosis Reports	2023	irrelevant
759	Marcotte-Chénard A.; Oliveira B.; Little J.P.; Candow D.G.	Sarcopenia and type 2 diabetes: Pathophysiology and potential therapeutic lifestyle interventions	Diabetes and Metabolic Syndrome: Clinical Research and Reviews	2023	irrelevant
760	Taylor D.	Critically appraised paper: High-intensity interval training is an effective method for enhancing walking capacity in patients with chronic stroke [commentary]	Journal of Physiotherapy	2023	irrelevant
761	Csader S.; Chen X.; Leung H.; Männistö V.; Pentikäinen H.; Tauriainen M.-M.; Savonen K.; El-Nezami H.; Schwab U.; Panagiotou G.	Gut ecological networks reveal associations between bacteria, exercise, and clinical profilein non-alcoholic fatty liver disease patients	mSystems	2023	irrelevant
762	Moreno-Cabañas A.; Morales-Palomo F.; Alvarez-Jimenez L.; Mora-Gonzalez D.; Ortega J.F.; Mora-Rodriguez R.	Metformin and exercise effects on postprandial insulin sensitivity and glucose kinetics in pre-diabetic and diabetic adults	American Journal of Physiology - Endocrinology and Metabolism	2023	irrelevant
763	Wizenberg A.M.; Gonzalez-Rojas D.; Rivera P.M.; Proppe C.E.; Laurel K.P.; Stout J.R.; Fukuda D.H.; Billaut F.; Keller J.L.; Hill E.C.	Acute Effects of Continuous and Intermittent Blood Flow Restriction on Sprint Interval Performance and Muscle Oxygen Responses	Journal of Strength and Conditioning Research	2023	irrelevant
764	Muhammad T.; Wan Y.; Lv Y.; Li H.; Naushad W.; Chan W.-Y.; Lu G.; Chen Z.-J.; Liu H.	Maternal obesity: A potential disruptor of female fertility and current interventions to reduce associated risks	Obesity Reviews	2023	irrelevant
765	Veith D.D.; Linde M.B.; Wiggins C.C.; Zhao K.D.; Garlanger K.L.	Intervention Design of High-Intensity Interval Training in Individuals With Spinal Cord Injury: Narrative Review and Future Perspectives	Topics in spinal cord injury rehabilitation	2023	irrelevant
766	Bingham S.L.; Small S.; Semple C.J.	A qualitative evaluation of a multi-modal cancer prehabilitation programme for colorectal, head and neck and lung cancers patients	PLoS ONE	2023	irrelevant
767	Domaradzki J.	Minimal Detectable Change in Resting Blood Pressure and Cardiorespiratory Fitness: A Secondary Analysis of a Study on School-Based High-Intensity Interval Training Intervention	Journal of Clinical Medicine	2023	irrelevant
768	Tokgoz G.; Arman N.	Effects of Exercise in Subjects with Morbid Obesity Awaiting Bariatric Surgery: A Systematic Review	Bariatric Surgical Practice and Patient Care	2023	irrelevant
769	You Y.; Liu J.; Yao Z.; Zhang S.; Chen K.; Ma X.	Neural mechanisms of long-term exercise intervention on cognitive performance among short-sleep young adults: A hemodynamic study	Sleep Medicine	2023	irrelevant
770	Ekkekakis P.; Swinton P.; Tiller N.B.	Extraordinary Claims in the Literature on High-Intensity Interval Training (HIIT): I. Bonafide Scientific Revolution or a Looming Crisis of Replication and Credibility?	Sports Medicine	2023	irrelevant
771	Jafari D.M.; Habibian M.	Investigation of the Changes in Sirtuin 1 Following a Course of High-Intensity Interval Running Exercise with Vitamin D Intake in Young Women with Vitamin D Deficiency	Iranian Journal of Nutrition Sciences and Food Technology	2023	irrelevant
772	Schulman-Geltzer E.B.; Collins H.E.; Hill B.G.; Fulghum K.L.	Coordinated Metabolic Responses Facilitate Cardiac Growth in Pregnancy and Exercise	Current Heart Failure Reports	2023	irrelevant
773	Fidalgo A.; Farinatti P.; Matos-Santos L.; Pilon R.; Rodrigues G.M.; Oliveira B.R.R.; Monteiro W.	Self-selected or fixed: is there an optimal rest interval for controlling intensity in high-intensity interval resistance training?	European Journal of Applied Physiology	2023	irrelevant
774	Hu Z.; Li X.; Yang Y.; Zhang Z.; Ding S.	High-Intensity Interval Training Ameliorates High-Fat Diet-Induced Metabolic Disorders via the Cyclic GMP-AMP Synthase-Stimulator of Interferon Gene Signaling Pathway	International Journal of Molecular Sciences	2023	irrelevant
775	Guo Y.-P.; Pan S.-S.; Chen T.-R.; Huang Y.; Wan D.-F.; Tong Y.-S.	Exercise preconditioning promotes myocardial GLUT4 translocation and induces autophagy to alleviate exhaustive exercise-induced myocardial injury in rats	Journal of Molecular Histology	2023	irrelevant
776	Mesquita P.H.C.; Godwin J.S.; Ruple B.A.; Sexton C.L.; McIntosh M.C.; Mueller B.J.; Osburn S.C.; Mobley C.B.; Libardi C.A.; Young K.C.; Gladden L.B.; Roberts M.D.; Kavazis A.N.	Resistance training diminishes mitochondrial adaptations to subsequent endurance training in healthy untrained men	Journal of Physiology	2023	irrelevant
777	Zhang Z.Y.; Ji H.S.; He J.X.; Huang L.J.; Ding S.C.; Sun J.; Li D.Y.	A Meta-analysis of the Effects of High-Intensity Interval Training and Small-Sided Games on Sprint Performance in Adolescents	Strength and Conditioning Journal	2023
778	Wowdzia J.B.; Hazell T.J.; Berg E.R.V.; Labrecque L.; Brassard P.; Davenport M.H.	Maternal and Fetal Cardiovascular Responses to Acute High-Intensity Interval and Moderate-Intensity Continuous Training Exercise During Pregnancy: A Randomized Crossover Trial	Sports Medicine	2023	irrelevant
779	Lloria-Varella J.; Koral J.; Ravel A.; Féasson L.; Murias J.M.; Busso T.	Neuromuscular and autonomic function is fully recovered within 24 h following a sprint interval training session	European Journal of Applied Physiology	2023	irrelevant
780	Hall B.; Żebrowska A.; Sikora M.; Siatkowski S.; Robins A.	The Effect of High-Intensity Interval Exercise on Short-Term Glycaemic Control, Serum Level of Key Mediator in Hypoxia and Pro-Inflammatory Cytokines in Patients with Type 1 Diabetes—An Exploratory Case Study	Nutrients	2023	irrelevant
781	Verdicchio C.; Freene N.; Hollings M.; Maiorana A.; Briffa T.; Gallagher R.; Hendriks J.M.; Abell B.; Brown A.; Colquhoun D.; Howden E.; Hansen D.; Reading S.; Redfern J.	A Clinical Guide for Assessment and Prescription of Exercise and Physical Activity in Cardiac Rehabilitation. A CSANZ Position Statement	Heart Lung and Circulation	2023	irrelevant
782	Hamasaki H.	The Effect of Exercise on Cardiovascular Autonomic Nervous Function in Patients with Diabetes: A Systematic Review	Healthcare (Switzerland)	2023	irrelevant
783	Slimani M.; Znazen H.; Hammami A.; Bragazzi N.L.	Effects of Acute Long- versus Short-Interval High-Intensity Interval Training on Attention and Psychological States in a Sample of Male and Female Adolescents: A Pilot Study	Life	2023	irrelevant
784	Abidi Y.; Fekete M.; Farkas Á.; Horváth A.; Varga J.T.	Effectiveness and quality of life in lung cancer, pre-, post- and perioperative rehabilitation - A review	Physiology International	2023	irrelevant
785	Neves L.N.S.; Gasparini-Neto V.H.; Leite R.D.; Carletti L.	Acute Cardiopulmonary Response of High-Intensity Interval Training with Elastic Resistance vs. High-Intensity Interval Training on a Treadmill in Healthy Adults	International Journal of Environmental Research and Public Health	2023	irrelevant
786	Asleh R.; Alnsasra H.; Villavicencio M.A.; Daly R.C.; Kushwaha S.S.	Cardiac Transplantation: Physiology and Natural History of the Transplanted Heart	Comprehensive Physiology	2023	irrelevant
787	de Souza Mesquita F.O.; Gambassi B.B.; de Oliveira Silva M.; Moreira S.R.; Neves V.R.; Gomes-Neto M.; Schwingel P.A.	Effect of High-Intensity Interval Training on Exercise Capacity, Blood Pressure, and Autonomic Responses in Patients With Hypertension: A Systematic Review and Meta-analysis	Sports Health	2023	irrelevant
788	Sugawara J.; Hashimoto T.; Tsukamoto H.; Secher N.H.; Ogoh S.	Attenuated pulsatile transition to the cerebral vasculature during high-intensity interval exercise in young healthy men	Experimental Physiology	2023	irrelevant
789	Sousa M.; Oliveira R.; Brito J.P.; Martins A.D.; Moutão J.; Alves S.	Effects of Combined Training Programs in Individuals with Fibromyalgia: A Systematic Review	Healthcare (Switzerland)	2023	irrelevant
790	Nakashima D.; Fujie S.; Togo M.; Takeshita S.; Hasegawa K.; Tabata I.	Effect of acute high-intensity intermittent exercise on serum brain-derived neurotrophic factor concentrations	Journal of Sports Medicine and Physical Fitness	2023	irrelevant
791	Agostini D.; Donati Zeppa S.	Vitamin D, Diet and Musculoskeletal Health	Nutrients	2023	irrelevant
792	Wang P.; Liu B.; Liu Y.; Jiang D.	Effects of different intensity of exercise combined with dietary intervention on body composition, lipid metabolism and gut microbiota in obese nonalcoholic fatty liver disease female college students; [运动结合饮食干预对肥胖非酒精性脂肪肝女大学生 身体成分和脂代谢及肠道菌群的影响]	Chinese Journal of School Health	2023	irrelevant
793	Myrkos A.; Smilios I.; Douda H.; Zafeiridis A.; Kokkinou M.-E.; Tzoumanis A.	Aerobic adaptations following two iso-effort training programs: an intense continuous and a high-intensity interval	Applied Physiology, Nutrition and Metabolism	2023	irrelevant
794	Rafique M.; Solberg O.G.; Gullestad L.; Bendz B.; Murbræch K.; Nytrøen K.; Rolid K.; Lunde K.	Effects of high-intensity interval training on cardiac remodelling, function and coronary microcirculation in de novo heart transplant patients: a substudy of the HITTS randomised controlled trial	BMJ Open Sport and Exercise Medicine	2023	irrelevant
795	Twerenbold S.; Hauser C.; Gander J.; Carrard J.; Gugleta K.; Hinrichs T.; Schmidt-Trucksäss A.; Hanssen H.; Streese L.	Short-term high-intensity interval training improves micro- but not macrovascular function in hypertensive patients	Scandinavian Journal of Medicine and Science in Sports	2023	irrelevant
796	Li C.-Q.; Wang Y.-C.; Shen S.-Q.; Zhang Y.-L.; Zhao J.-Q.; Zou W.-B.; Ge R.-L.	Effects of exercise by type and duration on quality of life in patients with digestive system cancers: A systematic review and network meta-analysis	Journal of Sport and Health Science	2023	irrelevant
797	Hwang D.-J.; Um H.-S.; Choi D.-H.; Cho J.-Y.	Neuroprotective Effects of High-Intensity Interval Training through Neuroplastic Changes in a Restraint Stress-Induced Depression Model	Applied Sciences (Switzerland)	2023	irrelevant
798	Keikhaei R.; Abdi E.; Darvishi M.; Ghotbeddin Z.; Hamidabadi H.G.	Combined treatment of high-intensity interval training with neural stem cell generation on contusive model of spinal cord injury in rats	Brain and Behavior	2023	irrelevant
799	Troosters T.; Janssens W.; Demeyer H.; Rabinovich R.A.	Pulmonary rehabilitation and physical interventions	European Respiratory Review	2023	irrelevant
800	Tian H.; Lu J.; Xiang Y.; Wang R.; Zhang F.; Qi B.; Wang J.	Effects of 6 Week Elevation Training Mask with High-Intensity Interval Training on the Aerobic Capacity of Young Men	Human Physiology	2023	irrelevant
801	Heber S.; Gleiss A.; Kuzdas-Sallaberger M.; Hausharter M.; Matousek M.; Ocenasek H.; Fischer B.; Volf I.; Pokan R.	Effects of high-intensity interval training on trajectories of gas-exchange measures and blood lactate concentrations during cardiopulmonary exercise tests in cardiac rehabilitation—A randomized controlled trial	Scandinavian Journal of Medicine and Science in Sports	2023	irrelevant
802	Rodrigues M.D.L.; Carrijo V.H.V.; Amaral A.L.; Cunha A.C.R.; Tavares J.B.; Costa J.G.; Gonçalves L.F.; de Souza T.C.F.; Mariano I.M.; Puga G.M.	Acute effect of interval step exercise versus continuous walk exercise on cardiovascular parameters in hypertensive postmenopausal women: A clinical, controlled, and randomized study	Journal of Bodywork and Movement Therapies	2023	irrelevant
803	Liu Y.; Zhou A.; Li F.; Yue T.; Xia Y.; Yao Y.; Zhou X.; Zhang Y.; Wang Y.	Aerobic capacity and V ˙ O 2 kinetics adaptive responses to short-term high-intensity interval training and detraining in untrained females	European Journal of Applied Physiology	2023	irrelevant
804	Ouergui I.; Delleli S.; Messaoudi H.; Bridge C.A.; Chtourou H.; Franchini E.; Ardigò L.P.	Repeated High-Intensity Technique Training and Repeated Sprint Training Elicit Similar Adjustment in Physiological Responses but Divergent Perceptual Responses and Combat-Related Performances in Adolescent Taekwondo Matches	International Journal of Sports Physiology and Performance	2023	irrelevant
805	Rukstela A.; Lafontant K.; Helms E.; Escalante G.; Phillips K.; Campbell B.I.	Bodybuilding Coaching Strategies Meet Evidence-Based Recommendations: A Qualitative Approach	Journal of Functional Morphology and Kinesiology	2023	irrelevant
806	Díaz-García J.; Clemente-Suárez V.J.; Fuentes-García J.P.; Villafaina S.	Combining HIIT Plus Cognitive Task Increased Mental Fatigue but Not Physical Workload in Tennis Players	Applied Sciences (Switzerland)	2023	irrelevant
807	Pérez-Castilla A.; García-Pinillos F.; Ramirez-Campillo R.; Ruiz-Alias S.A.	Effect of intra-session exercise sequence on the load–velocity relationship variables after a concurrent sprint interval and resistance training program	International Journal of Sports Science and Coaching	2023	irrelevant
808	Al-Rawaf H.A.; Gabr S.A.; Iqbal A.; Alghadir A.H.	Effects of High-Intensity Interval Training on Melatonin Function and Cellular Lymphocyte Apoptosis in Sedentary Middle-Aged Men	Medicina (Lithuania)	2023	irrelevant
809	Lee T.-T.; Li T.-L.; Ko B.-J.; Chien L.-H.	Effect of Acute High-Intensity Interval Training on Immune Function and Oxidative Stress in Canoe/Kayak Athletes	Biology	2023	irrelevant
810	Nobari H.; Silva A.F.; Vali N.; Clemente F.M.	Comparing the physical effects of combining small-sided games with short high-intensity interval training or repeated sprint training in youth soccer players: A parallel-study design	International Journal of Sports Science and Coaching	2023	irrelevant
811	Al-Rawaf H.A.; Gabr S.A.; Iqbal A.; Alghadir A.H.	High-Intensity Interval Training Improves Glycemic Control, Cellular Apoptosis, and Oxidative Stress of Type 2 Diabetic Patients	Medicina (Lithuania)	2023	irrelevant
812	Halloran K.M.; Peters J.; Focht M.D.K.; Rice I.; Kersh M.E.	Propulsion kinetics of recumbent handcycling during high and moderate intensity exercise	Journal of Biomechanics	2023	irrelevant
813	Machado A.F.; Zovico P.V.C.; Evangelista A.L.; Reis C.H.; Rica R.L.; Gobbo S.; Bergamin M.; Baker J.S.; Bocalini D.S.	Different recovery types do not affect training parameters in high-intensity interval training based on whole body exercise	Journal of Physical Education and Sport	2023	irrelevant
814	Racil G.; Chelly M.-S.; Coquart J.; Padulo J.; Teodor D.F.; Russo L.	Long- and Short-Term High-Intensity Interval Training on Lipid Profile and Cardiovascular Disorders in Obese Male Adolescents	Children	2023	irrelevant
815	Brandt T.; Schinköthe T.; Schmidt A.	CrossFit Motivates a 41-Year-Old Obese Man to Change His Lifestyle and Achieve Long-Term Health Improvements: A Case Report	Journal of Functional Morphology and Kinesiology	2023	irrelevant
816	Gómez E.M.; Atef H.; Elsayed S.H.; Zakaria H.M.; Navarro M.P.; Sulé E.M.	Effects of high-intensity interval training with an eccentric hamstring exercise program in futsal players: A randomized controlled trial	Medicine (United States)	2023	irrelevant
817	Flockhart M.; Tischer D.; Nilsson L.C.; Blackwood S.J.; Ekblom B.; Katz A.; Apró W.; Larsen F.J.	Reduced glucose tolerance and insulin sensitivity after prolonged exercise in endurance athletes	Acta Physiologica	2023	irrelevant
818	Zabbal A.; Alhamwi A.; Sauvageau B.M.; Hannaian S.J.	Intermittent exogenous ketosis: permissive or stimulatory for skeletal muscle angiogenesis in response to endurance training overload?	Journal of Physiology	2023	irrelevant
819	Price O.J.; Simpson A.J.	Exercise and asthma – trigger or treatment?	Respiratory Medicine	2023	irrelevant
820	Yamauchi N.; Tamai K.; Kimura I.; Naito A.; Tokuda N.; Ashida Y.; Motohashi N.; Aoki Y.; Yamada T.	High-intensity interval training in the form of isometric contraction improves fatigue resistance in dystrophin-deficient muscle	Journal of Physiology	2023	irrelevant
821	Pitzner-Fabricius A.; Dall C.H.; Henriksen M.; Hansen E.S.H.; Toennesen L.L.; Hostrup M.; Backer V.	Effect of High-Intensity Interval Training on Inhaled Corticosteroid Dose in Asthma Patients: A Randomized Controlled Trial	Journal of Allergy and Clinical Immunology: In Practice	2023	irrelevant
822	Kodikara P.; Walker R.; Wilson S.	Renal physiology and kidney injury during intense (CrossFit®) exercise	Internal Medicine Journal	2023	irrelevant
823	Hugues N.; Pin-Barre C.; Brioche T.; Pellegrino C.; Berton E.; Rivera C.; Laurin J.	High-intensity training with short and long intervals regulate cortical neurotrophic factors, apoptosis markers and chloride homeostasis in rats with stroke	Physiology and Behavior	2023	irrelevant
824	Dumitrescu A.; Doros G.; Lazureanu V.E.; Septimiu-Radu S.; Bratosin F.; Rosca O.; Patel H.; Porosnicu T.M.; Vitcu G.M.; Mirea A.; Oancea C.; Mihaicuta S.; Stoicescu E.R.; Barata P.I.	Post-Severe-COVID-19 Cardiopulmonary Rehabilitation: A Comprehensive Study on Patient Features and Recovery Dynamics in Correlation with Workout Intensity	Journal of Clinical Medicine	2023	irrelevant
825	Michailidis Y.; Ganotakis C.; Motsanos N.; Metaxas T.	The effects of an HIIT program on young soccer players’ physical performance	International Journal of Sports Science and Coaching	2023	irrelevant
826	Clemente F.M.; Moran J.; Ramirez-Campillo R.; Beato M.; Afonso J.	Endurance Performance Adaptations between SSG and HIIT in Soccer Players: A Meta-analysis	International Journal of Sports Medicine	2023	irrelevant
827	Barton A.K.; Troppenz A.; Klaus D.; Lindenberg I.; Merle R.; Gehlen H.	Tongue ties do not widen the upper airways in racehorses	Equine Veterinary Journal	2023	irrelevant
828	Chen Y.; Kim Y.	Effect of high-intensity sports specific training and high-intensity interval training on sprained ankle male adolescent soccer athletes before return-to-play	Journal of Men's Health	2023	irrelevant
829	Chiang C.-F.; Wang Z.-Z.; Hsu Y.-H.; Miaw S.-C.; Lin W.-L.	Exercise improves the outcome of anticancer treatment with ultrasound-hyperthermiaenhanced nanochemotherapy and autophagy inhibitor	PLoS ONE	2023	irrelevant
830	Zhou H.; Chen C.; Hu H.; Jiang B.; Yin Y.; Zhang K.; Shen M.; Wu S.; Wang Z.	High-intensity interval training improves fatty infiltration in the rotator cuff through the β3 adrenergic receptor in mice	Bone and Joint Research	2023	irrelevant
831	Morielli A.R.; Boulé N.G.; Usmani N.; Tankel K.; Joseph K.; Severin D.; Fairchild A.; Nijjar T.; Courneya K.S.	Effects of exercise during and after neoadjuvant chemoradiation on symptom burden and quality of life in rectal cancer patients: a phase II randomized controlled trial	Journal of Cancer Survivorship	2023	irrelevant
832	Lloria-Varella J.; Rossi J.; Morin J.-B.; Foschia C.; Rousson M.; Busso T.; Koral J.	Changes in power-force-velocity profile induced by 2 weeks of sprint interval training	Journal of Sports Medicine and Physical Fitness	2023	irrelevant
833	Mastrandrea C.J.; Hedge E.T.; Robertson A.D.; Heckman G.A.; Ho J.; Unger F.G.; Hughson R.L.	High-intensity exercise does not protect against orthostatic intolerance following bedrest in 55- to 65-yr-old men and women	American Journal of Physiology - Regulatory Integrative and Comparative Physiology	2023	irrelevant
834	Akbari E.; Nazarali P.; Alizadeh R.; Shakibaee A.	Effects of Aerobic Exercises with Tryptophan Supplementation on Enzymatic Antioxidant Defense and Lipid Peroxidation in Brain Tissues of Elderly Rats Fed with High-Fat Diets	Iranian Journal of Nutrition Sciences and Food Technology	2023	irrelevant
835	Sequi-Dominguez I.; Mavridis D.; Cavero-Redondo I.; Saz-Lara A.; Martinez-Vizcaino V.; Núñez De Arenas-Arroyo S.	Comparative effectiveness of different types of exercise in reducing arterial stiffness in children and adolescents: a systematic review and network meta-analysis	British Journal of Sports Medicine	2023	irrelevant
836	Siddiqi T.J.; Rashid A.M.; Javaid S.S.; Siddiqi A.K.; Usman M.S.; Hervir O.; Kamimura D.; Lavie C.J.; Mentz R.J.; Butler J.; Hall M.E.	High-Intensity Interval Training Versus Moderate Continuous Training in Patients With Heart Failure With Preserved Ejection Fraction: A Systematic Review and Meta-analysis	Current Problems in Cardiology	2023	irrelevant
837	McGregor G.; Powell R.; Begg B.; Birkett S.T.; Nichols S.; Ennis S.; McGuire S.; Prosser J.; Fiassam O.; Hee S.W.; Hamborg T.; Banerjee P.; Hartfiel N.; Charles J.M.; Edwards R.T.; Drane A.; Ali D.; Osman F.; He H.; Lachlan T.; Haykowsky M.J.; Ingle L.; Shave R.	High-intensity interval training in cardiac rehabilitation: a multi-centre randomized controlled trial	European Journal of Preventive Cardiology	2023	irrelevant
838		Correction: Association of preoperative high-intensity interval training with cardiorespiratory fitness and postoperative outcomes among adults undergoing major surgery: A systematic review and meta-analysis (JAMA Network Open (2023) 6:6 (e2320527) DOI: 10.1001/jamanetworkopen.2023.20527)	JAMA Network Open	2023	irrelevant
839	Chiang T.-L.; Chen C.; Lin Y.-C.; Chan S.-H.; Wu H.-J.	Effect of Polarized Training on Cardiorespiratory Fitness of Untrained Healthy Young Adults: A Randomized Control Trial with Equal Training Impulse	Journal of Sports Science and Medicine	2023	irrelevant
840	Valberg S.J.; Velez-Irizarry D.; Williams Z.J.; Pagan J.D.; Mesquita V.; Waldridge B.; Maresca-Fichter H.	Novel Expression of GLUT3, GLUT6 and GLUT10 in Equine Gluteal Muscle Following Glycogen-Depleting Exercise: Impact of Dietary Starch and Fat	Metabolites	2023	irrelevant
841	Kazeminasab F.; Sharafifard F.; Mohebinejad M.	Comparing the Effects of High-Intensity Interval Training and Moderate-Intensity Continuous Training on Body Composition in Adults with Overweight and Obese: A Systematic Review and Meta-Analysis; [مقایسهی اثر تمرینات تناوبی با شدت باال و تمرینات تداومی با شدت متوسط بر ترکیب بدن در بسرگساالن دارای اضافه وزن و چاق: مرور نظاممند و فراتحیل]	Journal of Isfahan Medical School	2023	irrelevant
842	Desgorces F.-D.	About exercise control in studies on high-intensity interval exercise	European Journal of Applied Physiology	2023	irrelevant
843	Roxburgh B.H.; Campbell H.A.; Cotter J.D.; Reymann U.; Williams M.J.A.; Gwynne-Jones D.; Thomas K.N.	Acute and adaptive cardiovascular and metabolic effects of passive heat therapy or high-intensity interval training in patients with severe lower-limb osteoarthritis	Physiological Reports	2023	irrelevant
844	Songsorn P.; Khantakas P.; Penpitakbut P.; Ratsameamonrat R.; Patavee P.	Acute Effects of Reduced-Exertion High-Intensity Interval Training (REHIT) on Arterial Stiffness in Normal-Weight and Overweight/Obese Individuals	Asian Journal of Sports Medicine	2023	irrelevant
845		Erratum: Resistance Training and High-intensity Interval Training Improve Cardiometabolic Health in High Risk Older Adults: A Systematic Review and Meta-anaylsis (Int J Sports Med (2021) DOI: 10.1055/a-1560-6183)	International Journal of Sports Medicine	2023	irrelevant
846	Herranz-Gómez A.; Cuenca-Martínez F.; Suso-Martí L.; Varangot-Reille C.; Prades-Monfort M.; Calatayud J.; Casaña J.	Effectiveness of Therapeutic Exercise Models on Cancer-Related Fatigue in Patients With Cancer Undergoing Chemotherapy: A Systematic Review and Network Meta-analysis	Archives of Physical Medicine and Rehabilitation	2023	irrelevant
847	Jaggers J.R.; Wilde P.; Campbell J.E.; King K.M.	High-Intensity Interval Training for People Living With Human Immunodeficiency Virus	ACSM's Health and Fitness Journal	2023	irrelevant
848	Aly K.; Yeung P.K.	Post-Exercise Hypotension: An Alternative Management Strategy for Hypertension and Cardiovascular Disease?	Journal of Clinical Medicine	2023	irrelevant
849	Arthuso F.Z.; Morielli A.R.; Usmani N.; Joseph K.; Nijjar T.; Tankel K.; Fairchild A.; Severin D.; Boulé N.G.; Courneya K.S.	Effects of Exercise on Motivational Outcomes in Rectal Cancer Patients During and After Neoadjuvant Chemoradiation: A Phase II Randomized Controlled Trial	Seminars in Oncology Nursing	2023	irrelevant
850	Frimpong E.; Mograss M.; Zvionow T.; Paez A.; Aubertin-Leheudre M.; Bherer L.; Pepin V.; Robertson E.M.; Dang-Vu T.T.	Acute evening high-intensity interval training may attenuate the detrimental effects of sleep restriction on long-term declarative memory	Sleep	2023	irrelevant
851	Dharmavaram N.; Esmaeeli A.; Jacobson K.; Brailovsky Y.; Raza F.	Cardiopulmonary Exercise Testing, Rehabilitation, and Exercise Training in Postpulmonary Embolism	Interventional Cardiology Clinics	2023	irrelevant
852	Grieb A.; Schmitt A.; Fragasso A.; Widmann M.; Mattioni Maturana F.; Burgstahler C.; Erz G.; Schellhorn P.; Nieß A.M.; Munz B.	Skeletal Muscle MicroRNA Patterns in Response to a Single Bout of Exercise in Females: Biomarkers for Subsequent Training Adaptation?	Biomolecules	2023	irrelevant
853	Hollstein T.; Piaggi P.	Do Statins Blunt the Beneficial Effect of Aerobic Exercise on Metabolic Flexibility?	Journal of Clinical Endocrinology and Metabolism	2023	irrelevant
854	Fereshteh S.; Mohammad K.; Saeed K.B.; Zahra H.S.	RIPC and HIIT affect inflammatory and cardiac injury biomarkers in middle-aged rats	Comparative Clinical Pathology	2023	irrelevant
855	Gomes E.S.A.; Van den Heuvel O.A.; Rietberg M.B.; De Groot V.; Hirsch M.A.; Van de Berg W.D.J.; Jaspers R.T.; Vriend C.; Vanbellingen T.; Van Wegen E.E.H.	(HIIT-The Track) High-Intensity Interval Training for People with Parkinson’s Disease: Individual Response Patterns of (Non-)Motor Symptoms and Blood-Based Biomarkers—A Crossover Single-Case Experimental Design	Brain Sciences	2023	irrelevant
856	Stampley J.E.; Cho E.; Wang H.; Theall B.; Johannsen N.M.; Spielmann G.; Irving B.A.	Impact of maximal exercise on immune cell mobilization and bioenergetics	Physiological Reports	2023	irrelevant
857	Ying N.; Luo H.; Li B.; Gong K.; Shu Q.; Liang F.; Gao H.; Huang T.; Zheng H.	Exercise Alleviates Behavioral Disorders but Shapes Brain Metabolism of APP/PS1 Mice in a Region- and Exercise-Specific Manner	Journal of Proteome Research	2023	irrelevant
858	Moraitis A.M.; Rose N.B.; Johnson A.F.; Dunston E.R.; Garrido-Laguna I.; Hobson P.; Barber K.; Basen-Engquist K.; Coletta A.M.	Feasibility and acceptability of an mHealth, home-based exercise intervention in colorectal cancer survivors: A pilot randomized controlled trial	PLoS ONE	2023	irrelevant
859	Bozdarov J.; Jones B.D.M.; Daskalakis Z.J.; Husain M.I.	Boxing as an Intervention in Mental Health: A Scoping Review	American Journal of Lifestyle Medicine	2023	irrelevant
860	Bae M.; Kasser S.L.	High intensity exercise training on functional outcomes in persons with multiple sclerosis: A systematic review	Multiple Sclerosis and Related Disorders	2023	irrelevant
861	DENFELD Q.E.; FLEG J.L.	Stretching our Exercise Options for Symptom Palliation in Heart Failure	Journal of Cardiac Failure	2023	irrelevant
862	Streese L.; Pichler F.A.; Hauser C.; Hanssen H.	Microvascular wall-to-lumen ratio in patients with arterial hypertension: A randomized controlled exercise trial	Microvascular Research	2023	irrelevant
863	Clifford K.; Woodfield J.C.; Tait W.; Campbell H.A.; Baldi J.C.	Association of Preoperative High-Intensity Interval Training With Cardiorespiratory Fitness and Postoperative Outcomes Among Adults Undergoing Major Surgery: A Systematic Review and Meta-Analysis	JAMA Network Open	2023	irrelevant
864	Zheng L.; Qin R.; Rao Z.; Xiao W.	High-intensity interval training induces renal injury and fibrosis in type 2 diabetic mice	Life Sciences	2023	irrelevant
865	Rabiee M.; Daryanoosh F.; Salesi M.; Tahmasebi R.; Jahromi M.K.	The Effect of Eight Weeks of Mediterranean Diet and High-Intensity Interval Training on Body Composition in Obese and Overweight Premenopausal Women	International Journal of Nutrition Sciences	2023	irrelevant
866	Pei Z.; Zhou R.; Yao W.; Dong S.; Liu Y.; Gao Z.	Different exercise training intensities prevent type 2 diabetes mellitus-induced myocardial injury in male mice	iScience	2023	irrelevant
867	Rasmussen I.E.; Løk M.; Durrer C.G.; Foged F.; Schelde V.G.; Budde J.B.; Rasmussen R.S.; Høvighoff E.F.; Rasmussen V.; Lyngbæk M.; Jønck S.; Krogh-Madsen R.; Lindegaard B.; Jørgensen P.G.; Køber L.; Vejlstrup N.; Pedersen B.K.; Ried-Larsen M.; Lund M.A.V.; Christensen R.H.; Berg R.M.G.	Impact of high-intensity interval training on cardiac structure and function after COVID-19: an investigator-blinded randomized controlled trial	Journal of Applied Physiology	2023	irrelevant
868	Halasz G.; Bandera F.; De Luca L.; Piepoli M.	Issue 30.09. Focus on cardiac rehabilitation, exercise, and sport cardiology	European Journal of Preventive Cardiology	2023	irrelevant
869	Bossi A.H.; Cole D.; Passfield L.; Hopker J.	Conventional methods to prescribe exercise intensity are ineffective for exhaustive interval training	European Journal of Applied Physiology	2023	irrelevant
870	Ramonas A.; Laursen P.B.; Williden M.; Chang W.-L.; Kilding A.E.	Carbohydrate intake before and during high intensity exercise with reduced muscle glycogen availability affects the speed of muscle reoxygenation and performance	European Journal of Applied Physiology	2023	irrelevant
871	Theron V.; Harvey B.H.; Botha T.; Weinshenker D.; Wolmarans D.W.	Life-threatening, high-intensity trauma- and context-dependent anxiety in zebrafish and its modulation by epinephrine	Hormones and Behavior	2023	irrelevant
872	Yun H.; Su W.; Zhao H.; Li H.; Wang Z.; Cui X.; Xi C.; Gao R.; Sun Y.; Liu C.	Effects of different exercise modalities on lipid profile in the elderly population: A meta-analysis	Medicine (United States)	2023	irrelevant
873	Moneghetti K.; Carrick-Ranson G.; Howden E.J.	Establishing the optimum use of high-intensity interval training in heart failure: current status and future directions	Current Opinion in Physiology	2023	irrelevant
874	Moslemi E.; Dehghan P.; Khalafi M.	Effectiveness of supplementation with date seed (Phoenix dactylifera) as a functional food on inflammatory markers, muscle damage, and BDNF following high-intensity interval training: a randomized, double-blind, placebo-controlled trial	European Journal of Nutrition	2023	irrelevant
875	Martínez-Díaz I.C.; Carrasco Páez L.	Little but Intense: Using a HIIT-Based Strategy to Improve Mood and Cognitive Functioning in College Students	Healthcare (Switzerland)	2023	irrelevant
876	Helleputte S.; Yardley J.E.; Scott S.N.; Stautemas J.; Jansseune L.; Marlier J.; De Backer T.; Lapauw B.; Calders P.	Effects of postprandial exercise on blood glucose levels in adults with type 1 diabetes: a review	Diabetologia	2023	irrelevant
877	Ketabdar B.; Fathi M.; Hosseini S.R.A.; Ziaaldini M.M.	Effect of High-Intensity Interval Training and Somatotropin Injection on Hepatocyte Apoptosis Markers and Atherogenic Index in Mice with Fatty Liver Disease	Journal of Mazandaran University of Medical Sciences	2023	irrelevant
878	Maleki B.H.; Tartibian B.	Retraction notice to “High-intensity interval training modulates male factor infertility though anti-inflammatory and antioxidative mechanisms in infertile men: A randomized controlled trial” [Cytokine 125 (2020) 154861] (Cytokine (2020) 125, (S104346661930290X), (10.1016/j.cyto.2019.154861))	Cytokine	2023	irrelevant
[truncated: 9,218 more rows]
[truncated: 1 more columns]

## Sheet: Sheet4
Number	Authors	Title	Publication	Year	Relevance
[truncated: 7,613 more rows]
[truncated: 1 more columns]
