# Supplementary material for: Effects of high-intensity interval training on selected indicators of physical fitness among male team-sport athletes: A systematic review and meta-analysis
Source: PLoS One. 2024 Nov 13;19(11):e0310955. doi: 10.1371/journal.pone.0310955 (PMC11559996; doi:10.1371/journal.pone.0310955)
Supplement: S1 File — (ZIP) [file pone.0310955.s005.zip › S1 File. Literature search process/S1 File. Literature search process_screening 2.xlsx]

## Sheet: Sheet2
Number	Authors	Title	Publication	Year	Datebase	included or excluded	Reason
1	Clemente F.M.; Soylu Y.; Arslan E.; Kilit B.; Garrett J.; van den Hoek D.; Badicu G.; Silva A.F.	Can high-intensity interval training and small-sided games be effective for improving physical fitness after detraining? A parallel study design in youth male soccer players	PeerJ	2022	Google Scholar	excluded	Mix methods
2	Amaro-Gahete F.J.; De-La-O A.; Jurado-Fasoli L.; Dote-Montero M.; Gutiérrez Á.; Ruiz J.R.; Castillo M.J.	Changes in physical fitness after 12 weeks of structured concurrent exercise training, high intensity interval training, or whole-body electromyostimulation training in sedentary middle-aged adults: A randomized controlled trial	Frontiers in Physiology	2019	Google Scholar	excluded	No fitness outcome
3	Bouamra M.; Zouhal H.; Ratel S.; Makhlouf I.; Bezrati I.; Chtara M.; Behm D.G.; Granacher U.; Chaouachi A.	Concurrent Training Promotes Greater Gains on Body Composition and Components of Physical Fitness Than Single-Mode Training (Endurance or Resistance) in Youth With Obesity	Frontiers in Physiology	2022	Google Scholar	excluded	No male team sport athletes
4	Harrison C.B.; Gill N.D.; Kinugasa T.; Kilding A.E.	Development of Aerobic Fitness in Young Team Sport Athletes	Sports Medicine	2015	Google Scholar	excluded	Not randomised controlled trial
5	Carey D.G.; Drake M.M.; Pliego G.J.; Raymond R.L.	Do hockey players need aerobic fitness? Relation between VO2max and fatigue during high-intensity intermittent ice skating	Journal of Strength and Conditioning Research	2007	Google Scholar	excluded	Not randomised controlled trial
6	Chow R.; Hollenberg D.; Midroni C.; Cumner S.	Does physical and health education classes improve physical fitness?	International Journal on Disability and Human Development	2017	Google Scholar	excluded	Not randomised controlled trial
7	Burley S.D.; Drain J.R.; Sampson J.A.; Nindl B.C.; Groeller H.	Effect of a novel low volume, high intensity concurrent training regimen on recruit fitness and resilience	Journal of Science and Medicine in Sport	2020	Google Scholar	excluded	Not randomised controlled trial
8	Rugbeer N.	Effect of a single bout of high-intensity sprint exercise programme compared to traditional high-intensity sprint interval exercise and endurance exercise on inflammatory markers, lipid profile and health-related physical fitness measurements in participants with elevated cardiovascular disease risk (PhD Academy Award)	British Journal of Sports Medicine	2022	Google Scholar	excluded	Injured participants
9	Hwang C.-L.; Lim J.; Yoo J.-K.; Kim H.-K.; Hwang M.-H.; Handberg E.M.; Petersen J.W.; Holmer B.J.; Leey Casella J.A.; Cusi K.; Christou D.D.	Effect of all-extremity high-intensity interval training vs. moderate-intensity continuous training on aerobic fitness in middle-aged and older adults with type 2 diabetes: A randomized controlled trial	Experimental Gerontology	2019	Google Scholar	excluded	Injured participants
10	Zinn S.; Nelis P.; Minnebeck K.; Hinder J.; Eter N.; Brand S.-M.; Gellner R.; Vorona E.; Alten F.; Schmitz B.	Effect of high-intensity interval training in patients with type 1 diabetes on physical fitness and retinal microvascular perfusion determined by optical coherence tomography angiography	Microvascular Research	2020	Google Scholar	excluded	Injured participants
11	Andersen E.; Bang-Kittilsen G.; Bigseth T.T.; Egeland J.; Holmen T.L.; Martinsen E.W.; Stensrud T.; Engh J.A.	Effect of high-intensity interval training on cardiorespiratory fitness, physical activity and body composition in people with schizophrenia: A randomized controlled trial	BMC Psychiatry	2020	Google Scholar	excluded	Injured participants
12	Tsuji K.; Ochi E.; Okubo R.; Shimizu Y.; Kuchiba A.; Ueno T.; Shimazu T.; Kinoshita T.; Sakurai N.; Matsuoka Y.	Effect of home-based high-intensity interval training and behavioural modification using information and communication technology on cardiorespiratory fitness and exercise habits among sedentary breast cancer survivors: Habit-B study protocol for a randomised controlled trial	BMJ Open	2019	Google Scholar	excluded	Injured participants
13	Ready A.E.; Eynon R.B.; Cunningham D.A.	Effect of interval training and detraining on anaerobic fitness in women	Canadian Journal of Applied Sport Sciences	1981	Google Scholar	excluded	No fitness outcome
14	Ruiz-Alias S.A.; García-Pinillos F.; Jaén-Carrillo D.; Pérez-Castilla A.	Effect of intra-session exercise sequence of an 8-week concurrent training program on the components of physical fitness in recreationally trained young adults	Journal of Sports Sciences	2022	Google Scholar	excluded	No control group
15	Malone S.; Hughes B.; Collins K.	Effect of training load distribution on aerobic fitness measures in hurling players	Journal of Strength and Conditioning Research	2019	Google Scholar	excluded	No control group
16	Braaksma P.; Stuive I.; Jelsma D.; Van Der Sluis C.K.; Dekker R.; Schoemaker M.M.	Effectiveness and feasibility of We12BFit!: improving physical fitness and lifestyle physical activity in children with developmental coordination disorder in a paediatric rehabilitation setting-a small sample field study	BMJ Open	2022	Google Scholar	excluded	Not randomised controlled trial
17	Tadiotto M.C.; Corazza P.R.P.; Menezes-Junior F.J.; Moraes-Junior F.B.; Tozo T.A.A.; Purim K.S.M.; Mota J.; Leite N.	Effects and individual response of continuous and interval training on adiponectin concentration, cardiometabolic risk factors, and physical fitness in overweight adolescents	European Journal of Pediatrics	2023	Google Scholar	excluded	Injured participants
18	Ojeda-Aravena A.; Herrera-Valenzuela T.; Valdés-Badilla P.; Cancino-López J.; Zapata-Bastias J.; García-García J.M.	Effects of 4 weeks of a technique-specific protocol with high-intensity intervals on general and specific physical fitness in taekwondo athletes: An inter-individual analysis	International Journal of Environmental Research and Public Health	2021	Google Scholar	excluded	Mix methods
19	Tan J.; Wang J.; Guo Y.; Lu C.; Tang W.; Zheng L.	Effects of 8 months of high-intensity interval training on physical fitness and health-related quality of life in substance use disorder	Frontiers in Psychiatry	2023	Google Scholar	excluded	Injured participants
20	Quezada-Muñoz Y.; Rodríguez-Artigas P.; Aravena-Sagardia P.; Barramuño M.; Herrera-Valenzuela T.; Guzmán-Muñoz E.; Branco B.H.M.; Valdés-Badilla P.A.	Effects of a high-intensity interval training program on body composition and physical fitness in female field hockey players	International Journal of Morphology	2021	Google Scholar	excluded	Mix methods
21	Mendonça F.R.; Ferreira de Faria W.; Marcio da Silva J.; Massuto R.B.; Castilho dos Santos G.; Correa R.C.; Ferreira dos Santos C.; Sasaki J.E.; Neto A.S.	Effects of aerobic exercise combined with resistance training on health-related physical fitness in adolescents: A randomized controlled trial	Journal of Exercise Science and Fitness	2022	Google Scholar	excluded	Mix methods
22	Rey O.; Vallier J.-M.; Nicol C.; Mercier C.-S.; Maïano C.	Effects of combined vigorous interval training program and diet on body composition, physical fitness, and physical self-perceptions among obese adolescent boys and girls	Pediatric Exercise Science	2017	Google Scholar	excluded	No male team sport athletes
23	Androulakis-Korakakis P.; Langdown L.; Lewis A.; Fisher J.P.; Gentil P.; Paoli A.; Steele J.	Effects of exercise modality during additional “high-intensity interval training” on aerobic fitness and strength in powerlifting and strongman athletes	Journal of Strength and Conditioning Research	2018	Google Scholar	excluded	Mix methods
24	HAMMAMI M.; GAAMOURI N.; RAMIREZ-CAMPILLO R.; SHEPHARD R.J.; BRAGAZZI N.L.; CHELLY M.S.; KNECHTLE B.; GAIED S.	Effects of high-intensity interval training and plyometric exercise on the physical fitness of junior male handball players	European Review for Medical and Pharmacological Sciences	2021	Google Scholar	excluded	Mix methods
25	Müller D.C.; Boeno F.P.; Izquierdo M.; Aagaard P.; Teodoro J.L.; Grazioli R.; Cunha G.; Ferrari R.; Saez de Asteasu M.L.; Pinto R.S.; Cadore E.L.	Effects of high-intensity interval training combined with traditional strength or power training on functionality and physical fitness in healthy older men: A randomized controlled trial	Experimental Gerontology	2021	Google Scholar	excluded	Mix methods
26	da Silva M.R.; Waclawovsky G.; Perin L.; Camboim I.; Eibel B.; Lehnen A.M.	Effects of high-intensity interval training on endothelial function, lipid profile, body composition and physical fitness in normal-weight and overweight-obese adolescents: A clinical trial	Physiology and Behavior	2020	Google Scholar	excluded	Injured participants
27	Zwinkels M.; Verschuren O.; De Groot J.F.; Backx F.J.G.; Wittink H.; Visser-Meily A.; Takken T.	Effects of High-Intensity Interval Training on Fitness and Health in Youth with Physical Disabilities	Pediatric Physical Therapy	2019	Google Scholar	excluded	Injured participants
28	Yuan X.; Hu J.	EFFECTS OF HIGH-INTENSITY INTERVAL TRAINING ON PHYSICAL FITNESS AND BODY COMPOSITION OF OBESE COLLEGE STUDENTS	Revista Brasileira de Medicina do Esporte	2023	Google Scholar	excluded	Injured participants
29	Benda N.M.M.; Seeger J.P.H.; Stevens G.G.C.F.; Hijmans-Kersten B.T.P.; Van Dijk A.P.J.; Bellersen L.; Lamfers E.J.P.; Hopman M.T.E.; Thijssen D.H.J.	Effects of high-intensity interval training versus continuous training on physical fitness, cardiovascular function and quality of life in heart failure patients	PLoS ONE	2015	Google Scholar	excluded	Injured participants
30	Kemmler W.; Lell M.; Scharf M.; Fraunberger L.; Von Stengel S.	High versus moderate intense running exercise - Effects on cardiometabolic risk-factors in untrained males: The randomized controlled RUSH Study	Deutsche Medizinische Wochenschrift	2015	Google Scholar	excluded	No fitness outcome
31	Da Silva M.A.R.; de França E.; Baptista L.C.; Neves R.S.; Loureiro H.; Caperuto E.C.; Veríssimo M.T.; Martins R.A.	COMBINING DIFFERENT CONCURRENT TRAINING METHODS IN OLDER ADULTS WITH METABOLIC SYNDROME	Revista Brasileira de Medicina do Esporte	2022	Google Scholar	excluded	Injured participants
32	Gelabert J.; Muntaner-Mas A.; Palou P.	Effects of moderate to vigorous intensity interval exercise program on fitness and fatness in 11-and 12-years-old schoolchildren	Nutricion Hospitalaria	2020	Google Scholar	excluded	No fitness outcome
33	Abassi W.; Ouerghi N.; Feki M.; Jebabli N.; Andrade M.S.; Bouassida A.; Sousa C.V.; Nikolaidis P.T.; Weiss K.; Knechtle B.	Effects of moderate- vs. high-intensity interval training on physical fitness, enjoyment, and affective valence in overweight/obese female adolescents: a pre-/post-test study	European Review for Medical and Pharmacological Sciences	2023	Google Scholar	excluded	Injured participants
34	Krustrup P.; Helge E.W.; Hansen P.R.; Aagaard P.; Hagman M.; Randers M.B.; de Sousa M.; Mohr M.	Effects of recreational football on women’s fitness and health: adaptations and mechanisms	European Journal of Applied Physiology	2018	Google Scholar	excluded	Not randomised controlled trial
35	Li Z.; Liu Y.; Han X.; Zhou Z.	Effects of running-based versus body-weight-based high-intensity interval training on physical fitness in healthy adolescents	Frontiers in Physiology	2023	Google Scholar	excluded	No male team sport athletes
36	Singh G.; Kushwah G.S.; Singh T.; Thapa R.K.; Granacher U.; Ramirez-Campillo R.	Effects of Sand-Based Plyometric-Jump Training in Combination with Endurance Running on Outdoor or Treadmill Surface on Physical Fitness in Young Adult Males	Journal of Sports Science and Medicine	2022	Google Scholar	excluded	No male team sport athletes
37	Bogataj Š.; Trajković N.; Cadenas-Sanchez C.; Sember V.	Effects of school-based exercise and nutrition intervention on body composition and physical fitness in overweight adolescent girls	Nutrients	2021	Google Scholar	excluded	No male team sport athletes
38	Singh G.; Kushwah G.; Singh T.; Ramírez-Campillo R.; Thapa R.K.	Effects of six weeks outdoor versus treadmill running on physical fitness and body composition in recreationally active young males: a pilot study	PeerJ	2022	Google Scholar	excluded	No male team sport athletes
39	Nayıroğlu S.; Yılmaz A.K.; Silva A.F.; Silva R.; Nobari H.; Clemente F.M.	Effects of small-sided games and running-based high-intensity interval training on body composition and physical fitness in under-19 female soccer players	BMC Sports Science, Medicine and Rehabilitation	2022	Google Scholar	excluded	No male team sport athletes
40	Andreato L.V.; Andrade A.; Keech A.; da Silva V.; Francisco W.W.; Milani F.T.; de Souza Genta L.; Magnani Branco B.H.	Effects of the intensity of interval training on aerobic fitness, body composition and resting metabolic rate of women with overweight or obesity: A randomized trial	Isokinetics and Exercise Science	2023	Google Scholar	excluded	No male team sport athletes
41	Giannaki C.D.; Aphamis G.; Sakkis P.; Hadjicharalambous M.	Eight weeks of a combination of high intensity interval training and conventional training reduce visceral adiposity and improve physical fitness: A group-based intervention	Journal of Sports Medicine and Physical Fitness	2016	Google Scholar	excluded	Mix methods
42	Chen W.-H.; Wu H.-J.; Lo S.-L.; Chen H.; Yang W.-W.; Huang C.-F.; Liu C.	Eight-week battle rope training improves multiple physical fitness dimensions and shooting accuracy in collegiate basketball players	Journal of Strength and Conditioning Research	2018	Google Scholar	excluded	No fitness outcome
43	Cvetković N.; Stojanović E.; Stojiljković N.; Nikolić D.; Scanlan A.T.; Milanović Z.	Exercise training in overweight and obese children: Recreational football and high-intensity interval training provide similar benefits to physical fitness	Scandinavian Journal of Medicine and Science in Sports	2018	Google Scholar	excluded	No male team sport athletes
44	Mcrae G.; Payne A.; Zelt J.G.E.; Scribbans T.D.; Jung M.E.; Little J.P.; Gurd B.J.	Extremely low volume, whole-body aerobic- resistance training improves aerobic fitness and muscular endurance in females	Applied Physiology, Nutrition and Metabolism	2012	Google Scholar	excluded	No male team sport athletes
45	Manning J.R.; Notaro G.M.; Chen E.; Fitzpatrick P.C.	Fitness tracking reveals task-specific associations between memory, mental health, and physical activity	Scientific Reports	2022	Google Scholar	excluded	No fitness outcome
46	Chizewski A.; Box A.; Kesler R.M.; Petruzzello S.J.	High intensity functional training (HIFT) improves fitness in recruit firefighters	International Journal of Environmental Research and Public Health	2021	Google Scholar	excluded	No male team sport athletes
47	Javiera Abarzúa V.; Williams Viloff C.; Javiera Bahamondes V.; Yeritza Olivera P.; Poblete-Aro C.; Herrera-Valenzuela T.; Oliva C.; García-Díaz D.F.	High intensity interval training in teenagers	Revista Medica de Chile	2019	Google Scholar	excluded	No male team sport athletes
48	De Strijcker D.; Lapauw B.; Ouwens D.M.; Van de Velde D.; Hansen D.; Petrovic M.; Cuvelier C.; Tonoli C.; Calders P.	High intensity interval training is associated with greater impact on physical fitness, insulin sensitivity and muscle mitochondrial content in males with overweight/obesity, as opposed to continuous endurance training: A randomized controlled trial	Journal of Musculoskeletal Neuronal Interactions	2018	Google Scholar	excluded	No male team sport athletes
49	Støa E.M.; Meling S.; Nyhus L.-K.; Glenn Stromstad; Mangerud K.M.; Helgerud J.; Bratland-Sanda S.; Støren Ø.	High-intensity aerobic interval training improves aerobic fitness and HbA1c among persons diagnosed with type 2 diabetes	European Journal of Applied Physiology	2017	Google Scholar	excluded	No male team sport athletes
50	Posnakidis G.; Aphamis G.; Giannaki C.D.; Mougios V.; Aristotelous P.; Samoutis G.; Bogdanis G.C.	High-Intensity Functional Training Improves Cardiorespiratory Fitness and Neuromuscular Performance Without Inflammation or Muscle Damage	Journal of Strength and Conditioning Research	2022	Google Scholar	excluded	No male team sport athletes
51	Martins C.; Kazakova I.; Ludviksen M.; Mehus I.; Wisloff U.; Kulseng B.; Morgan L.; King N.	Highintensity interval training and isocaloric moderate-intensity continuous training result in similar improvements in body composition and fitness in obese individuals	International Journal of Sport Nutrition and Exercise Metabolism	2016	Google Scholar	excluded	No male team sport athletes
52	Schubert M.M.; Clarke H.E.; Seay R.F.; Spain K.K.	Impact of 4 weeks of interval training on resting metabolic rate, fitness, and health-related outcomes	Applied Physiology, Nutrition and Metabolism	2017	Google Scholar	excluded	No male team sport athletes
53	Jiménez J.M.H.; Ríos I.J.C.; Casas J.T.R.; Ríos L.J.C.	Comparative study of the aptitude to realize repeated sprint ability among amateur and professional handball and basketball players	Apunts Medicina de l'Esport	2009	Google Scholar	excluded	Not randomised controlled trial
54	Han Z.; Zhou H.; Teng Y.	IMPACTS OF HIGH-INTENSITY INTERVAL TRAINING ON PHYSICAL FITNESS IN HANDBALL	Revista Brasileira de Medicina do Esporte	2023	Google Scholar	excluded	No fitness outcome
55	Digby L.; McCarthy S.F.; Bornath D.P.B.; Copeland J.L.; Hazell T.J.	Individual and Group Responses of Cardiorespiratory Fitness to Running and Cycling Sprint Interval Training	Journal of Strength and Conditioning Research	2023	Google Scholar	excluded	No male team sport athletes
56	Molina-Hidalgo C.; De-La-O A.; Dote-Montero M.; Amaro-Gahete F.J.; Castillo M.J.	Influence of daily beer or ethanol consumption on physical fitness in response to a high-intensity interval training program. The BEER-HIIT study	Journal of the International Society of Sports Nutrition	2020	Google Scholar	excluded	No male team sport athletes
57	Jiménez-Roldán M.-J.; Sañudo B.; Carrasco Páez L.	Influence of High-Intensity Interval Training on IGF-1 Response, Brain Executive Function, Physical Fitness and Quality of Life in Sedentary Young University Women—Protocol for a Randomized Controlled Trial	International Journal of Environmental Research and Public Health	2023	Google Scholar	excluded	No male team sport athletes
58	Rynecki N.D.; Siracuse B.L.; Ippolito J.A.; Beebe K.S.	Injuries sustained during high intensity interval training: Are modern fitness trends contributing to increased injury rates?	Journal of Sports Medicine and Physical Fitness	2019	Google Scholar	excluded	Injured participants
59	Ojeda-Aravena A.; Herrera-Valenzuela T.; Valdés-Badilla P.; Cancino-López J.; Zapata-Bastias J.; García-García J.M.	Inter-Individual Variability of a High-Intensity Interval Training With Specific Techniques vs. Repeated Sprints Program in Sport-Related Fitness of Taekwondo Athletes	Frontiers in Physiology	2021	Google Scholar	excluded	No male team sport athletes
60	Gillen J.B.; Gibala M.J.	Is high-intensity interval training a time-efficient exercise strategy to improve health and fitness?	Applied Physiology, Nutrition and Metabolism	2014	Google Scholar	excluded	No male team sport athletes
61	Benestad H.B.; Sand K.L.; Bruusgaard J.C.	Less than recommended training of aerobic fitness and muscle strength: What to expect?	Acta Physiologica	2018	Google Scholar	excluded	Not randomised controlled trial
62	Nadeau D.A.	Management of type 2 diabetes mellitus in self- motivated patients: Optimized diet, exercise, and medication for weight loss and cardiometabolic fitness	Physician and Sportsmedicine	2014	Google Scholar	excluded	Injured participants
63	Franssen R.F.W.; Janssen-Heijnen M.L.G.; Barberan-Garcia A.; Vogelaar F.J.; Van Meeteren N.L.U.; Bongers B.C.	Moderate-intensity exercise training or high-intensity interval training to improve aerobic fitness during exercise prehabilitation in patients planned for elective abdominal cancer surgery?	European Journal of Surgical Oncology	2022	Google Scholar	excluded	Injured participants
64	Martínez-Vizcaíno V.; Álvarez-Bueno C.; Cavero-Redondo I.; Pozuelo-Carrascosa D.P.; Garrido-Miguel M.; Martínez-Hortelano J.A.; Martínez-Madrid V.; De Medio E.P.; Sánchez-López M.	MOVI-daFIT! Intervention Rationale and design of a cluster randomized controlled trial testing the effects on improving adiposity, cognition, and subclinical atherosclerosis by increasing cardiorespiratory fitness in children	Medicine (United States)	2019	Google Scholar	excluded	No male team sport athletes
65	Meßler C.F.; Holmberg H.-C.; Sperlich B.	Multimodal Therapy Involving High-Intensity Interval Training Improves the Physical Fitness, Motor Skills, Social Behavior, and Quality of Life of Boys With ADHD: A Randomized Controlled Study	Journal of Attention Disorders	2018	Google Scholar	excluded	No male team sport athletes
66	Lagerwaard B.; Janssen J.J.E.; Cuijpers I.; Keijer J.; de Boer V.C.J.; Nieuwenhuizen A.G.	Muscle mitochondrial capacity in high- and low-fitness females using near-infrared spectroscopy	Physiological Reports	2021	Google Scholar	excluded	No male team sport athletes
67	Lee M.J.-C.; Ballantyne J.K.; Chagolla J.; Hopkins W.G.; Fyfe J.J.; Phillips S.M.; Bishop D.J.; Bartlett J.D.	Order of same-day concurrent training influences some indices of power development, but not strength, lean mass, or aerobic fitness in healthy, moderately-active men after 9 weeks of training	PLoS ONE	2020	Google Scholar	excluded	No male team sport athletes
68	de Poli R.A.B.; Lopes V.H.F.; Lira F.S.; Zagatto A.M.; Jimenez-Maldonado A.; Antunes B.M.	Peripheral BDNF and psycho-behavioral aspects are positively modulated by high-intensity intermittent exercise and fitness in healthy women	Scientific Reports	2021	Google Scholar	excluded	No male team sport athletes
69	He R.; Yang X.; Ma L.	Physical Fitness Recovery of Athletes Based on High-Intensity Sports Intermittent Training	BioMed Research International	2022	Google Scholar	excluded	No fitness outcome
70	Ricci J.M.; Currie K.D.; Astorino T.A.; Erickson K.; Pfeiffer K.A.	Program Evaluation and Preliminary Efficacy of Fitness and Skill-Based High-Intensity Interval Training in Physical Education	Research Quarterly for Exercise and Sport	2023	Google Scholar	excluded	No male team sport athletes
71	Alfiero C.J.; Brooks S.J.; Bideganeta H.M.; Contreras C.; Brown A.E.	Protein Supplementation Does Not Improve Aerobic and Anaerobic Fitness in Collegiate Dancers Performing Cycling Based High Intensity Interval Training	Journal of Dance Medicine and Science	2021	Google Scholar	excluded	No male team sport athletes
72	Taylor R.J.; Sanders D.; Myers T.; Akubat I.	Reliability and validity of integrated external and internal load ratios as measures of fitness in academy rugby union players	Journal of Strength and Conditioning Research	2020	Google Scholar	excluded	Not randomised controlled trial
73	Čović N.; Jelešković E.; Alić H.; Rado I.; Kafedžić E.; Sporiš G.; McMaster D.T.; Milanović Z.	Reliability, validity and usefulness of 30-15 intermittent fitness test in female soccer players	Frontiers in Physiology	2016	Google Scholar	excluded	No male team sport athletes
74	Camacho-Cardenosa A.; Camacho-Cardenosa M.; Brazo-Sayavera J.; Timón R.; González-Custodio A.; Olcina G.	Repeated sprint in hypoxia as a time-metabolic efficient strategy to improve physical fitness of obese women	European Journal of Applied Physiology	2020	Google Scholar	excluded	No male team sport athletes
75	Domaradzki J.; Koźlenia D.; Popowczak M.	Sex Moderated Mediation of the Musculoskeletal Fitness in Relationship between High-Intensive Interval Training Performing during Physical Education Classes and Cardiorespiratory Fitness in Healthy Boys and Girls	BioMed Research International	2022	Google Scholar	excluded	No male team sport athletes
76	de Oliveira M.F.; Caputo F.; Corvino R.B.; Denadai B.S.	Short-term low-intensity blood flow restricted interval training improves both aerobic fitness and muscle strength	Scandinavian journal of medicine & science in sports	2016	Google Scholar	excluded	No male team sport athletes
77	Buchheit M.; Rabbani A.	The 30-15 intermittent fitness test versus the yo-yo intermittent recovery test level 1: Relationship and sensitivity to training	International Journal of Sports Physiology and Performance	2014	Google Scholar	excluded	No fitness outcome
78	Ramírez-Vélez R.; Castro-Astudillo K.; Correa-Bautista J.E.; González-Ruíz K.; Izquierdo M.; García-Hermoso A.; Álvarez C.; Ramírez-Campillo R.; Correa-Rodríguez M.	The Effect of 12 Weeks of Different Exercise Training Modalities or Nutritional Guidance on Cardiometabolic Risk Factors, Vascular Parameters, and Physical Fitness in Overweight Adults: Cardiometabolic High-Intensity Interval Training-Resistance Training Randomized Controlled Study	Journal of Strength and Conditioning Research	2020	Google Scholar	excluded	No male team sport athletes
79	Paul D.J.; Marques J.B.; Nassis G.P.	The effect of a concentrated period of soccer-specific fitness training with small-sided games on physical fitness in youth players	Journal of Sports Medicine and Physical Fitness	2019	Google Scholar	excluded	Mix methods
80	Grossman A.; Grossman E.; Peretz L.; Abramovish A.; Yanovish R.; Grotto I.	The effect of a high-intensity interval training program on combat soldiers fitness	Science and Sports	2023	Google Scholar	excluded	No male team sport athletes
81	Hooshmand Moghadam B.; Golestani F.; Bagheri R.; Cheraghloo N.; Eskandari M.; Wong A.; Nordvall M.; Suzuki K.; Pournemati P.	The effects of high-intensity interval training vs. Moderate-intensity continuous training on inflammatory markers, body composition, and physical fitness in overweight/obese survivors of breast cancer: A randomized controlled clinical trial	Cancers	2021	PubMed	excluded	No male team sport athletes
82	Martins R.; Loureiro N.	The effects of low-volume combined training on health-related physical fitness outcomes in active young adults: A controlled clinical trial	Sports Medicine and Health Science	2023	PubMed	excluded	No male team sport athletes
83	Joo C.H.	The effects of short term detraining and retraining on physical fitness in elite soccer players	PLoS ONE	2018	PubMed	excluded	No control group
84	Tian X.; Fu J.; Tian J.; Yang Y.; Liang W.; Fan W.; Zhao R.	The efficacy of brief school-based exercise programs in improving pubertal bone mass and physical fitness: A randomized controlled trial	International Journal of Environmental Research and Public Health	2021	PubMed	excluded	Mix methods
85	Brown E.C.; Hew-Butler T.; Marks C.R.C.; Butcher S.J.; Choi M.D.	The Impact of Different High-Intensity Interval Training Protocols on Body Composition and Physical Fitness in Healthy Young Adult Females	BioResearch Open Access	2018	PubMed	excluded	No male team sport athletes
86	Domaradzki J.; Koźlenia D.; Popowczak M.	The Mediation Role of Fatness in Associations between Cardiorespiratory Fitness and Blood Pressure after High-Intensity Interval Training in Adolescents	International Journal of Environmental Research and Public Health	2022	Scopus	excluded	No male team sport athletes
87	Al Rassy N.; Bakouny Z.; Matta J.; Frenn F.; Maalouf G.; Rizkallah M.; Bachour F.; Sebaaly A.; Hardouin P.; Chauveau C.; El Hage R.	The relationships between bone variables and physical fitness across the BMI spectrum in young adult women	Journal of Bone and Mineral Metabolism	2019	Scopus	excluded	No male team sport athletes
88	Huang W.-C.; Chiu P.C.; Ho C.H.	The Sprint-Interval Exercise Using a Spinning Bike Improves Physical Fitness and Ameliorates Primary Dysmenorrhea Symptoms Through Hormone and Inflammation Modulations: A Randomized Controlled Trial	Journal of Sports Science and Medicine	2022	Scopus	excluded	No male team sport athletes
89	Scott T.J.; Duthie G.M.; Delaney J.A.; Sanctuary C.E.; Ballard D.A.; Hickmans J.A.; Dascombe B.J.	The Validity and Contributing Physiological Factors to 30-15 Intermittent Fitness Test Performance in Rugby League	Journal of Strength and Conditioning Research	2017	Scopus	excluded	Not randomised controlled trial
90	Roos L.; Hofstetter M.-C.; Mäder U.; Wyss T.	Training methods and training instructors' qualification are related to recruits' fitness development during basic military training	Journal of Strength and Conditioning Research	2015	Scopus	excluded	No male team sport athletes
91	Stöggl T.L.; Strepp T.; Blumkaitis J.; Schmuttermair A.; Wahl P.; Haller N.	Unraveling the mystery of isocaloric endurance training - Influence of exercise modality, biological sex, and physical fitness	Metabolism: Clinical and Experimental	2023	Scopus	excluded	Not randomised controlled trial
92	Thapa R.K.; Clemente F.M.; Moran J.; Garcia-Pinillos F.; Scanlan A.T.; Ramirez-Campillo R.	Warm-up optimization in amateur male soccer players: A comparison of small-sided games and traditional warm-up routines on physical fitness qualities	Biology of Sport	2023	Scopus	excluded	No fitness outcome
93	Shushan T, Lovell R, McLaren SJ, Barrett S, Buchheit M, Scott TJ, Norris D.	A Methodological Comparison of Protocols and Analytical Techniques to Assess the Outcome Measures of Submaximal Fitness Tests	Int J Sports Physiol Perform	2023	Scopus	excluded	Not randomised controlled trial
94	Krustrup P, Helge EW, Hansen PR, Aagaard P, Hagman M, Randers MB, de Sousa M, Mohr M.	Effects of recreational football on women's fitness and health: adaptations and mechanisms	Eur J Appl Physiol	2018	Scopus	excluded	No male team sport athletes
95	Suárez-Iglesias, D; Rodríguez-Fernández, A; Vaquera, A; Villa-Vicente, JG; Rodríguez-Marroyo, JA	Comparative Effects of Two High-Intensity Intermittent Training Programs on Sub-Elite Male Basketball Referees' Fitness Levels	SPORTS	2024	Scopus	excluded	low quality
96	Soylu, Y; Krustrup, P; Mohr, M; Arslan, E; Kilit, B; Radziminski, L	Effects of Two Different Self-Paced Training Modalities on the Aerobic Fitness Levels, Psychophysiological Responses, and Antioxidant Status in Physically Active Young Adults	JOURNAL OF CLINICAL MEDICINE	2023	Scopus	excluded	No male team sport athletes
97	Liu, GY; Wang, XS; Xu, Q	Supervised Offseason Training Programs are able to mitigate the Effects of Detraining in Youth Men Soccer Players Physical Fitness: A Randomized Parallel Controlled Study	JOURNAL OF SPORTS SCIENCE AND MEDICINE	2024	Scopus	excluded	Less than four weeks
98	Selmi, MA; Ceylan, HI; Hammami, R; Sassi, RH; González-Fernández, FT; Morgans, R; Bragazzi, NL	Repeated-sprint sets test: a new method for evaluating and forecasting fitness in elite young male soccer players	SCIENTIFIC REPORTS	2024	Web of Science	excluded	No control group
99	Matusinskij, M; Novacic, V; Krakan, I	CHANGES IN THE 30-15 INTERMITTENT FITNESS TEST AFTER FOUR WEEK OF HIGH INTENSITY INTERVAL TRAINING	8TH INTERNATIONAL SCIENTIFIC CONFERENCE ON KINESIOLOGY	2017	Web of Science	excluded	No fitness outcome
100	Harrison, CB; Kinugasa, T; Gill, N; Kilding, AE	Aerobic Fitness for Young Athletes: Combining Game-based and High-intensity Interval Training	INTERNATIONAL JOURNAL OF SPORTS MEDICINE	2015	Web of Science	excluded	Mix methods
101	Garcia-Tabarab, I; Intxaurbec, A; Iturricastilloab, A; Castellano, J; Cadore, EL; Setuain, I; Yanci, J	Validating cardiorespiratory fitness prediction in female footballers. The Basque Female Football Cohort (BFFC) study	SCIENCE & SPORTS	2024	Web of Science	excluded	No male team sport athletes
102	Gantois, Perus Batista, Gilmário Ricarte Aidar, Felipe José Nakamura, Fabio Yuzo de Lima-Júnior, Dalton Cirilo-Sousa, Maria S de Matos, Dihogo Gama Cabral, Breno G	Repeated sprint training improves both anaerobic and aerobic fitness in basketball players	Isokinetics and Exercise Science	2019		Included	fulfilment criteria
103	Lacono, Antonio Dello Eliakim, Alon Meckel, Yoav	Improving fitness of elite handball players: Small-sided games vs. high-intensity intermittent training	Journal of Strength and Conditioning Research	2015		Included	fulfilment criteria
104	Los Arcos, Asier Vázquez, Juan Sebastián Martín, Juan Lerga, Javier Sánchez, Felipe Villagra, Federico Zulueta, Javier J.	Effects of small-sided games vs. interval training in aerobic fitness and physical enjoyment in young elite soccer players	PLoS ONE	2015		Included	fulfilment criteria
105	Wells, Carl Edwards, Andrew Fysh, Mary Drust, Barry	Effects of high-intensity running training on soccer-specific fitness in professional male players	Applied Physiology, Nutrition and Metabolism	2014		Included	fulfilment criteria
106	Rodríguez-Fernández A.; Lago Á.; Ramirez-Campillo R.; Sánchez M.; Sánchez-Sánchez J.	Cardiopulmonary- versus neuromuscular-based high-intensity interval training during a pre-season in youth female basketball players	Human Movement	2023	Google Scholar	excluded	No male team sport athletes
107	Philbois S.V.; Ribeiro V.B.; Tank J.; Reis R.M.D.; Gerlach D.A.; Souza H.C.D.	Cardiovascular autonomic modulation differences between moderate-intensity continuous and high-intensity interval aerobic training in women with PCOS: A randomized trial	Frontiers in Endocrinology	2022	Google Scholar	excluded	No male team sport athletes
108	Zhang D.; Janjgava T.; Boutcher S.H.; Boutcher Y.N.	Cardiovascular response of postmenopausal women to 8 weeks of sprint interval training	European Journal of Applied Physiology	2019	Google Scholar	excluded	No male team sport athletes
109	Metcalfe R.S.; Tardif N.; Thompson D.; Vollaard N.B.J.	Changes in aerobic capacity and glycaemic control in response to reduced-exertion high-intensity interval training (REHIT) are not different between sedentary men and women	Applied Physiology, Nutrition and Metabolism	2016	Google Scholar	excluded	No male team sport athletes
110	Cao B.; Liu S.; Yang L.; Chi A.	Changes of Differential Urinary Metabolites after High-Intensive Training in Teenage Football Players	BioMed Research International	2020	Google Scholar	excluded	No fitness outcome
111	Kumar Dev P.; Gray A.J.; Scott-Hamilton J.; Hagstrom A.D.; Murphy A.; Denham J.	Co-expression analysis identifies networks of miRNAs implicated in biological ageing and modulated by short-term interval training	Mechanisms of Ageing and Development	2021	Google Scholar	excluded	Not randomised controlled trial
112	Benítez-Flores S.; Medeiros A.R.; Voltarelli F.A.; Iglesias-Soler E.; Doma K.; Simões H.G.; Rosa T.S.; Boullosa D.A.	Combined effects of very short “all out” efforts during sprint and resistance training on physical and physiological adaptations after 2 weeks of training	European Journal of Applied Physiology	2019	Google Scholar	excluded	Less than four weeks
113	Da Silva M.A.R.; de França E.; Baptista L.C.; Neves R.S.; Loureiro H.; Caperuto E.C.; Veríssimo M.T.; Martins R.A.	COMBINING DIFFERENT CONCURRENT TRAINING METHODS IN OLDER ADULTS WITH METABOLIC SYNDROME; [COMBINAÇÃO DE DIFERENTES MÉTODOS DE TREINO CONCORRENTES EM IDOSOS COM SÍNDROME METABÓLICA]; [COMBINACIÓN DE DIFERENTES MÉTODOS DE ENTRENAMIENTO CONCURRENTES EN ANCIANOS CON SÍNDROME METABÓLICO]	Revista Brasileira de Medicina do Esporte	2022	Google Scholar	excluded	No fitness outcome
114	Gentil P.; Del Vecchio F.B.	Commentary: High-intensity intermittent training vs. moderate-intensity intermittent training: Is it a matter of intensity or intermittent efforts?	Frontiers in Physiology	2017	Google Scholar	excluded	Not randomised controlled trial
115	Ulbrich A.Z.; Angarten V.G.; Schmitt Netto A.; Sties S.W.; Bündchen D.C.; Mara L.S.D.; Cornelissen V.A.; Carvalho T.D.	Comparative effects of high intensity interval training versus moderate intensity continuous training on quality of life in patients with heart failure: Study protocol for a randomized controlled trial	Clinical Trials and Regulatory Science in Cardiology	2016	Google Scholar	excluded	Injured participants
116	Yu P.; Zhu Z.; He J.; Gao B.; Chen Q.; Wu Y.; Zhou J.; Cheng Y.; Ling J.; Zhang J.; Shi A.; Huang H.; Sun R.; Gao Y.; Li W.; Liu X.; Yan Z.	Effects of high-intensity interval training, moderate-intensity continuous training, and guideline-based physical activity on cardiovascular metabolic markers, cognitive and motor function in elderly sedentary patients with type 2 diabetes (HIIT-DM): a protocol for a randomized controlled trial	Frontiers in Aging Neuroscience	2023	Google Scholar	excluded	Injured participants
117	Yan-guang Y.; Jing-yi C.; Xiao-Wu P.; Meng-lu S.; Su-yong Y.; Ding X.; Ke X.; Tian-yuan W.; Jia-bin W.; Dong Z.	Comparison of physical effect between two training methods for individuals with substance use disorder	BMC Sports Science, Medicine and Rehabilitation	2021	Google Scholar	excluded	Injured participants
118	Mallol M.; Bentley D.J.; Norton L.; Norton K.; Mejuto G.; Yanci J.	Comparison of reduced-volume high-intensity interval training and high-volume training on endurance performance in triathletes	International Journal of Sports Physiology and Performance	2019	Google Scholar	excluded	No male team sport athletes
119	Kelly D.T.; Tobin C.; Egan B.; McCarren A.; O'Connor P.L.; Mccaffrey N.; Moyna N.M.	Comparison of sprint interval and endurance training in team sport athletes	Journal of Strength and Conditioning Research	2018	Google Scholar	excluded	Less than four weeks
120	Ouertatani Z.; Selmi O.; Marsigliante S.; Aydi B.; Hammami N.; Muscella A.	Comparison of the Physical, Physiological, and Psychological Responses of the High-Intensity Interval (HIIT) and Small-Sided Games (SSG) Training Programs in Young Elite Soccer Players	International Journal of Environmental Research and Public Health	2022	Google Scholar	excluded	No fitness outcome
121	Hebisz P.; Hebisz R.; Zatoń M.; Ochmann B.; Mielnik N.	Concomitant application of sprint and high-intensity interval training on maximal oxygen uptake and work output in well-trained cyclists	European Journal of Applied Physiology	2016	Google Scholar	excluded	No male team sport athletes
122	Robineau J.; Lacome M.; Piscione J.; Bigard X.; Babault N.	Concurrent training in rugby sevens: Effects of high-intensity interval exercises	International Journal of Sports Physiology and Performance	2017	Google Scholar	excluded	Mix methods
123	Keating S.E.; Machan E.A.; O'Connor H.T.; Gerofi J.A.; Sainsbury A.; Caterson I.D.; Johnson N.A.	Continuous exercise but not high intensity interval training improves fat distribution in overweight adults	Journal of Obesity	2014	Google Scholar	excluded	low quality
124	Wright M.D.; Hurst C.; Taylor J.M.	Contrasting effects of a mixed-methods high-intensity interval training intervention in girl football players	Journal of Sports Sciences	2016	Google Scholar	excluded	No male team sport athletes
125	Hydren J.R.; Cohen B.S.	Current Scientific Evidence for a Polarized Cardiovascular Endurance Training Model	Journal of Strength and Conditioning Research	2015	Google Scholar	excluded	Not randomised controlled trial
126	Nalçakan G.R.; Songsorn P.; Fitzpatrick B.L.; Yüzbasioglu Y.; Brick N.E.; Metcalfe R.S.; Vollaard N.B.J.	Decreasing sprint duration from 20 to 10 s during reduced-exertion high-intensity interval training (REHIT) attenuates the increase in maximal aerobic capacity but has no effect on affective and perceptual responses	Applied Physiology, Nutrition and Metabolism	2018	Google Scholar	excluded	No fitness outcome
127	Taylor R.W.; Roy M.; Jospe M.R.; Osborne H.R.; Meredith-Jones K.J.; Williams S.M.; Brown R.C.	Determining how best to support overweight adults to adhere to lifestyle change: Protocol for the SWIFT study	BMC Public Health	2015	Google Scholar	excluded	Not randomised controlled trial
128	Vardar S.A.; Doganlar Z.B.; Kaya O.; Tayfur P.; Sut N.; Doganlar O.	Different responses of apoptotic, inflammatory and heat shock protein gene expression to a single bout of high-intensity interval exercise between physically active and inactive men	Applied Physiology, Nutrition and Metabolism	2021	Google Scholar	excluded	No male team sport athletes
129	Alten F.; Eter N.; Schmitz B.	Differential effects of high-intensity interval training (HIIT) on choriocapillaris perfusion in healthy adults and patients with type 1 diabetes mellitus (T1DM)	Microvascular Research	2021	Google Scholar	excluded	Injured participants
130	Batrakoulis A.; Fatouros I.G.; Chatzinikolaou A.; Draganidis D.; Georgakouli K.; Papanikolaou K.; Deli C.K.; Tsimeas P.; Avloniti A.; Syrou N.; Jamurtas A.Z.	Dose-response effects of high-intensity interval neuromuscular exercise training on weight loss, performance, health and quality of life in inactive obese adults: Study rationale, design and methods of the DoIT trial	Contemporary Clinical Trials Communications	2019	Google Scholar	excluded	No male team sport athletes
131	Francino L.; Villarroel B.; Valdés-Badilla P.; Ramirez-Campillo R.; Báez-San Martín E.; Ojeda-Aravena A.; Aedo-Muñoz E.; Pardo-Tamayo C.; Herrera-Valenzuela T.	Effect of a Six Week In-Season Training Program on Wrestling-Specific Competitive Performance	International Journal of Environmental Research and Public Health	2022	Google Scholar	excluded	No male team sport athletes
132	Dupuit M.; Rance M.; Morel C.; Bouillon P.; Boscaro A.; Martin V.; Vazeille E.; Barnich N.; Chassaing B.; Boisseau N.	Effect of Concurrent Training on Body Composition and Gut Microbiota in Postmenopausal Women with Overweight or Obesity	Medicine and Science in Sports and Exercise	2022	Google Scholar	excluded	No male team sport athletes
133	Stensvold D.; Viken H.; Steinshamn S.L.; Dalen H.; Støylen A.; Loennechen J.P.; Reitlo L.S.; Zisko N.; Bækkerud F.H.; Tari A.R.; Sandbakk S.B.; Carlsen T.; Ingebrigtsen J.E.; Lydersen S.; Mattsson E.; Anderssen S.A.; Fiatarone Singh M.A.; Coombes J.S.; Skogvoll E.; Vatten L.J.; Helbostad J.L.; Rognmo Ø.; Wisløff U.	Effect of exercise training for five years on all cause mortality in older adults-The Generation 100 study: Randomised controlled trial	The BMJ	2020	Google Scholar	excluded	No fitness outcome
134	De-la-O A.; Jurado-Fasoli L.; Castillo M.J.; Gutiérrez Á.; Amaro-Gahete F.J.	Effect of Exercise Training on 1,25(OH)2D Levels: The FIT-AGEING Randomized Controlled Trial	Sports Health	2022	Google Scholar	excluded	No fitness outcome
135	Sun F.; Chow G.C.-C.; Yu C.C.-W.; Ho Y.-F.; Liu D.; Wong S.H.-S.; Siu P.M.-F.; Cooper S.B.; Jenkins D.	Effect of game-based high-intensity interval training program on the executive function of children with ADHD: Protocol of a randomized controlled trial	PLoS ONE	2022	Google Scholar	excluded	No male team sport athletes
136	Sarkar S.; Debnath M.; Das M.; Bandyopadhyay A.; Dey S.K.; Datta G.	Effect of high intensity interval training on antioxidant status, inflammatory response and muscle damage indices in endurance team male players	Apunts Sports Medicine	2021	Google Scholar	excluded	No fitness outcome
137	Men J.; Zou S.; Ma J.; Xiang C.; Li S.; Wang J.	Effects of high-intensity interval training on physical morphology, cardiorespiratory fitness and metabolic risk factors of cardiovascular disease in children and adolescents: A systematic review and metaanalysis	PLoS ONE	2023	Google Scholar	excluded	No male team sport athletes
138	Marles A.; Legrand R.; Blondel N.; Mucci P.; Betbeder D.; Prieur F.	Effect of high-intensity interval training and detraining on extra V̇O2 and on the V̇O2 slow component	European Journal of Applied Physiology	2007	Google Scholar	excluded	No control group
139	Astorino T.A.; Allen R.P.; Roberson D.W.; Jurancich M.	Effect of high-intensity interval training on cardiovascular function, V̇O 2max, and muscular force	Journal of Strength and Conditioning Research	2012	Google Scholar	excluded	No male team sport athletes
140	Prieur F.; Mucci P.	Effect of high-intensity interval training on the profile of muscle deoxygenation heterogeneity during incremental exercise	European Journal of Applied Physiology	2013	Google Scholar	excluded	No fitness outcome
141	Chen Y.; Kim Y.	Effect of high-intensity sports specific training and high-intensity interval training on sprained ankle male adolescent soccer athletes before return-to-play	Journal of Men's Health	2023	Google Scholar	excluded	Mix methods
142	Kilding A.E.; Wood M.; Sequira G.; Bonetti D.L.	Effect of hyperoxic-supplemented interval training on endurance performance in trained cyclists	International Journal of Sports Medicine	2012	Google Scholar	excluded	No male team sport athletes
143	Farjallah M.A.; Hammouda O.; Zouch M.; Ghattassi K.; Graja A.; Driss T.; Chamari K.; Souissi N.	Effect of melatonin ingestion on physical performance, metabolic responses, and recovery after an intermittent training session	Physiology International	2018	Google Scholar	excluded	No male team sport athletes
144	Koevoets E.W.; Schagen S.B.; de Ruiter M.B.; Geerlings M.I.; Witlox L.; van der Wall E.; Stuiver M.M.; Sonke G.S.; Velthuis M.J.; Jobsen J.J.; Menke-Pluijmers M.B.E.; Göker E.; van der Pol C.C.; Bos M.E.M.M.; Tick L.W.; van Holsteijn N.A.; van der Palen J.; May A.M.; Monninkhof E.M.; Haringhuizen A.W.; van der Steeg W.A.; Sommeijer D.W.; Terheggen F.; Blanken-Peeters C.; Fliervoet H.; Schlooz-Vri…	Effect of physical exercise on cognitive function after chemotherapy in patients with breast cancer: a randomized controlled trial (PAM study)	Breast Cancer Research	2022	Google Scholar	excluded	Injured participants
145	McKay B.R.; Paterson D.H.; Kowalchuk J.M.	Effect of short-term high-intensity interval training vs. continuous training on O2 uptake kinetics, muscle deoxygenation, and exercise performance	Journal of Applied Physiology	2009	Google Scholar	excluded	No fitness outcome
146	Minnella E.M.; Ferreira V.; Awasthi R.; Charlebois P.; Stein B.; Liberman A.S.; Scheede-Bergdahl C.; Morais J.A.; Carli F.	Effect of two different pre-operative exercise training regimens before colorectal surgery on functional capacity: A randomised controlled trial	European Journal of Anaesthesiology	2020	Google Scholar	excluded	No male team sport athletes
147	Wang L.; Wang J.	EFFECTS OF HIGH-INTENSITY TRAINING ON ENDURANCE IN BASKETBALL PLAYERS	Revista Brasileira de Medicina do Esporte	2023	Google Scholar	excluded	No fitness outcome
148	Faria W.F.; Mendonça F.R.; Santos G.C.; Kennedy S.G.; Elias R.G.M.; Neto A.S.	Effects of 2 methods of combined training on cardiometabolic risk factors in adolescents: A randomized controlled trial	Pediatric Exercise Science	2020	Google Scholar	excluded	No male team sport athletes
149	Sperlich B.; De Marées M.; Koehler K.; Linville J.; Holmberg H.-C.; Mester J.	Effects of 5 weeks of high-intensity interval training vs. volume training in 14-year-old soccer players	Journal of Strength and Conditioning Research	2011	Google Scholar	excluded	No control group
150	Moro T.; Marcolin G.; Bianco A.; Bolzetta F.; Berton L.; Sergi G.; Paoli A.	Effects of 6 weeks of traditional resistance training or high intensity interval resistance training on body composition, aerobic power and strength in healthy young subjects: A randomized parallel trial	International Journal of Environmental Research and Public Health	2020	Google Scholar	excluded	No male team sport athletes
151	Alonso-Fernández D.; Lima-Correa F.; Gutierrez-Sánchez F.; De Vicuña O.A.-G.	Effects of a high-intensity interval training protocol based on functional exercises on performance and body composition in handball female players	Journal of Human Sport and Exercise	2017	Google Scholar	excluded	No male team sport athletes
152	Molina-Hidalgo C.; De-La-O A.; Dote-Montero M.; Amaro-Gahete F.J.; Castillo M.J.	Influence of daily beer or ethanol consumption on physical fitness in response to a high-intensity interval training program	Journal of the International Society of Sports Nutrition	2020	Google Scholar	excluded	No fitness outcome
153	Evangelista A.L.; La Scala Teixeira C.; Machado A.F.; Pereira P.E.; Rica R.L.; Bocalini D.S.	Effects of a short-term of whole-body, high-intensity, intermittent training program on morphofunctional parameters	Journal of Bodywork and Movement Therapies	2019	Google Scholar	excluded	No fitness outcome
154	Mora-Rodriguez R.; Ramirez-Jimenez M.; Fernandez-Elias V.E.; Guio de Prada M.V.; Morales-Palomo F.; Pallares J.G.; Nelson R.K.; Ortega J.F.	Effects of aerobic interval training on arterial stiffness and microvascular function in patients with metabolic syndrome	Journal of Clinical Hypertension	2018	Google Scholar	excluded	Injured participants
155	Aschendorf P.F.; Zinner C.; Delextrat A.; Engelmeyer E.; Mester J.	Effects of basketball-specific high-intensity interval training on aerobic performance and physical capacities in youth female basketball players	Physician and Sportsmedicine	2019	Google Scholar	excluded	No male team sport athletes
156	Berkel A.E.M.; Bongers B.C.; Kotte H.; Weltevreden P.; De Jongh F.H.C.; Eijsvogel M.M.M.; Wymenga M.; Bigirwamungu-Bargeman M.; Van Der Palen J.; Van Det M.J.; Van Meeteren N.L.U.; Klaase J.M.	Effects of Community-based Exercise Prehabilitation for Patients Scheduled for Colorectal Surgery With High Risk for Postoperative Complications: Results of a Randomized Clinical Trial	Annals of Surgery	2022	Google Scholar	excluded	Injured participants
157	Sanchez-Sanchez J.; Gonzalo-Skok O.; Carretero M.; Pineda A.; Ramirez-Campillo R.; Nakamura F.Y.	Effects of concurrent eccentric overload and high-intensity interval training on team sports players’ performance	Kinesiology	2019	Google Scholar	excluded	Mix methods
158	Bruseghini P.; Calabria E.; Tam E.; Milanese C.; Oliboni E.; Pezzato A.; Pogliaghi S.; Salvagno G.L.; Schena F.; Mucelli R.P.; Capelli C.	Effects of eight weeks of aerobic interval training and of isoinertial resistance training on risk factors of cardiometabolic diseases and exercise capacity in healthy elderly subjects	Oncotarget	2015	Google Scholar	excluded	No male team sport athletes
159	Hsu K.-J.; Chien K.-Y.; Tsai S.-C.; Tsai Y.-S.; Liao Y.-H.; Chen J.-J.; Chen Y.-R.; Chen C.-N.	Effects of Exercise Alone or in Combination with High-Protein Diet on Muscle Function, Aerobic Capacity, and Physical Function in Middle-Aged Obese Adults: A Randomized Controlled Trial	Journal of Nutrition, Health and Aging	2021	Google Scholar	excluded	No male team sport athletes
160	Kendall K.L.; Smith A.E.; Graef J.L.; Fukuda D.H.; Moon J.R.; Beck T.W.; Cramer J.T.; Stout J.R.	Effects of four weeks of high-intensity interval training and creatine supplementation on critical power and anaerobic working capacity in college-aged men	Journal of Strength and Conditioning Research	2009	Google Scholar	excluded	No male team sport athletes
161	Tottori N.; Morita N.; Ueta K.; Fujita S.	Effects of high intensity interval training on executive function in children aged 8–12 years	International Journal of Environmental Research and Public Health	2019	Google Scholar	excluded	No male team sport athletes
162	Cardozo G.G.; Oliveira R.B.; Farinatti P.T.V.	Effects of high intensity interval versus moderate continuous training on markers of ventilatory and cardiac efficiency in coronary heart disease patients	Scientific World Journal	2015	Google Scholar	excluded	Injured participants
163	Siahkouhian M.; Khodadadi D.; Shahmoradi K.	Effects of high-intensity interval training on aerobic and anaerobic indices: Comparison of physically active and inactive men	Science and Sports	2013	Google Scholar	excluded	No male team sport athletes
164	Lee K.; Kang I.; Mortimer J.E.; Sattler F.; MacK W.J.; Fitzsimons L.A.; Salem G.; Dieli-Conwright C.M.	Effects of high-intensity interval training on vascular function in breast cancer survivors undergoing anthracycline chemotherapy: Design of a pilot study	BMJ Open	2018	Google Scholar	excluded	No male team sport athletes
165	Soslu R.; Uysal A.; Devrilmez M.; Can Çuvalcıoğlu İ.; Doğan A.A.; Karaburgu S.; Taş M.	Effects of high-intensity interval training program on pituartry function in basketball players: a randomized controlled trial	Frontiers in Physiology	2023	Google Scholar	excluded	No fitness outcome
166	Pierros T.; Spyrou K.	Effects of high-intensity interval training versus sprint interval training during the second wave of COVID-19 lockdown on soccer players	Apunts Sports Medicine	2023	Google Scholar	excluded	No fitness outcome
167	Viaño-Santasmarinas J.; Rey E.; Carballeira S.; Padrón-Cabo A.	Effects of high-intensity interval training with different interval durations on physical performance in handball players	Journal of Strength and Conditioning Research	2018	Google Scholar	excluded	No control group
168	Ojeda-Aravena A.; Herrera-Valenzuela T.; Valdés-Badilla P.; Martín E.B.-S.; Cancino-López J.; Gallardo J.A.; Zapata-Bastías J.; García-García J.M.	Effects of High-Intensity Interval Training With Specific Techniques on Jumping Ability and Change of Direction Speed in Karate Athletes: An Inter-individual Analysis	Frontiers in Physiology	2021	Google Scholar	excluded	No male team sport athletes
169	Yu P.; Zhu Z.; He J.; Gao B.; Chen Q.; Wu Y.; Zhou J.; Cheng Y.; Ling J.; Zhang J.; Shi A.; Huang H.; Sun R.; Gao Y.; Li W.; Liu X.; Yan Z.	Effects of high-intensity interval training, moderate-intensity continuous training, and guideline-based physical activity on cardiovascular metabolic markers, cognitive and motor function in elderly sedentary patients with type 2 diabetes (HIIT-DM): a protocol for a randomized controlled trial	Frontiers in Aging Neuroscience	2023	Google Scholar	excluded	Injured participants
170	Le Cuong C.; Ma'Ayah F.; Nosaka K.; Hiscock D.; Latella C.	Effects of High-Intensity Position-Specific Drills on Physical and Technical Skill Performance in Elite Youth Soccer Players	Journal of Strength and Conditioning Research	2023	Google Scholar	excluded	Mix methods
171	He J.; Jiang W.	EFFECTS OF HIGH-INTENSITY TRAINING ON BASKETBALL PLAYERS	Revista Brasileira de Medicina do Esporte	2023	Google Scholar	excluded	Mix methods
172	Roberts A.L.; Zafonte R.D.; Speizer F.E.; Baggish A.; Taylor H.A.; Nadler L.; Weisskopf M.G.	Modifiable Risk Factors for Poor Cognitive Function in Former American-Style Football Players: Findings from the Harvard Football Players Health Study	Journal of Neurotrauma	2021	Google Scholar	excluded	Not randomised controlled trial
173	Ouergui I.; Daira I.; Chtourou H.; Bouassida A.; Bouhlel E.; Franchini E.; Ardigò L.P.	Effects of intensified training and tapering periods using different exercise modalities on judo-specific physical test performances	Biology of Sport	2022	Google Scholar	excluded	No male team sport athletes
174	Gist N.H.; Freese E.C.; Ryan T.E.; Cureton K.J.	Effects of low-volume, high-intensity whole-body calisthenics on Army ROTC cadets	Military Medicine	2015	Google Scholar	excluded	No male team sport athletes
175	Eigendorf J.; Melk A.; Haufe S.; Boethig D.; Berliner D.; Kerling A.; Kueck M.; Stenner H.; Bara C.; Stiesch M.; Schippert C.; Hilfiker A.; Falk C.; Bauersachs J.; Thum T.; Lichtinghagen R.; Haverich A.; Hilfiker-Kleiner D.; Tegtbur U.	Effects of personalized endurance training on cellular age and vascular function in middle-aged sedentary women	European Journal of Preventive Cardiology	2019	Google Scholar	excluded	No male team sport athletes
176	Currie K.D.; Bailey K.J.; Jung M.E.; McKelvie R.S.; MacDonald M.J.	Effects of resistance training combined with moderate-intensity endurance or low-volume high-intensity interval exercise on cardiovascular risk factors in patients with coronary artery disease	Journal of Science and Medicine in Sport	2015	Google Scholar	excluded	Injured participants
177	Mora-Rodriguez R.; Ortega J.F.; Guio De Prada V.; Fernández-Elías V.E.; Hamouti N.; Morales-Palomo F.; Martinez-Vizcaino V.; Nelson R.K.	Effects of Simultaneous or Sequential Weight Loss Diet and Aerobic Interval Training on Metabolic Syndrome	International Journal of Sports Medicine	2016	Google Scholar	excluded	No male team sport athletes
178	Delextrat A.; Gruet M.; Bieuzen F.	Effects of small-sided games and highintensity interval training on aerobic and repeated sprint performance and peripheral muscle oxygenation changes in elite junior basketball players	Journal of Strength and Conditioning Research	2018	Google Scholar	excluded	Mix methods
179	Xue Y.; Lv X.; Ge Z.	POWER SUPPLY CHARACTERISTICS OF BASKETBALL PLAYERS AT DIFFERENT TRAINING INTENSITIES	Revista Brasileira de Medicina do Esporte	2023	Google Scholar	excluded	No fitness outcome
180	Domaradzki J.; Cichy I.; Rokita A.; Popowczak M.	Effects of tabata training during physical education classes on body composition, aerobic capacity, and anaerobic performance of under-, normal-and overweight adolescents	International Journal of Environmental Research and Public Health	2020	Google Scholar	excluded	No male team sport athletes
181	Gilbertson N.M.; Miller S.L.; Eichner N.Z.M.; Malin S.K.	Endothelial function following interval exercise plus low-calorie diet treatment in obese females	Physiological Reports	2019	Google Scholar	excluded	No male team sport athletes
182	Oberste M.; Schaffrath N.; Schmidt K.; Bloch W.; Jäger E.; Steindorf K.; Hartig P.; Joisten N.; Zimmer P.	Protocol for the "chemobrain in Motion - Study" (CIM - Study): A randomized placebo-controlled trial of the impact of a high-intensity interval endurance training on cancer related cognitive impairments in women with breast cancer receiving first-line chemotherapy	BMC Cancer	2018	Google Scholar	excluded	No male team sport athletes
183	Smith-Ryan A.E.	Enjoyment of high-intensity interval training in an overweight/obese cohort: a short report	Clinical Physiology and Functional Imaging	2017	Google Scholar	excluded	No male team sport athletes
184	Kuehn B.M.	Evidence for HIIT Benefits in Cardiac Rehabilitation Grow	Circulation	2019	Google Scholar	excluded	No fitness outcome
185	Gustafson M.P.; Wheatley-Guy C.M.; Rosenthal A.C.; Gastineau D.A.; Katsanis E.; Johnson B.D.; Simpson R.J.	Exercise and the immune system: Taking steps to improve responses to cancer immunotherapy	Journal for ImmunoTherapy of Cancer	2021	Google Scholar	excluded	No fitness outcome
186	Nightingale T.E.; Metcalfe R.S.; Vollaard N.B.; Bilzon J.L.	Exercise Guidelines to Promote Cardiometabolic Health in Spinal Cord Injured Humans: Time to Raise the Intensity?	Archives of Physical Medicine and Rehabilitation	2017	Google Scholar	excluded	Injured participants
187	Pineda-García A.D.; Lara-Vargas J.A.; Ku-González A.; Lastra-Silva V.J.; Arteaga R.; Pineda-Juárez J.A.	Safety and improvement in exercise tolerance with interval training vs moderate-intensity continuous training in heart disease patient of very high cardiovascular risk	Archivos de Cardiologia de Mexico	2021	Google Scholar	excluded	Injured participants
188	Takehara K.; Togoobaatar G.; Kikuchi A.; Lkhagvasuren G.; Lkhagvasuren A.; Aoki A.; Fukuie T.; Shagdar B.-E.; Suwabe K.; Mikami M.; Mori R.; Soya H.	Exercise intervention for academic achievement among children: A randomized controlled trial	Pediatrics	2021	Google Scholar	excluded	No male team sport athletes
189	Sá Filho A.S.; Cheniaux E.; de Paula C.C.; Murillo-Rodriguez E.; Teixeira D.; Monteiro D.; Cid L.; Yamamoto T.; Telles-Correia D.; Imperatori C.; Budde H.; Machado S.	Exercise is medicine: a new perspective for health promotion in bipolar disorder	Expert Review of Neurotherapeutics	2020	Google Scholar	excluded	Injured participants
190	Xiong T.; Bai X.; Wei X.; Wang L.; Li F.; Shi H.; Shi Y.	Exercise Rehabilitation and Chronic Respiratory Diseases: Effects, Mechanisms, and Therapeutic Benefits	International Journal of COPD	2023	Google Scholar	excluded	Injured participants
191	Mucci P.; Baquet G.; Nourry C.; Deruelle F.; Berthoin S.; Fabre C.	Exercise testing in children: Comparison in ventilatory thresholds changes with interval-training	Pediatric Pulmonology	2013	Google Scholar	excluded	No male team sport athletes
192	Amaro-Gahete F.J.; De-la-O A.; Jurado-Fasoli L.; Espuch-Oliver A.; Robles-Gonzalez L.; Navarro-Lomas G.; de Haro T.; Femia P.; Castillo M.J.; Gutierrez A.	Exercise training as S-Klotho protein stimulator in sedentary healthy adults: Rationale, design, and methodology	Contemporary Clinical Trials Communications	2018	Google Scholar	excluded	No male team sport athletes
193	Songsorn P.; Lambeth-Mansell A.; Mair J.L.; Haggett M.; Fitzpatrick B.L.; Ruffino J.; Holliday A.; Metcalfe R.S.; Vollaard N.B.J.	Exercise training comprising of single 20-s cycle sprints does not provide a sufficient stimulus for improving maximal aerobic capacity in sedentary individuals	European Journal of Applied Physiology	2016	Google Scholar	excluded	No male team sport athletes
194	Talanian J.L.; Holloway G.P.; Snook L.A.; Heigenhauser G.J.F.; Bonen A.; Spriet L.L.	Exercise training increases sarcolemmal and mitochondrial fatty acid transport proteins in human skeletal muscle	American Journal of Physiology - Endocrinology and Metabolism	2010	Google Scholar	excluded	No male team sport athletes
195	Streese L.; Deiseroth A.; Schäfer J.; Schmidt-Trucksäss A.; Hanssen H.	Exercise, arterial crosstalk-modulation, and inflammation in an aging population: The ExAMIN AGE study	Frontiers in Physiology	2018	Google Scholar	excluded	No male team sport athletes
196	Tian H.	EXPERIMENTAL STUDY ON THE IMPACT OF INTERMITTENT STRENGTHENING TRAINING ON ATHLETES	Revista Brasileira de Medicina do Esporte	2022	Google Scholar	excluded	No fitness outcome
197	Guillamó E.; Cobo-Calvo Á.; Oviedo G.R.; Travier N.; Álamo J.; Niño-Mendez O.A.; Martínez-Yelamos A.; Martínez-Yelamos S.; Javierre C.	Feasibility and effects of structured physical exercise interventions in adults with relapsing-remitting multiple sclerosis: A pilot study	Journal of Sports Science and Medicine	2018	Google Scholar	excluded	No male team sport athletes
198	Leahy A.A.; Eather N.; Smith J.J.; Morgan P.J.; Plotnikoff R.C.; Nilsson M.; Noetel M.; Hillman C.H.; Costigan S.A.; Lubans D.R.	Feasibility and preliminary efficacy of a teacher-facilitated high-intensity interval training intervention for older adolescents	Pediatric Exercise Science	2019	Google Scholar	excluded	No male team sport athletes
199	Leahy A.A.; Kennedy S.G.; Smith J.J.; Eather N.; Boyer J.; Thomas M.; Shields N.; Dascombe B.; Lubans D.R.	Feasibility of a school-based physical activity intervention for adolescents with disability	Pilot and Feasibility Studies	2021	Google Scholar	excluded	No male team sport athletes
200	Leahy A.A.; Michels M.F.I.; Eather N.; Hillman C.H.; Shigeta T.T.; Lubans D.R.; Smith J.J.	Feasibility of test administration and preliminary findings for cognitive control in the Burn 2 learn pilot randomised controlled trial	Journal of Sports Sciences	2020	Google Scholar	excluded	No male team sport athletes
201	Schlüter K.; Schneider J.; Sprave T.; Wiskemann J.; Rosenberger F.	Feasibility of Two High-Intensity Interval Training Protocols in Cancer Survivors	Medicine and science in sports and exercise	2019	Google Scholar	excluded	No male team sport athletes
202	Lavie C.J.; Sanchis-Gomar F.; Ozemek C.	Fit Is It for Longevity Across Populations	Journal of the American College of Cardiology	2022	Google Scholar	excluded	No male team sport athletes
203	Minnebeck K.; Vorona E.; Zinn S.; Gellner R.; Hinder J.; Brand S.-M.; Kabar I.; Alten F.; Schmitz B.	Four weeks of high-intensity interval training (HIIT) improve the cardiometabolic risk profile of overweight patients with type 1 diabetes mellitus (T1DM)	European Journal of Sport Science	2021	Google Scholar	excluded	Injured participants
204	Okushima D.; Poole D.C.; Barstow T.J.; Rossiter H.B.; Kondo N.; Bowen T.S.; Amano T.; Koga S.	Greater VO2peak is correlated with greater skeletal muscle deoxygenation amplitude and hemoglobin concentration within individual muscles during ramp-incremental cycle exercise	Physiological Reports	2016	Google Scholar	excluded	No male team sport athletes
205	Martin D.T.; Andersen M.B.	Heart rate-perceived exertion relationship during training and taper	Journal of Sports Medicine and Physical Fitness	2000	Google Scholar	excluded	No fitness outcome
206	Mancilla R.; Torres P.; Álvarez C.; Schifferli I.; Sapunar J.; Bustos E.D.	High intensity interval training improves glycemic control and aerobic capacity in glucose intolerant patients; [Ejercicio físico interválico de alta intensidad mejora el control glicémico y la capacidad aeróbica en pacientes con intolerancia a la glucosa]	Revista Medica de Chile	2014	Google Scholar	excluded	Injured participants
207	Selmi O.; Ben khalifa W.; Zouaoui M.; Azaiez F.; Bouassida A.	High intensity interval training negatively affects mood state in professional athletes	Science and Sports	2018	Google Scholar	excluded	No fitness outcome
208	Faude O.; Schnittker R.; Schulte-Zurhausen R.; Müller F.; Meyer T.	High intensity interval training vs. high-volume running training during pre-season conditioning in high-level youth football: A cross-over trial	Journal of Sports Sciences	2013	Google Scholar	excluded	No fitness outcome
209	Kemmler W.; Lell M.; Scharf M.; Fraunberger L.; Von Stengel S.	High versus moderate intense running exercise - Effects on cardiometabolic risk-factors in untrained males: - The randomized controlled RUSH Study	Deutsche Medizinische Wochenschrift	2015	Google Scholar	excluded	No male team sport athletes
210	Ziyaiyan A.; Kordi M.; Hofmeister M.; Chamari K.; Moalla W.; Gaeini A.A.	High-intensity circuit training change serum myostatin but not myogenin in adolescents’ soccer players: a quasi-experimental study	BMC Sports Science, Medicine and Rehabilitation	2023	Google Scholar	excluded	No male team sport athletes
211	Helén J.; Kyröläinen H.; Ojanen T.; Pihlainen K.; Santtila M.; Heikkinen R.; Vaara J.P.	High-Intensity Functional Training Induces Superior Training Adaptations Compared with Traditional Military Physical Training	Journal of Strength and Conditioning Research	2023	Google Scholar	excluded	No male team sport athletes
212	Castrillón C.I.M.; Miranda R.A.T.; Cabral-Santos C.; Vanzella L.M.; Rodrigues B.; Vanderlei L.C.M.; Lira F.S.; Campos E.Z.	High-Intensity Intermittent Exercise and Autonomic Modulation: Effects of Different Volume Sessions	International Journal of Sports Medicine	2017	Google Scholar	excluded	No fitness outcome
213	Brocherie F.; Girard O.; Faiss R.; Millet G.P.	High-intensity intermittent training in hypoxia: A double-blinded, placebo-controlled field study in youth football players	Journal of Strength and Conditioning Research	2015	Google Scholar	excluded	No control group
214	Jimenez-Pavon D.; Lavie C.J.	High-intensity intermittent training versus moderate-intensity intermittent training: Is it a matter of intensity or intermittent efforts?	British Journal of Sports Medicine	2017	Google Scholar	excluded	Not randomised controlled trial
215	Tsekouras Y.E.; Magkos F.; Kellas Y.; Basioukas K.N.; Kavouras S.A.; Sidossis L.S.	High-intensity interval aerobic training reduces hepatic very low-density lipoprotein-triglyceride secretion rate in men	American Journal of Physiology - Endocrinology and Metabolism	2008	Google Scholar	excluded	No male team sport athletes
216	Zimmer P.; Bloch W.; Schenk A.; Oberste M.; Riedel S.; Kool J.; Langdon D.; Dalgas U.; Kesselring J.; Bansi J.	High-intensity interval exercise improves cognitive performance and reduces matrix metalloproteinases-2 serum levels in persons with multiple sclerosis: A randomized controlled trial	Multiple Sclerosis Journal	2018	Google Scholar	excluded	No male team sport athletes
217	Crozier J.; Roig M.; Eng J.J.; MacKay-Lyons M.; Fung J.; Ploughman M.; Bailey D.M.; Sweet S.N.; Giacomantonio N.; Thiel A.; Trivino M.; Tang A.	High-intensity interval training after stroke: An opportunity to promote functional recovery, cardiovascular health, and neuroplasticity	Neurorehabilitation and Neural Repair	2018	Google Scholar	excluded	No male team sport athletes
218	Monks L.; Seo M.-W.; Kim H.-B.; Jung H.C.; Song J.K.	High-intensity interval training and athletic performance in Taekwondo athletes	Journal of Sports Medicine and Physical Fitness	2017	Google Scholar	excluded	No male team sport athletes
219	Ramos J.S.; Dalleck L.C.; Borrani F.; Beetham K.S.; Mielke G.I.; Dias K.A.; Wallen M.P.; Keating S.E.; Fassett R.G.; Coombes J.S.	High-intensity interval training and cardiac autonomic control in individuals with metabolic syndrome: A randomised trial	International Journal of Cardiology	2017	Google Scholar	excluded	No fitness outcome
220	Hovsepian A.; Esfarjani F.; Bambaeichi E.; Zolaktaf V.	The effect of high intensity functional training on the oxidative status, muscle damage and performance of basketball players	Journal of Sports Medicine and Physical Fitness	2021	Google Scholar	excluded	No fitness outcome
221	Jung M.E.; Bourne J.E.; Beauchamp M.R.; Robinson E.; Little J.P.	High-intensity interval training as an efficacious alternative to moderate-intensity continuous training for adults with prediabetes	Journal of Diabetes Research	2015	Google Scholar	excluded	No male team sport athletes
222	Croft L.; Bartlett J.D.; MacLaren D.P.M.; Reilly T.; Evans L.; Mattey D.L.; Nixon N.B.; Drust B.; Morton J.P.	High-intensity interval training attenuates the exercise-induced increase in plasma IL-6 in response to acute exercise	Applied Physiology, Nutrition and Metabolism	2009	Google Scholar	excluded	No male team sport athletes
223	Slettaløkken G.; Rønnestad B.R.	High-intensity interval training every second week maintains V̇ O 2max in soccer players during off-season	Journal of Strength and Conditioning Research	2014	Google Scholar	excluded	Less than four weeks
224	Engel F.A.; Sperlich B.	High-intensity interval training for young athletes	Wiener Medizinische Wochenschrift	2014	Google Scholar	excluded	No male team sport athletes
225	Wu L.-H.; Chang S.-C.; Fu T.-C.; Huang C.-H.; Wang J.-S.	High-intensity Interval Training Improves Mitochondrial Function and Suppresses Thrombin Generation in Platelets undergoing Hypoxic Stress	Scientific Reports	2017	Google Scholar	excluded	No fitness outcome
226	Paulino da Silva Bento A.F.; Páez L.C.; Manuel de Mendonça Raimundo A.	High-intensity interval training in high-school physical education classes: Study protocol for a randomized controlled trial	Contemporary Clinical Trials Communications	2021	Google Scholar	excluded	Not randomised controlled trial
227	Machado A.F.; Baker J.S.; Figueira Junior A.J.; Bocalini D.S.	High-intensity interval training using whole-body exercises: training recommendations and methodological overview	Clinical Physiology and Functional Imaging	2019	Google Scholar	excluded	Not randomised controlled trial
228	Andreato L.V.	High-Intensity Interval Training: Methodological Considerations for Interpreting Results and Conducting Research	Trends in Endocrinology and Metabolism	2020	Google Scholar	excluded	Not randomised controlled trial
229	Andrzejewski M.; Konefał M.; Podgórski T.; Pluta B.; Chmura P.; Chmura J.; Marynowicz J.; Melka K.; Brazaitis M.; Kryściak J.	How training loads in the preparation and competitive period affect the biochemical indicators of training stress in youth soccer players?	PeerJ	2022	Google Scholar	excluded	No fitness outcome
230	Batrakoulis A.; Tsimeas P.; Deli C.K.; Vlachopoulos D.; Ubago-Guisado E.; Poulios A.; Chatzinikolaou A.; Draganidis D.; Papanikolaou K.; Georgakouli K.; Batsilas D.; Gracia-Marco L.; Jamurtas A.Z.; Fatouros I.	Hybrid neuromuscular training promotes musculoskeletal adaptations in inactive overweight and obese women: A training-detraining randomized controlled trial	Journal of Sports Sciences	2021	Google Scholar	excluded	No male team sport athletes
231	Quinones M.D.; Lemon P.M.R.	Hydrothermally modified corn starch ingestion attenuates soccer skill performance decrements in the second half of a simulated soccer match	International Journal of Sport Nutrition and Exercise Metabolism	2019	Google Scholar	excluded	Not randomised controlled trial
232	Lee K.-J.; Noh B.; An K.-O.	Impact of synchronous online physical education classes using tabata training on adolescents during covid-19: A randomized controlled study	International Journal of Environmental Research and Public Health	2021	Google Scholar	excluded	No male team sport athletes
233	Ghardashi Afousi A.; Izadi M.R.; Rakhshan K.; Mafi F.; Biglari S.; Gandomkar Bagheri H.	Improved brachial artery shear patterns and increased flow-mediated dilatation after low-volume high-intensity interval training in type 2 diabetes	Experimental Physiology	2018	Google Scholar	excluded	Injured participants
234	Sayers S.P.; Gibson K.; Bryan Mann J.	Improvement in functional performance with high-speed power training in older adults is optimized in those with the highest training velocity	European Journal of Applied Physiology	2016	Google Scholar	excluded	No male team sport athletes
235	Gonçalves C.; Bravo J.; Pais J.; Abreu A.; Raimundo A.	Improving Health Outcomes in Coronary Artery Disease Patients with Short-Term Protocols of High-Intensity Interval Training and Moderate-Intensity Continuous Training: A Community-Based Randomized Controlled Trial	Cardiovascular Therapeutics	2023	Google Scholar	excluded	Injured participants
236	Chen J.; Wang J.	INFLUENCE OF HIGH-INTENSITY INTERVAL TRAINING ON TABLE TENNIS PLAYERS	Revista Brasileira de Medicina do Esporte	2023	Google Scholar	excluded	No male team sport athletes
237	Zhao J.; Wang Y.; Zhao D.; Zhang L.; Chen P.; Xu X.	Integration of metabolomics and proteomics to reveal the metabolic characteristics of high-intensity interval training	Analyst	2020	Google Scholar	excluded	Not randomised controlled trial
238	Miny K.; Burrowes J.; Jidovtseff B.	Interest of creatine supplementation in soccer	Science and Sports	2017	Google Scholar	excluded	No fitness outcome
239	Ammann L.; Chmura P.	Internal and external load during on-field training drills with an aim of improving the physical performance of players in professional soccer: a retrospective observational study	Frontiers in Physiology	2023	Google Scholar	excluded	Not randomised controlled trial
240	Venckunas T.; Snieckus A.; Trinkunas E.; Baranauskiene N.; Solianik R.; Juodsnukis A.; Streckis V.; Kamandulis S.	Interval Running Training Improves Cognitive Flexibility and Aerobic Power of Young Healthy Adults	Journal of Strength and Conditioning Research	2016	Google Scholar	excluded	No male team sport athletes
241	Gonzalez A.M.; Hoffman J.R.; Townsend J.R.; Jajtner A.R.; Boone C.H.; Beyer K.S.; Baker K.M.; Wells A.J.; Mangine G.T.; Robinson E.H., IV; Church D.D.; Oliveira L.P.; Fukuda D.H.; Stout J.R.	Intramuscular MAPK signaling following high volume and high intensity resistance exercise protocols in trained men	European Journal of Applied Physiology	2016	Google Scholar	excluded	No fitness outcome
242	Findikoglu G.; Altinkapak A.; Yaylali G.F.	Is isoenergetic high-intensity interval exercise superior to moderate-intensity continuous exercise for cardiometabolic risk factors in individuals with type 2 diabetes mellitus? A single-blinded randomized controlled study	European Journal of Sport Science	2023	Google Scholar	excluded	Injured participants
243	Cheng C.-F.; Kuo Y.-H.; Hsu W.-C.; Chen C.; Pan C.-H.	Local and remote ischemic preconditioning improves sprint interval exercise performance in team sport athletes	International Journal of Environmental Research and Public Health	2021	Google Scholar	excluded	No fitness outcome
244	Yardley M.; Gullestad L.; Bendz B.; Bjørkelund E.; Rolid K.; Arora S.; Nytrøen K.	Long-term effects of high-intensity interval training in heart transplant recipients: A 5-year follow-up study of a randomized controlled trial	Clinical Transplantation	2017	Google Scholar	excluded	Not randomised controlled trial
245	Li X.; Han T.; Zou X.; Zhang H.; Feng W.; Wang H.; Shen Y.; Zhang L.; Fang G.	Long-term high-intensity interval training increases serum neurotrophic factors in elderly overweight and obese Chinese adults	European Journal of Applied Physiology	2021	Google Scholar	excluded	No male team sport athletes
246	Nilsson B.B.; Lunde P.; Grøgaard H.K.; Holm I.	Long-Term Results of High-Intensity Exercise-Based Cardiac Rehabilitation in Revascularized Patients for Symptomatic Coronary Artery Disease	American Journal of Cardiology	2018	Google Scholar	excluded	Injured participants
247	Nakamura D.; Tanabe Y.; Arimitsu T.; Hasegawa H.; Takahashi H.	Low caffeine dose improves intermittent sprint performance in hot and humid environments	Journal of Thermal Biology	2020	Google Scholar	excluded	Not randomised controlled trial
248	Little J.P.; Gillen J.B.; Percival M.E.; Safdar A.; Tarnopolsky M.A.; Punthakee Z.; Jung M.E.; Gibala M.J.	Low-volume high-intensity interval training reduces hyperglycemia and increases muscle mitochondrial capacity in patients with type 2 diabetes	Journal of Applied Physiology	2011	Google Scholar	excluded	Injured participants
249	Koufaki P.; Mercer T.H.; George K.P.; Nolan J.	Low-volume high-intensity interval training vs continuous aerobic cycling in patients with chronic heart failure: A pragmatic randomised clinical trial of feasibility and effectiveness	Journal of Rehabilitation Medicine	2014	Google Scholar	excluded	Injured participants
250	Roberts A.L.; Zafonte R.D.; Speizer F.E.; Baggish A.; Taylor H.A.; Nadler L.; Weisskopf M.G.	Modifiable Risk Factors for Poor Cognitive Function in Former American-Style Football Players: Findings from the Harvard Football Players Health Study	Journal of Neurotrauma	2021	Google Scholar	excluded	Not randomised controlled trial
251	Monteiro P.A.; Campos E.Z.; de Oliveira F.P.; Peres F.P.; Rosa-Neto J.C.; Pimentel G.D.; Lira F.S.	Modulation of inflammatory response arising from high-intensity intermittent and concurrent strength training in physically active males	Cytokine	2017	Google Scholar	excluded	No fitness outcome
252	Adams V.; Reich B.; Uhlemann M.; Niebauer J.	Molecular effects of exercise training in patients with cardiovascular disease: Focus on skeletal muscle, endothelium, and myocardium	American Journal of Physiology - Heart and Circulatory Physiology	2017	Google Scholar	excluded	Injured participants
253	Kjeldsted E.; Ammitzbøll G.; Jørgensen L.B.; Lodin A.; Bojesen R.D.; Ceballos S.G.; Rosthøj S.; Lænkholm A.-V.; Skou S.T.; Jack S.; Gehl J.; Dalton S.O.	Neo-train: study protocol and feasibility results for a two-arm randomized controlled trial investigating the effect of supervised exercise during neoadjuvant chemotherapy on tumour response in patients with breast cancer	BMC Cancer	2023	Google Scholar	excluded	Injured participants
254	Gross M.; Swensen T.; King D.	Nonconsecutive- versus consecutive-day high-intensity interval training in cyclists	Medicine and Science in Sports and Exercise	2007	Google Scholar	excluded	No male team sport athletes
255	Gomes M.J.; Pagan L.U.; Okoshi M.P.	Non-pharmacological treatment of cardiovascular disease | importance of physical exercise	Arquivos Brasileiros de Cardiologia	2019	Google Scholar	excluded	Injured participants
256	Sculthorpe N.F.; Herbert P.; Grace F.	One session of high-intensity interval training (HIIT) every 5 days, improves muscle power but not static balance in lifelong sedentary ageing men A randomized controlled trial	Medicine (United States)	2017	Google Scholar	excluded	No male team sport athletes
257	Alten F.; Nelis P.; Schmitz B.; Brand S.-M.; Eter N.	Optical coherence tomography angiography as a future diagnostic tool in sports medicine?	Ophthalmologe	2019	Google Scholar	excluded	Not randomised controlled trial
258	Kyröläinen H.; Pihlainen K.; Vaara J.P.; Ojanen T.; Santtila M.	Optimising training adaptations and performance in military environment	Journal of Science and Medicine in Sport	2018	Google Scholar	excluded	Not randomised controlled trial
259	Piras A.; Persiani M.; Damiani N.; Perazzolo M.; Raffi M.	Peripheral heart action (PHA) training as a valid substitute to high intensity interval training to improve resting cardiovascular changes and autonomic adaptation	European Journal of Applied Physiology	2015	Google Scholar	excluded	No male team sport athletes
260	Byrd B.R.; Keith J.; Keeling S.M.; Weatherwax R.M.; Nolan P.B.; Ramos J.S.; Dalleck L.C.	Personalized moderate-intensity exercise training combined with high-intensity interval training enhances training responsiveness	International Journal of Environmental Research and Public Health	2019	Google Scholar	excluded	Mix methods
261	Nindl B.C.	Physical training strategies for military women's performance optimization in combat-centric occupations	Journal of Strength and Conditioning Research	2015	Google Scholar	excluded	No male team sport athletes
262	Song T.; Jilikeha; Deng Y.	Physiological and Biochemical Adaptations to a Sport-Specific Sprint Interval Training in Male Basketball Athletes	Journal of Sports Science and Medicine	2023	Google Scholar	excluded	Mix methods
263	Kelly D.T.; Cregg C.J.; O’Connor P.L.; Cullen B.D.; Moyna N.M.	Physiological and performance responses of sprint interval training and endurance training in Gaelic football players	European Journal of Applied Physiology	2021	Google Scholar	excluded	Mix methods
264	Castagna C.; Abt G.; D'Ottavio S.	Physiological aspects of soccer refereeing performance and training	Sports Medicine	2007	Google Scholar	excluded	Not randomised controlled trial
265	Adami P.E.; Rocchi J.E.; Melke N.; De Vito G.; Bernardi M.; Macaluso A.	Physiological profile comparison between high intensity functional training, endurance and power athletes	European Journal of Applied Physiology	2022	Google Scholar	excluded	Not randomised controlled trial
266	Stojiljković N.; Scanlan A.; Dalbo V.; Stankovic R.; Milanović Z.; Stojanović E.	Physiological responses and activity demands remain consistent irrespective of team size in recreational handball	Biology of Sport	2020	Google Scholar	excluded	Not randomised controlled trial
267	Panascì M.; Lepers R.; La Torre A.; Bonato M.; Assadi H.	Physiological responses during intermittent running exercise differ between outdoor and treadmill running	Applied Physiology, Nutrition and Metabolism	2017	Google Scholar	excluded	Not randomised controlled trial
268	Follador L.; Alves R.C.; Ferreira S.D.S.; Buzzachera C.F.; Andrade V.F.D.S.; Garcia E.D.S.D.A.; Osiecki R.; Barbosa S.C.; de Oliveira L.M.; da Silva S.G.	Physiological, Perceptual, and Affective Responses to Six High-Intensity Interval Training Protocols	Perceptual and Motor Skills	2018	Google Scholar	excluded	Not randomised controlled trial
269	Ouerghi N.; Fradj M.K.B.; Khammassi M.; Feki M.; Kaabachi N.; Bouassida A.	Plasma Chemerin in young untrained men: Association with cardio-metabolic traits and physical performance, and response to intensive interval training	Neuroendocrinology Letters	2017	Google Scholar	excluded	No male team sport athletes
270	Racil G.; Zouhal H.; Elmontassar W.; Abderrahmane A.B.; De Sousa M.V.; Chamari K.; Amri M.; Coquart J.B.	Plyometric exercise combined with high-intensity interval training improves metabolic abnormalities in young obese females more so than interval training alone	Applied Physiology, Nutrition and Metabolism	2015	Google Scholar	excluded	Mix methods
271	Conrado De Freitas M.; Panissa V.L.; Cholewa J.M.; Franchini E.; Gobbo L.A.; Rossi F.E.	Postactivation potentiation attenuates resistance exercise performance decrements following aerobic exercise in trained men	Journal of Sports Medicine and Physical Fitness	2020	Google Scholar	excluded	No male team sport athletes
272	Azuma K.; Matsumoto H.	Potential universal application of high-intensity interval training from athletes and sports lovers to patients	Keio Journal of Medicine	2017	Google Scholar	excluded	Injured participants
273	Li F.; Nie J.; Lu Y.; Tong T.K.K.; Yi L.; Yan H.; Fu F.H.K.; Ma S.	The impact of intermittent exercise in a hypoxic environment on redox status and cardiac troponin release in the serum of well-trained marathon runners	European Journal of Applied Physiology	2016	Google Scholar	excluded	No male team sport athletes
274	Lee K.; Zhou J.; Norris M.K.; Chow C.; Dieli-Conwright C.M.	Prehabilitative Exercise for the Enhancement of Physical, Psychosocial, and Biological Outcomes Among Patients Diagnosed with Cancer	Current Oncology Reports	2020	Google Scholar	excluded	Injured participants
275	Janssen E.R.C.; Punt I.M.; Biemans C.F.M.; van Rhijn L.; Willems P.C.; van Meeteren N.L.U.	Preoperative community based functional high intensity interval training (f-HIIT) with high-risk patients opting for lumbar spinal fusion: a pilot study	Disability and Rehabilitation	2023	Google Scholar	excluded	Injured participants
276	Poli De Araújo M.; Brito L.G.O.; Rossi F.; Garbiere M.L.; Vilela M.E.; Bittencourt V.F.	Prevalence of Female Urinary Incontinence in Crossfit Practitioners and Associated Factors: An Internet Population-Based Survey	Female Pelvic Medicine and Reconstructive Surgery	2020	Google Scholar	excluded	No male team sport athletes
277	Coelho K.C.; Zacarin E.R.; Otavio R.V.; Antunes M.D.; Araújo C.G.A.; Wittig D.S.; Branco B.H.M.; Seleme M.; Berghmans B.	Prevalence of urinary incontinence and associated factors in crossfit practitioners: A cross-section study in Brazil	Pelviperineology	2022	Google Scholar	excluded	Not randomised controlled trial
278	Oberste M.; Schaffrath N.; Schmidt K.; Bloch W.; Jäger E.; Steindorf K.; Hartig P.; Joisten N.; Zimmer P.	Protocol for the "chemobrain in Motion - Study" (CIM - Study): A randomized placebo-controlled trial of the impact of a high-intensity interval endurance training on cancer related cognitive impairments in women with breast cancer receiving first-line chemotherapy	BMC Cancer	2018	Google Scholar	excluded	Not randomised controlled trial
279	Persoon S.; ChinAPaw M.J.M.; Buffart L.M.; Liu R.D.K.; Wijermans P.; Koene H.R.; Minnema M.C.; Lugtenburg P.J.; Marijt E.W.A.; Brug J.; Nollet F.; Kersten M.J.	Randomized controlled trial on the effects of a supervised high intensity exercise program in patients with a hematologic malignancy treated with autologous stem cell transplantation: Results from the EXIST study	PLoS ONE	2017	Google Scholar	excluded	Injured participants
280	Thomas G.; Songsorn P.; Gorman A.; Brackenridge B.; Cullen T.; Fitzpatrick B.; Metcalfe R.S.; Vollaard N.B.J.	Reducing training frequency from 3 or 4 sessions/week to 2 sessions/week does not attenuate improvements in maximal aerobic capacity with reduced-exertion high-intensity interval training (REHIT)	Applied Physiology, Nutrition and Metabolism	2020	Google Scholar	excluded	No male team sport athletes
281	Ouergui I.; Franchini E.; Selmi O.; Levitt D.E.; Chtourou H.; Bouhlel E.; Ardigò L.P.	Relationship between perceived training load, well-being indices, recovery state and physical enjoyment during judo-specific training	International Journal of Environmental Research and Public Health	2020	Google Scholar	excluded	No male team sport athletes
282	García-Suárez P.C.; Canton-Martínez E.; Rentería I.; Moura Antunes B.; Machado-Parra J.P.; Aburto-Corona J.A.; Gómez-Miranda L.M.; Jiménez-Maldonado A.	Remote, Whole-Body Interval Training Improves Muscular Endurance and Cardiac Autonomic Control in Young Adults	International Journal of Environmental Research and Public Health	2022	Google Scholar	excluded	No male team sport athletes
283	Andersen A.B.; Bejder J.; Bonne T.; Olsen N.V.; Nordsborg N.	Repeated Wingate sprints is a feasible high-quality training strategy in moderate hypoxia	PLoS ONE	2020	Google Scholar	excluded	No fitness outcome
284	Mangine G.T.; Hoffman J.R.; Wang R.; Gonzalez A.M.; Townsend J.R.; Wells A.J.; Jajtner A.R.; Beyer K.S.; Boone C.H.; Miramonti A.A.; LaMonica M.B.; Fukuda D.H.; Ratamess N.A.; Stout J.R.	Resistance training intensity and volume affect changes in rate of force development in resistance-trained men	European Journal of Applied Physiology	2016	Google Scholar	excluded	No male team sport athletes
285	Saeterbakken A.H.; Andersen V.; Behm D.G.; Krohn-Hansen E.K.; Smaamo M.; Fimland M.S.	Resistance-training exercises with different stability requirements: time course of task specificity	European Journal of Applied Physiology	2016	Google Scholar	excluded	Not randomised controlled trial
286	McGinley C.; Bishop D.J.	Rest interval duration does not influence adaptations in acid/base transport proteins following 10 wk of sprint-interval training in active women	American Journal of Physiology - Regulatory Integrative and Comparative Physiology	2017	Google Scholar	excluded	No male team sport athletes
287	Ansund J, Mijwel S, Bolam KA, Altena R, Wengström Y, Rullman E, Rundqvist H.	High intensity exercise during breast cancer chemotherapy - effects on long-term myocardial damage and physical capacity - data from the OptiTrain RCT	J Cardiopulm Rehabil Prev	2021	Google Scholar	excluded	No male team sport athletes
288	Leahy A.A.; Eather N.; Smith J.J.; Hillman C.; Morgan P.J.; Nilsson M.; Lonsdale C.; Plotnikoff R.C.; Noetel M.; Holliday E.; Shigeta T.T.; Costigan S.A.; Walker F.R.; Young S.; Valkenborghs S.R.; Gyawali P.; Harris N.; Kennedy S.G.; Lubans D.R.	School-based physical activity intervention for older adolescents: Rationale and study protocol for the Burn 2 Learn cluster randomised controlled trial	BMJ Open	2019	Google Scholar	excluded	No male team sport athletes
289	Magal M.; Valladarez Cuestas R.A.; Crowley S.K.; Batchelor V.B.; Hoffman J.R.	Seasonal changes in physical performance–related variables in women NCAA Division III soccer players	Gazzetta Medica Italiana Archivio per le Scienze Mediche	2023	Google Scholar	excluded	No male team sport athletes
290	Pérez-Castilla A.; García-Pinillos F.; Miras-Moreno S.; Ramirez-Campillo R.; García-Ramos A.; Ruiz-Alias S.A.	Selective Effect of Different High-Intensity Running Protocols on Resistance Training Performance	Journal of Strength and Conditioning Research	2023	Google Scholar	excluded	No male team sport athletes
291	Hermassi S.; Chelly M.S.; Fieseler G.; Bartels T.; Schulze S.; Delank K.-S.; Shepard R.J.; Schwesig R.	Short-Term Effects of Combined High-Intensity Strength and Sprint Interval Training on Anthropometric Characteristics and Physical Performance of Elite Team Handball Players	Sportverletzung-Sportschaden	2017	Google Scholar	excluded	Mix methods
292	Robinson E.; Durrer C.; Simtchouk S.; Jung M.E.; Bourne J.E.; Voth E.; Little J.P.	Short-term high-intensity interval and moderate-intensity continuous training reduce leukocyte TLR4 in inactive adults at elevated risk of type 2 diabetes	Journal of Applied Physiology	2015	Google Scholar	excluded	Injured participants
293	Musa D.I.; Adeniran S.A.; Dikko A.U.; Sayers S.P.	The effect of a high-intensity interval training program on high-density lipoprotein cholesterol in young men	Journal of Strength and Conditioning Research	2009	Google Scholar	excluded	No male team sport athletes
294	StØren Ø.; Helgerud J.; SÆbØ M.; StØa E.M.; Bratland-Sanda S.; Unhjem R.J.; Hoff J.; Wang E.	The Effect of Age on the V-O2max Response to High-Intensity Interval Training	Medicine and Science in Sports and Exercise	2017	Google Scholar	excluded	No male team sport athletes
295	Hovsepian A.; Esfarjani F.; Bambaeichi E.; Zolaktaf V.	The effect of high intensity functional training on the oxidative status, muscle damage and performance of basketball players	Journal of Sports Medicine and Physical Fitness	2021	PubMed	excluded	No fitness outcome
296	Edge J.; Mündel T.; Weir K.; Cochrane D.J.	The effects of acute whole body vibration as a recovery modality following high-intensity interval training in well-trained, middle-aged runners	European Journal of Applied Physiology	2009	PubMed	excluded	No male team sport athletes
297	Smith A.E.; Moon J.R.; Kendall K.L.; Graef J.L.; Lockwood C.M.; Walter A.A.; Beck T.W.; Cramer J.T.; Stout J.R.	The effects of beta-alanine supplementation and high-intensity interval training on neuromuscular fatigue and muscle function	European Journal of Applied Physiology	2009	PubMed	excluded	No fitness outcome
298	Vukadinovic Jurisic M.D.; Aleksic Veljkovic A.Z.; Obradovic A.D.; Markovic A.S.; Obradovic J.M.	The effects of different training programs on agility performance in female handball players; [Effetti di differenti programmi di allenamento sulle performance di agilità delle giocatrici di pallamano]	Medicina dello Sport	2023	PubMed	excluded	No male team sport athletes
299	Gavanda S.; Isenmann E.; Geisler S.; Faigenbaum A.; Zinner C.	The Effects of High-Intensity Functional Training Compared with Traditional Strength or Endurance Training on Physical Performance in Adolescents: A Randomized Controlled Trial	Journal of Strength and Conditioning Research	2022	PubMed	excluded	No male team sport athletes
300	Kuswoyo D.D.; Lahinda J.; Syamsudin	The effects of high-intensity interval training (HIIT) in improving VO2 max football student activity unit, University of Musamus	Enfermeria Clinica	2020	PubMed	excluded	No control group
301	Chmura P.; Chmura J.; Chodor W.; Drożdżowski A.; Rokita A.; Konefał M.	The effects of high-intensity interval training at the anaerobic and psychomotor fatigue thresholds on physiological parameters in young soccer players: a prospective study	Frontiers in Physiology	2023	PubMed	excluded	Not randomised controlled trial
302	Hettchen M, von Stengel S, Kohl M, Murphy MH, Shojaa M, Ghasemikaram M, Bragonzoni L, Benvenuti F, Ripamonti C, Benedetti MG, Julin M, Risto T, Kemmler W.	Changes in Menopausal Risk Factors in Early Postmenopausal Osteopenic Women After 13 Months of High-Intensity Exercise: The Randomized Controlled ACTLIFE-RCT	Sci Rep	2021	PubMed	excluded	No male team sport athletes
303	Zajac A.; Golas A.; Chycki J.; Halz M.; Michalczyk M.M.	The effects of long-term magnesium creatine chelate supplementation on repeated sprint ability (RAST) in elite soccer players	Nutrients	2020	PubMed	excluded	No fitness outcome
304	Berkel A.E.M.; Bongers B.C.; van Kamp M.-J.S.; Kotte H.; Weltevreden P.; de Jongh F.H.C.; Eijsvogel M.M.M.; Wymenga A.N.M.; Bigirwamungu-Bargeman M.; van der Palen J.; van Det M.J.; van Meeteren N.L.U.; Klaase J.M.	The effects of prehabilitation versus usual care to reduce postoperative complications in high-risk patients with colorectal cancer or dysplasia scheduled for elective colorectal resection: Study protocol of a randomized controlled trial	BMC Gastroenterology	2018	PubMed	excluded	Injured participants
305	Park S.-Y.; Klotzbier T.J.; Schott N.	The effects of the combination of high-intensity interval training with 3D-multiple object tracking task on perceptual-cognitive performance: A randomized controlled intervention trial	International Journal of Environmental Research and Public Health	2021	PubMed	excluded	No fitness outcome
306	Theofilidis G.; Bogdanis G.C.; Stavropoulos-Kalinoglou A.; Krase A.A.; Tsatalas T.; Shum G.; Sakkas G.K.; Koutedakis Y.; Karatzaferi C.	The effects of training with high-speed interval running on muscle performance are modulated by slope	Physiological Reports	2021	PubMed	excluded	No fitness outcome
307	Mitropoulos A.; Gumber A.; Crank H.; Akil M.; Klonizakis M.	The effects of upper and lower limb exercise on the microvascular reactivity in limited cutaneous systemic sclerosis patients	Arthritis Research and Therapy	2018	PubMed	excluded	Injured participants
308	Li F.; Nie J.; Lu Y.; Tong T.K.K.; Yi L.; Yan H.; Fu F.H.K.; Ma S.	The impact of intermittent exercise in a hypoxic environment on redox status and cardiac troponin release in the serum of well-trained marathon runners	European Journal of Applied Physiology	2016	PubMed	excluded	No male team sport athletes
309	Nicholson G.; Ispoglou T.; Bissas A.	The impact of repetition mechanics on the adaptations resulting from strength-, hypertrophy- and cluster-type resistance training	European Journal of Applied Physiology	2016	Scopus	excluded	Not randomised controlled trial
310	Barker A.R.; Day J.; Smith A.; Bond B.; Williams C.A.	The influence of 2 weeks of low-volume high-intensity interval training on health outcomes in adolescent boys	Journal of Sports Sciences	2014	Scopus	excluded	No male team sport athletes
311	Maric B.	The influence of continuous and interval aerobic training on the oxidative status of woman basketball players	Serbian Journal of Experimental and Clinical Research	2020	Scopus	excluded	No male team sport athletes
312	Ferioli D.; Rampinini E.; Bosio A.; La Torre A.; Azzolini M.; Coutts A.J.	The physical profile of adult male basketball players: Differences between competitive levels and playing positions	Journal of Sports Sciences	2018	Scopus	excluded	No male team sport athletes
313	Gabbett T.J.; Whyte D.G.; Hartwig T.B.; Wescombe H.; Naughton G.A.	The relationship between workloads, physical performance, injury and illness in adolescent male football players	Sports Medicine	2014	Scopus	excluded	No fitness outcome
314	Elks W.; Jaramillo-Huff A.; Barnes K.L.; Petersen T.R.; Komesu Y.M.	The Stress Urinary Incontinence in CrossFit (SUCCeSS) Study	Female Pelvic Medicine and Reconstructive Surgery	2020	Scopus	excluded	No fitness outcome
315	Grimmett C.; West M.; Bates A.; Allen C.; Green R.; Hawkins L.; Moyses H.; Leggett S.; Z H Levett D.; Rickard S.; Varkonyi-Sepp J.; Williams F.; Wootton S.; Hayes M.; P W Grocott M.; Jack S.	The Wessex Fit-4-Cancer Surgery Trial (WesFit): A protocol for a factorial-design, pragmatic randomised-controlled trial investigating the effects of a multi-modal prehabilitation programme in patients undergoing elective major intra-cavity cancer surgery	F1000Research	2022	Scopus	excluded	Injured participants
316	Metcalfe R.S.; Babraj J.A.; Fawkner S.G.; Vollaard N.B.J.	Towards the minimal amount of exercise for improving metabolic health: Beneficial effects of reduced-exertion high-intensity interval training	European Journal of Applied Physiology	2012	Scopus	excluded	No fitness outcome
317	McCann D.J.; Higginson B.K.	Training to maximize economy of motion in running gait	Current Sports Medicine Reports	2008	Scopus	excluded	Not randomised controlled trial
318	Bond B.; Cockcroft E.J.; Williams C.A.; Harris S.; Gates P.E.; Jackman S.R.; Armstrong N.; Barker A.R.	Two weeks of high-intensity interval training improves novel but not traditional cardiovascular disease risk factors in adolescents	American Journal of Physiology - Heart and Circulatory Physiology	2015	Scopus	excluded	No male team sport athletes
319	Hausswirth C.; Marquet L.-A.; Nesi X.; Slattery K.	Two Weeks of High-Intensity Interval Training in Combination With a Non-thermal Diffuse Ultrasound Device Improves Lipid Profile and Reduces Body Fat Percentage in Overweight Women	Frontiers in Physiology	2019	Scopus	excluded	No male team sport athletes
320	Mañas-Paris A.; Muyor J.M.; Oliva-Lozano J.M.	Using Inertial and Physiological Sensors to Investigate the Effects of a High-Intensity Interval Training and Plyometric Program on the Performance of Young Judokas	Sensors	2022	Scopus	excluded	No male team sport athletes
321	Mang Z.A.; Vigil E.D.; Beam J.R.	Utilizing multimodal high-intensity interval training for a firefighter training academy during the COVID-19 pandemic	Work	2023	Scopus	excluded	No male team sport athletes
322	Thapa S.; Selvaraj B.S.; Davis P.N.; Smith B.; Givan A.H.; Perez-Rivera J.A.; Woodard P.; Klingensmith J.D.; Fernandez-del-Valle M.	Vigorous-intensity exercise as a modulator of cardiac adipose tissue in women with obesity: a cross-sectional and randomized pilot study	Frontiers in Endocrinology	2023	Scopus	excluded	No male team sport athletes
323	Skalska M.; Nikolaidis P.T.; Knechtle B.; Rosemann T.J.; Radzimiński Ł.; Jastrzębska J.; Kaczmarczyk M.; Myśliwiec A.; Dragos P.; López-Sánchez G.F.; Jastrzębski Z.	Vitamin D supplementation and physical activity of young soccer players during high-intensity training	Nutrients	2019	Scopus	excluded	Mix methods
324	Slettaløkken G, Rønnestad BR.	High-intensity interval training every second week maintains VO2max in soccer players during off-season	J Strength Cond Res	2014	Scopus	excluded	Less than four weeks
325	Buchheit M, Laursen PB.	High-intensity interval training, solutions to the programming puzzle. Part II: anaerobic energy, neuromuscular load and practical applications	Sports Med	2013	Scopus	excluded	Not randomised controlled trial
326	Buchheit M, Laursen PB.	High-intensity interval training, solutions to the programming puzzle: Part I: cardiopulmonary emphasis	Sports Med	2013	Scopus	excluded	Not randomised controlled trial
327	Michailidis, Y; Ganotakis, C; Motsanos, N; Metaxas, T	The effects of an HIIT program on young soccer players' physical performance	INTERNATIONAL JOURNAL OF SPORTS SCIENCE & COACHING	2023	Scopus	excluded	Mix methods
328	Perween, S; Hussain, ME; Hejazi, II; Siddiqui, MYS; Saif, A; Parveen, A	Comparison of sprint training and high intensity interval training on oxidative stress and aerobic capacity in male soccer players	COMPARATIVE EXERCISE PHYSIOLOGY	2020	Scopus	excluded	Mix methods
329	Arslan, E; Kilit, B; Clemente, FM; Soylu, Y; Sogut, M; Badicu, G; Akca, F; Gokkaya, M; Murawska-Cialowicz, E	The Effects of Exercise Order on the Psychophysiological Responses, Physical and Technical Performances of Young Soccer Players: Combined Small-Sided Games and High-Intensity Interval Training	BIOLOGY-BASEL	2021	Scopus	excluded	Mix methods
330	Clemente, FM; Ramirez-Campillo, R; Afonso, J; Sarmento, H; Rosemann, T; Knechtle, B	A Meta-Analytical Comparison of the Effects of Small-Sided Games vs. Running-Based High-Intensity Interval Training on Soccer Players' Repeated-Sprint Ability	INTERNATIONAL JOURNAL OF ENVIRONMENTAL RESEARCH AND PUBLIC HEALTH	2021	Scopus	excluded	Mix methods
331	Soylu, Y; Arslan, E; Sogut, M; Kilit, B; Clemente, F	Effects of self-paced high-intensity interval training and moderate- intensity continuous training on the physical performance and psychophysiological responses in recreationally active young adults	BIOLOGY OF SPORT	2021	Scopus	excluded	No male team sport athletes
332	Grimal, Y; Lorenzo, A	The effects of including changes of direction (COD) in the high intensity interval training (HIIT) on heart rate and the rate of perceived exertion in young basketball players	REVISTA DE PSICOLOGIA DEL DEPORTE	2018	Scopus	excluded	No fitness outcome
333	Zhang, ZY; Ji, HS; He, JX; Huang, LJ; Ding, SC; Sun, J; Li, DY	A Meta-analysis of the Effects of High-Intensity Interval Training and Small-Sided Games on Sprint Performance in Adolescents	STRENGTH AND CONDITIONING JOURNAL	2023	Scopus	excluded	No male team sport athletes
334	Wen, XY; Song, FM; Yang, LX; Xu, Q	Small-Sided Soccer Games Promote Greater Adaptations on Vertical Jump and Change-of-Direction Deficit and Similar Adaptations in Aerobic Capacity than High-Intensity Interval Training in Females	JOURNAL OF SPORTS SCIENCE AND MEDICINE	2024	Scopus	excluded	No male team sport athletes
335	Gist N.H.; Freese E.C.; Ryan T.E.; Cureton K.J.	Effects of low-volume, high-intensity whole-body calisthenics on Army ROTC cadets	Military Medicine	2015	Scopus	excluded	No male team sport athletes
336	Dolci, F; Kilding, AE; Spiteri, T; Chivers, P; Piggott, B; Maiorana, A; Hart, N	High-intensity Interval Training Shock Microcycle Improves Running Performance but not Economy in Female Soccer Players	INTERNATIONAL JOURNAL OF SPORTS MEDICINE	2021	Scopus	excluded	No male team sport athletes
337	Jatmiko, T; Kusnanik, NW; Sidik, RM	High-Intensity Interval Training (HIIT) Progressive Sprint-Release Model: Its Effect in Increasing Speed, Aerobic Capacity, and Anaerobic Capacity of Athletes	RETOS-NUEVAS TENDENCIAS EN EDUCACION FISICA DEPORTE Y RECREACION	2024	Scopus	excluded	Not randomised controlled trial
338	Xue, Y; Lv, XC; Ge, Z	POWER SUPPLY CHARACTERISTICS OF BASKETBALL PLAYERS AT DIFFERENTTRAINING INTENSITIES	REVISTA BRASILEIRA DE MEDICINA DO ESPORTE	2023	Scopus	excluded	Not randomised controlled trial
339	Demirman, R; Bilge, M; Tuncer, DS; Eler, N	Effect of HIIT on Motor Performance in Female Handball Players	BALNEO AND PRM RESEARCH JOURNAL	2024	Scopus	excluded	No male team sport athletes
340	Ramírez, JM; Núñez, VM; Lancho, C; Poblador, MS; Lancho, JL	A speed-endurance training to improve aerobic, anaerobic capacity, and fat oxidation of four groups of athletes	MEDICINA DELLO SPORT	2017	Scopus	excluded	No male team sport athletes
341	Czuba, M; Zajac, A; Maszczyk, A; Roczniok, R; Poprzecki, S; Garbaciak, W; Zajac, T	The Effects of High Intensity Interval Training in Normobaric Hypoxia on Aerobic Capacity in Basketball Players	JOURNAL OF HUMAN KINETICS	2013	Scopus	excluded	No control group
342	Jastrzebska, M; Kaczmarczyk, M; Michalczyk, M; Radziminski, L; Stepien, P; Jastrzebska, J; Wakuluk, D; Suárez, AD; Sánchez, GFL; Cieszczyk, P; Godlewski, P; Król, P; Jastrzebski, Z	Can Supplementation of Vitamin D Improve Aerobic Capacity in Well Trained Youth Soccer Players?	JOURNAL OF HUMAN KINETICS	2018	Scopus	excluded	No fitness outcome
343	Nobari, H; Silva, AF; Vali, N; Clemente, FM	Comparing the physical effects of combining small-sided games with short high-intensity interval training or repeated sprint training in youth soccer players: A parallel-study design	INTERNATIONAL JOURNAL OF SPORTS SCIENCE & COACHING	2023	Scopus	excluded	No fitness outcome
344	Sanchez-Sanchez, J; Gonzalo-Skok, O; Carretero, M; Pineda, A; Ramirez-Campillo, R; Nakamura, FY	EFFECTS OF CONCURRENT ECCENTRIC OVERLOAD AND HIGH-INTENSITY INTERVAL TRAINING ON TEAM SPORTS PLAYERS' PERFORMANCE	KINESIOLOGY	2019	Scopus	excluded	No fitness outcome
345	Zeng, JS; Xu, J; Xu, YH; Zhou, W; Xu, F	Effects of 4-week small-sided games vs. high-intensity interval training with changes of direction in female collegiate basketball players	INTERNATIONAL JOURNAL OF SPORTS SCIENCE & COACHING	2022	Scopus	excluded	No male team sport athletes
346	Sanchez-Sanchez, J; Carretero, M; Ramirez-Campillo, R; Petisco, C; Diego, M; Gonzalo-Skok, O; Nakamura, FY	EFFECTS OF HIGH-INTENSITY TRAINING WITH ONE VERSUS THREE CHANGES OF DIRECTION ON YOUTH FEMALE BASKETBALL PLAYERS' PERFORMANCE	KINESIOLOGY	2018	Scopus	excluded	No male team sport athletes
347	Milosevic, M; Dopsaj, M; Jourkesh, M; Milosevic, M; Seyhan, S	Super High-Intensity Continuous Training: A New Approach to Aerobic Training with Huge Effects on Elite Team Handball Players	JOURNAL OF SCIENCE IN SPORT AND EXERCISE	2023	Scopus	excluded	Not randomised controlled trial
348	Kösemen, DS; Çetin, S; Demirci, D; Babaoglu, K	Evaluation of the Left Ventricular Myocardium Using Layer-Specific Strain Analysis in Adolescent Athletes Performing High-Intensity Interval Training	PEDIATRIC CARDIOLOGY	2024	Scopus	excluded	No fitness outcome
349	Jurisic, MV; Jaksic, D; Maricic, S; Obradovic, A; Obradovic, J	Small-Sided Games vs. High-Intensity Interval Training on Body Composition of Female Handball Players	INTERNATIONAL JOURNAL OF MORPHOLOGY	2024	Scopus	excluded	No male team sport athletes
350	Cregg, CJ; Kelly, D; O'Connor, PL; Daly, P; Moyna, NM	Effects of High-Intensity Interval Training and High-Volume Endurance Training on Maximal Aerobic Capacity, Speed and Power in Club Level Gaelic Football Players	MEDICINE AND SCIENCE IN SPORTS AND EXERCISE	2013	Scopus	excluded	Mix methods
351	Wiewelhove, T; Raeder, C; Meyer, T; Kellmann, M; Pfeiffer, M; Ferrauti, A	Markers for Routine Assessment of Fatigue and Recovery in Male and Female Team Sport Athletes during High-Intensity Interval Training	PLOS ONE	2015	Scopus	excluded	No male team sport athletes
352	Wiewelhove, T; Schneider, C; Schmidt, A; Döweling, A; Meyer, T; Kellmann, M; Pfeiffer, M; Ferrauti, A	Active Recovery After High-Intensity Interval-Training Does Not Attenuate Training Adaptation	FRONTIERS IN PHYSIOLOGY	2018	Web of Science	excluded	Not randomised controlled trial
353	Campos, FD; Borszcz, FK; Flores, LJF; Barazetti, LK; Teixeira, AS; Nunes, RFH; Guglielmo, LGA	HIIT Models in Addition to Training Load and Heart Rate Variability Are Related With Physiological and Performance Adaptations After 10-Weeks of Training in Young Futsal Players	FRONTIERS IN PSYCHOLOGY	2021	Web of Science	excluded	No control group
354	Jatmiko, T; Kusnanik, NW; Nurhasan, N; Muhammad, HN; Purwoto, SP	Increase of VO2 max After 8 Weeks Tuja Shuttle Run Exercise for Athletes in the 14-17 Year Age Group	RETOS-NUEVAS TENDENCIAS EN EDUCACION FISICA DEPORTE Y RECREACION	2024	Web of Science	excluded	No male team sport athletes
355	Jurisic, MDV; Veljkovic, AZA; Obradovic, AD; Markovic, AS; Obradovic, JM	The effects of different training programs on agility performance in female handball players	MEDICINA DELLO SPORT	2023	Web of Science	excluded	No male team sport athletes
356	He, J; Liu, D; Wang, T; Xu, Q; Zhao, X	Sex Influences the Extent of Physical Performance Adaptations in Response to Small-Sided Games and Running-Based High-Intensity Interval Training: A Parallel Study Design Involving Men and Women Soccer Players	JOURNAL OF SPORTS SCIENCE AND MEDICINE	2024	Web of Science	excluded	No fitness outcome
357	Dupont, G; Akakpo, K; Berthoin, S	The effect of in-season, high-intensity interval training in soccer players	JOURNAL OF STRENGTH AND CONDITIONING RESEARCH	2004	Web of Science	excluded	No fitness outcome
358	Lowery, MR; Tomkinson, GR; Peterson, BJ; Fitzgerald, JS	The relationship between ventilatory threshold and repeated-sprint ability in competitive male ice hockey players	JOURNAL OF EXERCISE SCIENCE & FITNESS	2018	Web of Science	excluded	No fitness outcome
359	Jastrzebski, Z; Barnat, W; Dargiewicz, R; Jaskulska, E; Szwarc, A; Radziminski, L	Effect of In-Season Generic and Soccer-Specific High-Intensity Interval Training in Young Soccer Players	INTERNATIONAL JOURNAL OF SPORTS SCIENCE & COACHING	2014	Web of Science	excluded	No control group
360	Cavar, M; Marsic, T; Corluka, M; Culjak, Z; Zovko, IC; Müller, A; Tschakert, G; Hofmann, P	EFFECTS OF 6 WEEKS OF DIFFERENT HIGH-INTENSITY INTERVAL AND MODERATE CONTINUOUS TRAINING ON AEROBIC AND ANAEROBIC PERFORMANCE	JOURNAL OF STRENGTH AND CONDITIONING RESEARCH	2019	Web of Science	excluded	No fitness outcome
361	Wang, CH; Ye, ML	Individualizing Basketball-Specific Interval Training Using Anaerobic Speed Reserve: Effects on Physiological and Hormonal Adaptations	INTERNATIONAL JOURNAL OF SPORTS PHYSIOLOGY AND PERFORMANCE	2024	Web of Science	excluded	No fitness outcome
362	Jastrzebska, M; Kaczmarczyk, M; Jastrzebski, Z	Effect of Vitamin D Supplementation on Training Adaptation in Well-Trained Soccer Players	JOURNAL OF STRENGTH AND CONDITIONING RESEARCH	2016	Web of Science	excluded	No fitness outcome
363	Aziz, AR; Chia, M; Singh, R; Wahid, MF	Effects of Ramadan Fasting on Perceived Exercise Intensity During High-Intensity Interval Training in Elite Youth Soccer Players	INTERNATIONAL JOURNAL OF SPORTS SCIENCE & COACHING	2011	Web of Science	excluded	No fitness outcome
364	Zeng, JS; Pojskic, H; Xu, J; Xu, YH; Xu, F	Acute physiological, perceived exertion and enjoyment responses during a 4-week basketball training: a small-sided game vs. high-intensity interval training	FRONTIERS IN PSYCHOLOGY	2023	Web of Science	excluded	No fitness outcome
365	Kolodziejczyk, M; Chmura, P; Modric, T; Versic, S; Andrzejewski, M; Chmura, J; Sekulic, D; Rokita, A; Konefal, M	Do players competing in the UEFA Champions League maintain running performance until the end of the match? Positional analysis between halves and 5-minute intervals	JOURNAL OF SPORTS MEDICINE AND PHYSICAL FITNESS	2023	Web of Science	excluded	Not randomised controlled trial
366	Michishita, R; Hide, T; Kawakami, S; Kanegawa, Y; Takayanagi, K; Inui, M; Uehara, Y; Higaki, Y	Effects of Aquatic Exercise Training on Physical Performance and Mood States in Male Collegiate Soccer Players	TRANSLATIONAL JOURNAL OF THE AMERICAN COLLEGE OF SPORTS MEDICINE	2022	Web of Science	excluded	No fitness outcome
367	Guilherme, FR; dos Santos, SLC; Ferrer, MR	CAPACITY OF REPEATED SPRINTS IN PROFESSIONAL FUTSAL ATHLETES: AN ANALYSIS OF THE TABATA PROTOCOL	REVISTA BRASILEIRA DE FUTSAL E FUTEBOL	2023	Web of Science	excluded	Not randomised controlled trial
368	Hannaian, SJ; Orlando, MN; Abou Sawan, S; Mazzulla, M; West, DWD; Moore, DR	Protein Timing Does Not Affect Next-Day Recovery of Strength or Power but May Enhance Aerobic Adaptations to Short-Term Variable Intensity Exercise Training in Recreationally Active Males: A Pilot Study	FRONTIERS IN SPORTS AND ACTIVE LIVING	2020	Web of Science	excluded	No fitness outcome
369	Breil, FA; Weber, SN; Koller, S; Hoppeler, H; Vogt, M	Block training periodization in alpine skiing: eVects of 11-day HIT on VO2max and performance	EUROPEAN JOURNAL OF APPLIED PHYSIOLOGY	2010	Web of Science	excluded	Less than four weeks
370	Sandford, GN; Laursen, PB; Buchheit, M	Anaerobic Speed/Power Reserve and Sport Performance: Scientific Basis, Current Applications and Future Directions	SPORTS MEDICINE	2021	Web of Science	excluded	Not randomised controlled trial
371	Shi, QD; Tong, TK; Nie, JL; Tao, D; Zhang, HF; Tan, XY; Kong, ZW	Repeated-sprint training in hypoxia boosts up team-sport-specific repeated-sprint ability: 2-week vs 5-week training regimen	EUROPEAN JOURNAL OF APPLIED PHYSIOLOGY	2023	Web of Science	excluded	No fitness outcome
372	Wahl, P; Zinner, C; Grosskopf, C; Rossmann, R; Bloch, W; Mester, J	PASSIVE RECOVERY IS SUPERIOR TO ACTIVE RECOVERY DURING A HIGH-INTENSITY SHOCK MICROCYCLE	JOURNAL OF STRENGTH AND CONDITIONING RESEARCH	2013	Web of Science	excluded	Not randomised controlled trial
373	SLETTALOKKEN, GUNNAR ; RONNESTAD, BENT R.	HIGH-INTENSITY INTERVAL TRAINING EVERY SECOND WEEK MAINTAINS MAX IN SOCCER PLAYERS DURING OFF-SEASON.	Journal of Strength & Conditioning Research	2014	SPORTDiscus	excluded	Not randomised controlled trial
374	Krustrup P.; Helge E.W.; Hansen P.R.; Aagaard P.; Hagman M.; Randers M.B.; de Sousa M.; Mohr M.	Effects of recreational football on women’s fitness and health: adaptations and mechanisms	European Journal of Applied Physiology	2018	SPORTDiscus	excluded	Not randomised controlled trial
375	Czuba, Mi��osz ; Zaj��c, Adam ; Maszczyk, Adam ; Roczniok, Robert ; Poprzecki, Stanis��aw ; Garbaciak, Wies��aw ; Zaj��c, Tomasz	The Effects of High Intensity Interval Training in Normobaric Hypoxia on Aerobic Capacity in Basketball Players.	Journal of Human Kinetics	2013	SPORTDiscus	excluded	No fitness outcome
376	SALAZAR-MART��NEZ, JORGE ; VALENCIA-S��NCHEZ, WILDER GEOVANNY ; CLEMENTE, FILIPE MANUEL	Comparative impact of small-sided games and high-intensity interval training on physical performance in youth soccer players.	Journal of Physical Education & Sport	2023	SPORTDiscus	excluded	No fitness outcome
377	Kumari, Anu ; Singh, Piyush ; Varghese, Vicky	Effects of high-intensity interval training on aerobic capacity and sports-specific skills in basketball players.	Journal of Bodywork & Movement Therapies	2023	SPORTDiscus	excluded	Mix methods
378	VIA��O-SANTASMARINAS, JORGE ; REY, EZEQUIEL ; CARBALLEIRA, SERGIO ; PADR��N-CABO, ALEXIS	EFFECTS OF HIGH-INTENSITY INTERVAL TRAINING WITH DIFFERENT INTERVAL DURATIONS ON PHYSICAL PERFORMANCE IN HANDBALL PLAYERS.	Journal of Strength & Conditioning Research	2018	SPORTDiscus	excluded	No fitness outcome
379	Juri, Mila Vukadinovi�� ; Jak��i��, Damjan ; Trajkovi��, Neboj��a ; Rakonjac, Du��an ; Peuli��, Jovica ; Obradovi��, Jelena	Effects of small-sided games and high-intensity interval training on physical performance in young female handball players.	Biology of Sport	2021	SPORTDiscus	excluded	No male team sport athletes
380	Arslan, Ersan ; Erikoglu Orer, Gamze ; Clemente, Filipe Manuel	Running-based high-intensity interval training vs. small-sided game training programs: effects on the physical performance, psychophysiological responses and technical skills in young soccer players.	Biology of Sport	2020	SPORTDiscus	excluded	Not randomised controlled trial
381	Jurišic M.V.; Jakšic D.; Trajkovic N.; Rakonjac D.; Peulic J.; Obradovic J.	Effects of small-sided games and high-intensity interval training on physical performance in young female handball players	Biology of Sport	2021	SPORTDiscus	excluded	No male team sport athletes
382	Arslan, Ersan Kilit, Bulent Clemente, Filipe Manuel Murawska-Ciałowicz, Eugenia Soylu, Yusuf Sogut, Mustafa Akca, Firat Gokkaya, Mine Silva, Ana Filipa	Effects of Small-Sided Games Training versus High-Intensity Interval Training Approaches in Young Basketball Players	International Journal of Environmental Research and Public Health	2022		Included	fulfilment criteria
383	Arslan, Ersan Orer, Gamze Erikoglu Clemente, Filipe Manuel	Running-based high-intensity interval training vs. small-sided game training programs: Effects on the physical performance, psychophysiological responses and technical skills in young soccer players	Biology of Sport	2020		Included	fulfilment criteria
384	Boraczyński, Michał T. Laskin, James J. Gajewski, Jan Podstawski, Robert S. Brodnicki, Mariusz A. Boraczyński, Tomasz W.	Effects of two low-volume high-intensity interval training protocols in professional soccer: sprint interval training versus small-sided games	Journal of Sports Medicine and Physical Fitness	2023		Included	fulfilment criteria
385	Delextrat, Anne Gruet, Mathieu Bieuzen, Francois	Effects of small-sided games and high-intensity interval training on aerobic and repeated sprint performance and peripheral muscle oxygenation changes in elite junior basketball players	Journal of Strength and Conditioning Research	2018		Included	fulfilment criteria
386	Eniseler, Niyazi Şahan, Çaǧatay Özcan, Ilker Dinler, Klvanç	High-Intensity Small-Sided Games versus Repeated Sprint Training in Junior Soccer Players	Journal of Human Kinetics	2017		Included	fulfilment criteria
387	Hermassi, Souhail Ingebrigtsen, Jorgen Schwesig, René Fieseler, Georg Delank, Karl Stefan Chamari, Karim Shephard, Roy J Chelly, Mohamed Souhaiel	Effects of in-season short-term aerobic and high-intensity interval training program on repeated sprint ability and jump performance in handball players	Journal of Sports Medicine and Physical Fitness	2018		Included	fulfilment criteria
388	Kavaliauskas, Mykolas Kilvington, Ross Babraj, John	Effects of in-season uphill sprinting on physical characteristics in semi-professional soccer players	The Journal of Sports Medicine and Physical Fitness	2017		Included	fulfilment criteria
389	Kumari, Anu Singh, Piyush Varghese, Vicky	Effects of high-intensity interval training on aerobic capacity and sports-specific skills in basketball players	ournal of Bodywork and Movement Therapies	2023		Included	fulfilment criteria
390	Salazar-Martínez, Jorge Valencia-Sánchez, Wilder Geovanny Clemente, Filipe Manuel	Comparative impact of small-sided games and high-intensity interval training on physical performance in youth soccer players	Journal of Physical Education and Sport	2023		Included	fulfilment criteria
